# Supplementary material for: Transcriptomic Analysis of the Mussel Elliptio complanata Identifies Candidate Stress-Response Genes and an Abundance of Novel or Noncoding Transcripts
Source: PLoS One. 2014 Nov 6;9(11):e112420. doi: 10.1371/journal.pone.0112420 (PMC4223053; doi:10.1371/journal.pone.0112420)
Supplement: File S1 — Elliptio complanata annotation summary. Spreadsheet summarizing annotation data for E. complanata transcriptome contigs. (XLSX) [file pone.0112420.s001.xlsx]

## Sheet: Sheet1
		Crassostrea gigas genomic TBLASTX				Crassostrea gigas peptides BLASTX				Crassostrea angulata mRNA TBLASTX				Lottia gigantea peptides BLASTX				Drosophila melanogaster peptides BLASTX				Caenorhabditis elegans peptides BLASTX				PfamA Hmmer search againts predicted ORFs					UniRef100 TBLASTX (only contigs with no single-species matches)				PORTRAIT coding potenial score
Sorter	contig	eval	bit	id%	Best match	eval	bit	id%	Best match	eval	bit	id%	Best match	eval	bit	id%	Best match	eval	bit	id%	Best match	eval	bit	id%	Best match	E-value	Score	Code	Accession	Best match	eval	bit	id%	Best match	higher score = higher coding potential
1	Contig_1	0	188	0.62	gi|405966802|gb|JH815848.1| Crassostrea gigas unplaced genomic scaffold scaffold890 whole genome shotgun sequence	0	1231	0.33	gi|405966814|gb|EKC32051.1| hypothetical protein CGI_10014469 [Crassostrea gigas]	2e-43	71.2	0.33	gi|379192157|gb|JU030977.1| TSA: Crassostrea angulata SeqIndex74677.ca mRNA sequence	1e-47	172	51%	gi|556112081|gb|ESP00733.1| hypothetical protein LOTGIDRAFT_98146 partial	5e-119	427	0.25	FBgn0032136|ENSFM00500000279449|FBpp0292877||CG15828	4e-26	117	0.19	C04F6.1|C04F6.1										0.9896
2	Contig_2	8e-60	118	0.64	gi|405957418|gb|JH819121.1| Crassostrea gigas unplaced genomic scaffold scaffold1869 whole genome shotgun sequence	5e-78	280	0.36	gi|405957421|gb|EKC23632.1| hypothetical protein CGI_10009013 [Crassostrea gigas]	2e-60	131	0.68	gi|379197070|gb|JU035890.1| TSA: Crassostrea angulata SeqIndex80150.ca mRNA sequence	1e-56	202	54%	gi|556109680|gb|ESO98332.1| hypothetical protein LOTGIDRAFT_231402	9e-48	187	0.47	FBgn0039209|ENSFM00500000290623|FBpp0110093||CG13624														0.759845
3	Contig_3	0	189	0.75	gi|405959321|gb|JH818931.1| Crassostrea gigas unplaced genomic scaffold scaffold1709 whole genome shotgun sequence	0	2491	0.61	gi|405959325|gb|EKC25376.1| Prolow-density lipoprotein receptor-related protein 1 [Crassostrea gigas]	4e-20	57.4	0.47	gi|379182955|gb|JU021775.1| TSA: Crassostrea angulata SeqIndex64259.ca mRNA sequence	0	2636	54%	gi|556093532|gb|ESO82185.1| hypothetical protein LOTGIDRAFT_170222 partial	0	3245	0.44	FBgn0261260|ENSFM00690001356891|FBpp0291363|Megalin [Source:FlyBase gene name;Acc:FBgn0261260]|mgl	3e-34	139	0.27	B0244.8|B0244.8.1										0.995676
4	Contig_4	0	175	0.69	gi|405961633|gb|JH818014.1| Crassostrea gigas unplaced genomic scaffold scaffold1426 whole genome shotgun sequence	0	1992	0.4	gi|405970416|gb|EKC35324.1| Titin [Crassostrea gigas]	5e-49	131	0.5	gi|379142849|gb|JT981668.1| TSA: Crassostrea angulata SeqIndex216.ca mRNA sequence	0	609	42%	gi|556111114|gb|ESO99765.1| hypothetical protein LOTGIDRAFT_141556 partial	3e-132	471	0.26	FBgn0086906|ENSFM00640001103266|FBpp0304929|sallimus [Source:FlyBase gene name;Acc:FBgn0086906]|sls	8e-146	513	0.24	C09D1.1|C09D1.1g	0	1648.3	I-set	PF07679.11	Immunoglobulin I-set domain					0.947296
5	Contig_5	4e-136	176	0.94	gi|405962514|gb|JH817229.1| Crassostrea gigas unplaced genomic scaffold scaffold1324 whole genome shotgun sequence	0	581	0.57	gi|405962528|gb|EKC28194.1| Double-strand-break repair protein rad21-like protein [Crassostrea gigas]	2e-101	204	0.93	gi|379180491|gb|JU019311.1| TSA: Crassostrea angulata SeqIndex61445.ca mRNA sequence	1e-161	518	52%	gi|556094558|gb|ESO83211.1| hypothetical protein LOTGIDRAFT_133906	1e-101	349	0.46	FBgn0260987|ENSFM00250000002420|FBpp0112469|verthandi [Source:FlyBase gene name;Acc:FBgn0260987]|vtd														0.96551
6	Contig_6	0	236	0.86	gi|405952416|gb|JH816994.1| Crassostrea gigas unplaced genomic scaffold scaffold42262 whole genome shotgun sequence	0	2886	0.57	gi|405952425|gb|EKC20239.1| Baculoviral IAP repeat-containing protein 6 [Crassostrea gigas]					0	1642	46%	gi|556114443|gb|ESP03095.1| hypothetical protein LOTGIDRAFT_157060 partial	0	674	0.52	FBgn0037808|ENSFM00260000050665|FBpp0304071|Bruce [Source:FlyBase gene name;Acc:FBgn0037808]|Bruce	8e-78	276	0.36	B0403.2|B0403.2	2e-38	131.1	DUF3643	PF12356.3	Protein of unknown function (DUF3643)					0.921756
7	Contig_7	1e-100	336	0.73	gi|405975306|gb|JH818889.1| Crassostrea gigas unplaced genomic scaffold scaffold219 whole genome shotgun sequence	3e-104	349	0.4	gi|405975315|gb|EKC39889.1| Suppressor of cytokine signaling 5 [Crassostrea gigas]					3e-81	269	75%	gi|556114188|gb|ESP02840.1| hypothetical protein LOTGIDRAFT_156789	8e-64	235	0.64	FBgn0041184|ENSFM00250000003502|FBpp0302959|Suppressor of cytokine signaling at 36E [Source:FlyBase gene name;Acc:FBgn0041184]|Socs36E														0.980092
8	Contig_8	0	141	0.54	gi|405976277|gb|JH818113.1| Crassostrea gigas unplaced genomic scaffold scaffold156 whole genome shotgun sequence	0	959	0.57	gi|405976314|gb|EKC40826.1| Mediator of RNA polymerase II transcription subunit 13 [Crassostrea gigas]	4e-46	116	0.45	gi|379191463|gb|JU030283.1| TSA: Crassostrea angulata SeqIndex73916.ca mRNA sequence	0	963	58%	gi|556109246|gb|ESO97898.1| hypothetical protein LOTGIDRAFT_153005	1e-145	512	0.36	FBgn0003415|ENSFM00570000852240|FBpp0305479|skuld [Source:FlyBase gene name;Acc:FBgn0003415]|skd					1.6e-85	287	Med13_C	PF06333.7	Mediator complex subunit 13 C-terminal					0.984702
9	Contig_9	1e-55	86.3	0.64	gi|405950096|gb|JH817228.1| Crassostrea gigas unplaced genomic scaffold scaffold43988 whole genome shotgun sequence	2e-103	367	0.46	gi|405950106|gb|EKC18111.1| BCL9-like protein [Crassostrea gigas]	8e-17	84.5	0.79	gi|379199644|gb|JU038464.1| TSA: Crassostrea angulata SeqIndex83818.ca mRNA sequence	1e-86	315	40%	gi|556093758|gb|ESO82411.1| hypothetical protein LOTGIDRAFT_237014																		0.978042
10	Contig_10																																		0.242233
11	Contig_11	6e-17	44.1	0.41	gi|405974471|gb|JH818476.1| Crassostrea gigas unplaced genomic scaffold scaffold286 whole genome shotgun sequence	8e-21	97.8	0.37	gi|405973931|gb|EKC38618.1| Baculoviral IAP repeat-containing protein 7-A [Crassostrea gigas]	3e-14	57	0.44	gi|379183083|gb|JU021903.1| TSA: Crassostrea angulata SeqIndex64394.ca mRNA sequence	6e-09	57	42%	gi|556104429|gb|ESO93081.1| hypothetical protein LOTGIDRAFT_119885																		0.952332
12	Contig_12	0	117	0.75	gi|405975690|gb|JH816951.1| Crassostrea gigas unplaced genomic scaffold scaffold193 whole genome shotgun sequence	0	1289	0.61	gi|405975696|gb|EKC40245.1| Fibronectin type-III domain-containing protein 3a [Crassostrea gigas]	3e-39	91.3	0.62	gi|379189844|gb|JU028664.1| TSA: Crassostrea angulata SeqIndex72038.ca mRNA sequence	0	1054	56%	gi|556099294|gb|ESO87946.1| hypothetical protein LOTGIDRAFT_126794	8e-171	573	0.36	FBgn0259735|ENSFM00250000001575|FBpp0289282||CG42389	7e-33	138	0.24	C34F6.10|C34F6.10										0.987193
13	Contig_13	5e-145	174	0.82	gi|405957180|gb|JH818700.1| Crassostrea gigas unplaced genomic scaffold scaffold1888 whole genome shotgun sequence	3e-113	377	0.63	gi|405957186|gb|EKC23416.1| RNA-binding protein Nova-1 [Crassostrea gigas]	3e-12	73.9	0.92	gi|379175007|gb|JU013827.1| TSA: Crassostrea angulata SeqIndex52466.ca mRNA sequence	2e-123	406	72%	gi|556101417|gb|ESO90069.1| hypothetical protein LOTGIDRAFT_123770	6e-80	278	0.51	FBgn0261552|ENSFM00580000902202|FBpp0081515|pasilla [Source:FlyBase gene name;Acc:FBgn0261552]|ps														0.987499
14	Contig_14	0	370	0.9	gi|405963994|gb|JH817403.1| Crassostrea gigas unplaced genomic scaffold scaffold1185 whole genome shotgun sequence	0	1328	0.63	gi|405964008|gb|EKC29536.1| Homeodomain-interacting protein kinase 2 [Crassostrea gigas]	1e-33	144	0.82	gi|379143028|gb|JT981847.1| TSA: Crassostrea angulata SeqIndex416.ca mRNA sequence	0	674	87%	gi|556116025|gb|ESP04677.1| hypothetical protein LOTGIDRAFT_91758 partial	0	677	0.6	FBgn0035142|ENSFM00420000140522|FBpp0304171|homeodomain interacting protein kinase [Source:FlyBase gene name;Acc:FBgn0035142]|hipk	2e-29	123	0.29	B0478.1|B0478.1a	1.9e-54	184.4	Pkinase	PF00069.20	Protein kinase domain					0.946966
15	Contig_15	1e-58	73	0.9	gi|405960545|gb|JH817109.1| Crassostrea gigas unplaced genomic scaffold scaffold1574 whole genome shotgun sequence	2e-119	384	0.8	gi|405960558|gb|EKC26474.1| RNA-binding protein Musashi-like protein Rbp6 [Crassostrea gigas]	5e-59	139	0.85	gi|379197184|gb|JU036004.1| TSA: Crassostrea angulata SeqIndex80274.ca mRNA sequence	3e-56	196	79%	gi|556108728|gb|ESO97380.1| hypothetical protein LOTGIDRAFT_115157	4e-110	361	0.5	FBgn0260943|ENSFM00500000270111|FBpp0305994|RNA-binding protein 6 [Source:FlyBase gene name;Acc:FBgn0260943]|Rbp6	7e-11	64.7	0.24	C18A3.5|C18A3.5b	8.9e-36	121.2	RRM_1	PF00076.17	RNA recognition motif. (a.k.a. RRM, RBD, or RNP domain)					0.908378
16	Contig_16	1e-84	83.1	0.6	gi|405964545|gb|JH818426.1| Crassostrea gigas unplaced genomic scaffold scaffold1127 whole genome shotgun sequence	7e-145	504	0.41	gi|405964558|gb|EKC30029.1| Histone-lysine N-methyltransferase MLL5 [Crassostrea gigas]	8e-10	46	0.65	gi|379174797|gb|JU013617.1| TSA: Crassostrea angulata SeqIndex52123.ca mRNA sequence	7e-47	169	57%	gi|556112469|gb|ESP01121.1| hypothetical protein LOTGIDRAFT_139900 partial	9e-27	122	0.57	FBgn0036398|ENSFM00520000518290|FBpp0305264||CG9007					0.014	15	JTB	PF05439.7	Jumping translocation breakpoint protein (JTB)					0.969302
17	Contig_17	0	202	0.75	gi|405974110|gb|JH816764.1| Crassostrea gigas unplaced genomic scaffold scaffold313 whole genome shotgun sequence	0	2523	0.69	gi|405974168|gb|EKC38836.1| Titin [Crassostrea gigas]	3e-44	62	0.32	gi|379186028|gb|JU024848.1| TSA: Crassostrea angulata SeqIndex67771.ca mRNA sequence	0	1782	71%	gi|556103145|gb|ESO91797.1| hypothetical protein LOTGIDRAFT_121777	0	1919	0.49	FBgn0005666|ENSFM00680001303669|FBpp0088734|bent [Source:FlyBase gene name;Acc:FBgn0005666]|bt	2e-39	152	0.22	C09D1.1|C09D1.1b										0.988561
18	Contig_18	0	191	0.74	gi|405964984|gb|JH818019.1| Crassostrea gigas unplaced genomic scaffold scaffold1086 whole genome shotgun sequence	0	1677	0.58	gi|405964991|gb|EKC30422.1| Chromodomain-helicase-DNA-binding protein 9 [Crassostrea gigas]	2e-103	174	0.66	gi|379196399|gb|JU035219.1| TSA: Crassostrea angulata SeqIndex79409.ca mRNA sequence	0	1528	64%	gi|556107666|gb|ESO96318.1| hypothetical protein LOTGIDRAFT_144072 partial	0	1248	0.48	FBgn0086902|ENSFM00500000269745|FBpp0300575|kismet [Source:FlyBase gene name;Acc:FBgn0086902]|kis	1e-97	347	0.42	C52B9.8|C52B9.8										0.991763
19	Contig_19	0	239	0.92	gi|405963327|gb|JH816162.1| Crassostrea gigas unplaced genomic scaffold scaffold1241 whole genome shotgun sequence	0	3372	0.77	gi|405963345|gb|EKC28928.1| Myosin-VIIa [Crassostrea gigas]	6e-99	361	0.94	gi|379197032|gb|JU035852.1| TSA: Crassostrea angulata SeqIndex80106.ca mRNA sequence	0	3193	73%	gi|556110234|gb|ESO98886.1| hypothetical protein LOTGIDRAFT_213685	0	2919	0.66	FBgn0000317|ENSFM00600000921178|FBpp0080283|crinkled [Source:FlyBase gene name;Acc:FBgn0000317]|ck					9.1e-230	764.2	Myosin_head	PF00063.16	Myosin head (motor domain)					0.982562
20	Contig_20	8e-140	147	0.84	gi|405978658|gb|JH816405.1| Crassostrea gigas unplaced genomic scaffold scaffold12 whole genome shotgun sequence	2e-180	605	0.54	gi|405978682|gb|EKC43052.1| Collagen alpha-1(IV) chain [Crassostrea gigas]	2e-60	135	0.43	gi|379189657|gb|JU028477.1| TSA: Crassostrea angulata SeqIndex71821.ca mRNA sequence	3e-180	573	48%	gi|556107384|gb|ESO96036.1| hypothetical protein LOTGIDRAFT_188217	1e-138	483	0.44	FBgn0000299|ENSFM00600000921151|FBpp0078640|Collagen type IV [Source:FlyBase gene name;Acc:FBgn0000299]|Cg25C	4e-34	136	0.41	C34D4.15|C34D4.15	9.7e-196	633.4	Collagen	PF01391.13	Collagen triple helix repeat (20 copies)					0.94676
21	Contig_21	0	177	0.44	gi|405960090|gb|JH817786.1| Crassostrea gigas unplaced genomic scaffold scaffold1605 whole genome shotgun sequence	6e-44	178	0.21	gi|405960104|gb|EKC26051.1| Tenascin-X [Crassostrea gigas]					5e-07	55.5	33%	gi|556110800|gb|ESO99451.1| hypothetical protein LOTGIDRAFT_231078									5.8e-22	78.4	Laminin_G_3	PF13385.1	Concanavalin A-like lectin/glucanases superfamily	0	639	0.26	UniRef100_UPI0001CBBB12 UPI0001CBBB12 related cluster n=1 Tax=unknown RepID=UPI0001CBBB12	0.936872
22	Contig_22	2e-13	50.1	0.48	gi|405971367|gb|JH817566.1| Crassostrea gigas unplaced genomic scaffold scaffold485 whole genome shotgun sequence	4e-45	181	0.4	gi|405971382|gb|EKC36221.1| Histone-lysine N-methyltransferase H3 lysine-79 specific [Crassostrea gigas]									6e-19	95.9	0.32	FBgn0264495|ENSFM00250000004765|FBpp0292799|grappa [Source:FlyBase gene name;Acc:FBgn0264495]|gpp														0.820005
23	Contig_23																																		0.635638
24	Contig_24	7e-130	108	0.96	gi|405957657|gb|JH817894.1| Crassostrea gigas unplaced genomic scaffold scaffold1855 whole genome shotgun sequence	7e-85	263	0.33	gi|405957663|gb|EKC23860.1| BAT2 domain-containing protein 1 [Crassostrea gigas]	5e-67	109	0.64	gi|379187570|gb|JU026390.1| TSA: Crassostrea angulata SeqIndex69524.ca mRNA sequence	6e-131	245	43%	gi|556116255|gb|ESP04907.1| hypothetical protein LOTGIDRAFT_229985																		0.98555
25	Contig_25	4e-115	120	0.67	gi|405973634|gb|JH818278.1| Crassostrea gigas unplaced genomic scaffold scaffold347 whole genome shotgun sequence	3e-124	438	0.38	gi|405973648|gb|EKC38349.1| Pericentriolar material 1 protein [Crassostrea gigas]	1e-19	98.2	0.63	gi|379192254|gb|JU031074.1| TSA: Crassostrea angulata SeqIndex74778.ca mRNA sequence	1e-97	353	39%	gi|556105017|gb|ESO93669.1| hypothetical protein LOTGIDRAFT_153121																		0.920981
26	Contig_26	4e-62	128	0.84	gi|405976880|gb|JH816368.1| Crassostrea gigas unplaced genomic scaffold scaffold121 whole genome shotgun sequence	6e-99	322	0.74	gi|405976923|gb|EKC41401.1| hypothetical protein CGI_10025677 [Crassostrea gigas]	3e-94	254	0.84	gi|379143178|gb|JT981997.1| TSA: Crassostrea angulata SeqIndex584.ca mRNA sequence	1e-96	315	73%	gi|556106831|gb|ESO95483.1| hypothetical protein LOTGIDRAFT_117117	2e-71	245	0.62	FBgn0025549|ENSFM00250000002541|FBpp0071024|unc-119 [Source:FlyBase gene name;Acc:FBgn0025549]|unc-119					6.9e-74	246.7	GMP_PDE_delta	PF05351.6	GMP-PDE, delta subunit					0.893902
27	Contig_27													1e-17	88.6	71%	gi|556110767|gb|ESO99418.1| hypothetical protein LOTGIDRAFT_178051														5e-09	70.9	0.58	UniRef100_UPI00022B1BCA UPI00022B1BCA related cluster n=1 Tax=unknown RepID=UPI00022B1BCA	0.649255
28	Contig_28	1e-136	116	0.71	gi|405967908|gb|JH818228.1| Crassostrea gigas unplaced genomic scaffold scaffold767 whole genome shotgun sequence	1e-163	560	0.44	gi|405967925|gb|EKC33041.1| Pleckstrin-like protein domain-containing family G member 1 [Crassostrea gigas]					2e-100	327	67%	gi|556103322|gb|ESO91974.1| hypothetical protein LOTGIDRAFT_83098 partial	1e-62	238	0.4	FBgn0050115|ENSFM00380000124706|FBpp0289650|Guanine nucleotide exchange factor in mesoderm [Source:FlyBase gene name;Acc:FBgn0050115]|GEFmeso	2e-17	87	0.26	C33D9.1|C33D9.1a										0.985213
29	Contig_29	0	453	0.62	gi|405974808|gb|JH816560.1| Crassostrea gigas unplaced genomic scaffold scaffold262 whole genome shotgun sequence	0	2814	0.5	gi|405974809|gb|EKC39426.1| Metabotropic glutamate receptor 3 [Crassostrea gigas]	9e-34	85.8	0.52	gi|379217144|gb|JU055964.1| TSA: Crassostrea angulata SeqIndex110926.ca mRNA sequence	4e-87	297	37%	gi|556109206|gb|ESO97858.1| hypothetical protein LOTGIDRAFT_103681	3e-51	199	0.25	FBgn0019985|ENSFM00250000000328|FBpp0305080|metabotropic glutamate receptor [Source:FlyBase gene name;Acc:FBgn0019985]|mGluRA	1e-17	87.8	0.19	C30A5.10|C30A5.10a	4.6e-161	535.3	ANF_receptor	PF01094.23	Receptor family ligand binding region					0.99669
30	Contig_30	3e-13	66.8	0.39	gi|405966829|gb|JH818505.1| Crassostrea gigas unplaced genomic scaffold scaffold888 whole genome shotgun sequence	5e-49	194	0.17	gi|405966865|gb|EKC32097.1| Centromere protein F [Crassostrea gigas]					9e-23	107	18%	gi|556103685|gb|ESO92337.1| hypothetical protein LOTGIDRAFT_233112	1e-18	94.7	0.18	FBgn0040233|ENSFM00600000921436|FBpp0079795|CENP-ana [Source:FlyBase gene name;Acc:FBgn0040233]|cana	3e-14	77	0.18	C18C4.5|C18C4.5a	1.2e-12	47.5	Reo_sigmaC	PF04582.7	Reovirus sigma C capsid protein					0.993458
31	Contig_31	0	112	0.54	gi|405973366|gb|JH817503.1| Crassostrea gigas unplaced genomic scaffold scaffold364 whole genome shotgun sequence	0	2549	0.4	gi|405973393|gb|EKC38111.1| Neurogenic locus Notch protein [Crassostrea gigas]	1e-43	113	0.41	gi|379181256|gb|JU020076.1| TSA: Crassostrea angulata SeqIndex62336.ca mRNA sequence	0	952	36%	gi|556116325|gb|ESP04977.1| hypothetical protein LOTGIDRAFT_184955 partial	0	1142	0.36	FBgn0004647|ENSFM00500000269589|FBpp0293201|Notch [Source:FlyBase gene name;Acc:FBgn0004647]|N	9e-39	154	0.26	C17D12.6|C17D12.6a	0	1074.6	EGF_CA	PF07645.10	Calcium-binding EGF domain					0.989702
32	Contig_32	0	237	0.59	gi|405974110|gb|JH816764.1| Crassostrea gigas unplaced genomic scaffold scaffold313 whole genome shotgun sequence	0	1434	0.45	gi|405974120|gb|EKC38788.1| Disks large-like protein 5 [Crassostrea gigas]	6e-09	56.1	0.59	gi|379163151|gb|JU001971.1| TSA: Crassostrea angulata SeqIndex30722.ca mRNA sequence	2e-87	291	53%	gi|556115974|gb|ESP04626.1| hypothetical protein LOTGIDRAFT_54957 partial	3e-63	241	0.39	FBgn0032363|ENSFM00570000852219|FBpp0079831||CG6509	4e-27	119	0.23	C25F6.2|C25F6.2a.2										0.99453
33	Contig_33	0	116	0.59	gi|405950073|gb|JH823239.1| Crassostrea gigas unplaced genomic scaffold scaffold44006 whole genome shotgun sequence	0	1100	0.38	gi|405950078|gb|EKC18084.1| Nucleoprotein TPR [Crassostrea gigas]	6e-18	57	0.44	gi|379181405|gb|JU020225.1| TSA: Crassostrea angulata SeqIndex62504.ca mRNA sequence	8e-35	146	19%	gi|556097669|gb|ESO86321.1| hypothetical protein LOTGIDRAFT_167132	6e-141	494	0.24	FBgn0013756|ENSFM00560000771074|FBpp0304737|Megator [Source:FlyBase gene name;Acc:FBgn0013756]|Mtor	8e-22	101	0.2	C18C4.5|C18C4.5a										0.984117
34	Contig_34	0	225	0.61	gi|405957025|gb|JH818284.1| Crassostrea gigas unplaced genomic scaffold scaffold1896 whole genome shotgun sequence	4e-127	439	0.52	gi|405957035|gb|EKC23273.1| Microtubule-associated protein futsch [Crassostrea gigas]	3e-22	106	0.67	gi|379184552|gb|JU023372.1| TSA: Crassostrea angulata SeqIndex66159.ca mRNA sequence	4e-162	513	58%	gi|556116863|gb|ESP05515.1| hypothetical protein LOTGIDRAFT_63713 partial	8e-104	355	0.43	FBgn0259108|ENSFM00250000000942|FBpp0300236|futsch [Source:FlyBase gene name;Acc:FBgn0259108]|futsch														0.969117
35	Contig_35	0	193	0.94	gi|405962779|gb|JH816453.1| Crassostrea gigas unplaced genomic scaffold scaffold1301 whole genome shotgun sequence	0	903	0.84	gi|405962830|gb|EKC28473.1| F-box/WD repeat-containing protein 7 [Crassostrea gigas]	2e-17	46.9	0.55	gi|379197029|gb|JU035849.1| TSA: Crassostrea angulata SeqIndex80103.ca mRNA sequence	0	798	82%	gi|556105059|gb|ESO93711.1| hypothetical protein LOTGIDRAFT_153167	0	786	0.78	FBgn0041171|ENSFM00500000269941|FBpp0073102|archipelago [Source:FlyBase gene name;Acc:FBgn0041171]|ago	2e-34	137	0.33	C14B1.4|C14B1.4										0.568222
36	Contig_36	3e-51	142	0.81	gi|405976880|gb|JH816368.1| Crassostrea gigas unplaced genomic scaffold scaffold121 whole genome shotgun sequence	1e-73	273	0.5	gi|405976928|gb|EKC41406.1| hypothetical protein CGI_10025682 [Crassostrea gigas]					1e-57	201	61%	gi|556100116|gb|ESO88768.1| hypothetical protein LOTGIDRAFT_125421 partial	1e-48	194	0.59	FBgn0016977|ENSFM00250000004809|FBpp0304614|split ends [Source:FlyBase gene name;Acc:FBgn0016977]|spen					4e-26	91.6	SPOC	PF07744.8	SPOC domain					0.989419
37	Contig_37	0	193	0.82	gi|405963869|gb|JH823229.1| Crassostrea gigas unplaced genomic scaffold scaffold1189 whole genome shotgun sequence	0	3309	0.7	gi|405963872|gb|EKC29404.1| CCR4-NOT transcription complex subunit 1 [Crassostrea gigas]	3e-59	215	0.79	gi|379191402|gb|JU030222.1| TSA: Crassostrea angulata SeqIndex73847.ca mRNA sequence	0	3012	65%	gi|556105441|gb|ESO94093.1| hypothetical protein LOTGIDRAFT_239532	0	1604	0.53	FBgn0085436|ENSFM00600000921206|FBpp0111585|Not1 [Source:FlyBase gene name;Acc:FBgn0085436]|Not1					7.2e-148	492.3	Not1	PF04054.10	CCR4-Not complex component, Not1					0.968265
38	Contig_38	0	215	0.72	gi|405975359|gb|JH816287.1| Crassostrea gigas unplaced genomic scaffold scaffold211 whole genome shotgun sequence	0	3357	0.53	gi|405975408|gb|EKC39974.1| Deleted in malignant brain tumors 1 protein [Crassostrea gigas]	1e-62	193	0.53	gi|379189009|gb|JU027829.1| TSA: Crassostrea angulata SeqIndex71116.ca mRNA sequence	0	1220	40%	gi|556103939|gb|ESO92591.1| hypothetical protein LOTGIDRAFT_216664	2e-27	123	0.32	FBgn0023479|ENSFM00570000851708|FBpp0076255|Tequila [Source:FlyBase gene name;Acc:FBgn0023479]|Tequila					0	1537.3	SRCR	PF00530.13	Scavenger receptor cysteine-rich domain					0.98877
39	Contig_39	0	188	0.65	gi|405970399|gb|JH817834.1| Crassostrea gigas unplaced genomic scaffold scaffold556 whole genome shotgun sequence	0	2783	0.47	gi|405970416|gb|EKC35324.1| Titin [Crassostrea gigas]	6e-62	238	0.73	gi|379193876|gb|JU032696.1| TSA: Crassostrea angulata SeqIndex76601.ca mRNA sequence	0	1067	41%	gi|556095852|gb|ESO84504.1| hypothetical protein LOTGIDRAFT_176120 partial	0	750	0.31	FBgn0005666|ENSFM00680001303669|FBpp0290555|bent [Source:FlyBase gene name;Acc:FBgn0005666]|bt	2e-74	276	0.27	C09D1.1|C09D1.1g										0.988809
40	Contig_40	6e-48	94.1	0.7	gi|405970278|gb|JH817194.1| Crassostrea gigas unplaced genomic scaffold scaffold564 whole genome shotgun sequence	5e-36	151	0.23	gi|405970302|gb|EKC35218.1| PDZ domain-containing protein 2 [Crassostrea gigas]	1e-29	103	0.69	gi|379179089|gb|JU017909.1| TSA: Crassostrea angulata SeqIndex59876.ca mRNA sequence	9e-34	129	66%	gi|556105912|gb|ESO94564.1| hypothetical protein LOTGIDRAFT_118013	7e-15	82	0.37	FBgn0087007|ENSFM00410000138583|FBpp0271934|big bang [Source:FlyBase gene name;Acc:FBgn0087007]|bbg					2.9e-23	81.6	PDZ	PF00595.19	PDZ domain (Also known as DHR or GLGF)					0.975744
41	Contig_41	0	118	0.3	gi|405969265|gb|JH815933.1| Crassostrea gigas unplaced genomic scaffold scaffold630 whole genome shotgun sequence	3e-164	569	0.25	gi|405952567|gb|EKC20363.1| hypothetical protein CGI_10006238 [Crassostrea gigas]	6e-57	84.9	0.53	gi|379192158|gb|JU030978.1| TSA: Crassostrea angulata SeqIndex74678.ca mRNA sequence	1e-08	60.5	26%	gi|556095898|gb|ESO84550.1| hypothetical protein LOTGIDRAFT_168619	3e-17	90.5	0.26	FBgn0032136|ENSFM00500000279449|FBpp0292877||CG15828														0.987737
42	Contig_42	7e-86	188	0.69	gi|405971636|gb|JH816387.1| Crassostrea gigas unplaced genomic scaffold scaffold471 whole genome shotgun sequence	1e-82	285	0.66	gi|405971665|gb|EKC36490.1| Vitamin D3 receptor [Crassostrea gigas]	1e-41	119	0.77	gi|379186314|gb|JU025134.1| TSA: Crassostrea angulata SeqIndex68081.ca mRNA sequence	2e-91	303	68%	gi|556097828|gb|ESO86480.1| hypothetical protein LOTGIDRAFT_235311	1e-30	132	0.34	FBgn0015240|ENSFM00500000278513|FBpp0084131|Hormone receptor-like in 96 [Source:FlyBase gene name;Acc:FBgn0015240]|Hr96														0.978544
43	Contig_43	0	177	0.83	gi|405957790|gb|JH816094.1| Crassostrea gigas unplaced genomic scaffold scaffold1841 whole genome shotgun sequence	0	1107	0.69	gi|405957797|gb|EKC23980.1| Ankyrin repeat domain-containing protein 17 [Crassostrea gigas]	7e-136	432	0.94	gi|379180233|gb|JU019053.1| TSA: Crassostrea angulata SeqIndex61158.ca mRNA sequence	2e-28	122	27%	gi|556093739|gb|ESO82392.1| hypothetical protein LOTGIDRAFT_134675 partial	0	747	0.64	FBgn0043884|ENSFM00600000922530|FBpp0083947|multiple ankyrin repeats single KH domain [Source:FlyBase gene name;Acc:FBgn0043884]|mask	2e-55	212	0.34	B0350.2|B0350.2a.1										0.979667
44	Contig_44	0	243	0.98	gi|405972662|gb|JH816864.1| Crassostrea gigas unplaced genomic scaffold scaffold402 whole genome shotgun sequence	0	989	0.67	gi|405972675|gb|EKC37431.1| MAP/microtubule affinity-regulating kinase 3 [Crassostrea gigas]	1e-88	283	0.99	gi|379196378|gb|JU035198.1| TSA: Crassostrea angulata SeqIndex79386.ca mRNA sequence	0	984	70%	gi|556101485|gb|ESO90137.1| hypothetical protein LOTGIDRAFT_218210	0	691	0.53	FBgn0260934|ENSFM00500000269591|FBpp0085646|par-1 [Source:FlyBase gene name;Acc:FBgn0260934]|par-1	2e-64	241	0.47	B0496.3|B0496.3a										0.880607
45	Contig_45	0	306	0.55	gi|405968685|gb|JH817877.1| Crassostrea gigas unplaced genomic scaffold scaffold695 whole genome shotgun sequence	0	1335	0.32	gi|405974809|gb|EKC39426.1| Metabotropic glutamate receptor 3 [Crassostrea gigas]	5e-28	79.4	0.47	gi|379203941|gb|JU042761.1| TSA: Crassostrea angulata SeqIndex90502.ca mRNA sequence	4e-151	481	54%	gi|556109206|gb|ESO97858.1| hypothetical protein LOTGIDRAFT_103681	2e-49	189	0.31	FBgn0019985|ENSFM00250000000328|FBpp0305081|metabotropic glutamate receptor [Source:FlyBase gene name;Acc:FBgn0019985]|mGluRA	4e-10	63.2	0.31	C30A5.10|C30A5.10a	7.1e-186	616.9	ANF_receptor	PF01094.23	Receptor family ligand binding region					0.996513
46	Contig_46	0	178	0.71	gi|405963226|gb|JH819089.1| Crassostrea gigas unplaced genomic scaffold scaffold1249 whole genome shotgun sequence	0	1956	0.59	gi|405963229|gb|EKC28820.1| Laminin subunit gamma-1 [Crassostrea gigas]	9e-54	132	0.52	gi|379180720|gb|JU019540.1| TSA: Crassostrea angulata SeqIndex61704.ca mRNA sequence	0	1793	59%	gi|556116184|gb|ESP04836.1| hypothetical protein LOTGIDRAFT_211656	0	1461	0.46	FBgn0002528|ENSFM00570000851126|FBpp0076111|Laminin B2 [Source:FlyBase gene name;Acc:FBgn0002528]|LanB2	0	1349	0.42	C54D1.5|C54D1.5.1	9e-82	268.7	Laminin_EGF	PF00053.19	Laminin EGF-like (Domains III and V)					0.953211
47	Contig_47	6e-50	110	0.9	gi|405965616|gb|JH818313.1| Crassostrea gigas unplaced genomic scaffold scaffold1017 whole genome shotgun sequence	5e-40	163	0.47	gi|405965645|gb|EKC31007.1| Activating transcription factor 7-interacting protein 1 [Crassostrea gigas]					2e-37	140	74%	gi|556096097|gb|ESO84749.1| hypothetical protein LOTGIDRAFT_131610 partial	3e-22	106	0.43	FBgn0027499|ENSFM00600000922473|FBpp0087348|windei [Source:FlyBase gene name;Acc:FBgn0027499]|wde					0.00052	19.9	fn3	PF00041.16	Fibronectin type III domain					0.987225
48	Contig_48																																		0.0237876
49	Contig_49																																		0.787672
50	Contig_50	4e-11	74.4	0.29	gi|405968643|gb|JH819141.1| Crassostrea gigas unplaced genomic scaffold scaffold698 whole genome shotgun sequence									2e-10	62.4	25%	gi|556103781|gb|ESO92433.1| hypothetical protein LOTGIDRAFT_58749 partial														2e-06	60.8	0.33	UniRef100_H3I1V9 Uncharacterized protein (Fragment) n=1 Tax=Strongylocentrotus purpuratus RepID=H3I1V9_STRPU	0.95271
51	Contig_51	0	166	0.62	gi|405957310|gb|JH819193.1| Crassostrea gigas unplaced genomic scaffold scaffold1879 whole genome shotgun sequence	0	2306	0.44	gi|405957312|gb|EKC23533.1| Deleted in malignant brain tumors 1 protein [Crassostrea gigas]	1e-32	57.9	0.31	gi|379196849|gb|JU035669.1| TSA: Crassostrea angulata SeqIndex79906.ca mRNA sequence	0	991	36%	gi|556103939|gb|ESO92591.1| hypothetical protein LOTGIDRAFT_216664	9e-20	98.2	0.25	FBgn0023479|ENSFM00570000851708|FBpp0076255|Tequila [Source:FlyBase gene name;Acc:FBgn0023479]|Tequila														0.985856
52	Contig_52	0	190	0.81	gi|405976654|gb|JH816706.1| Crassostrea gigas unplaced genomic scaffold scaffold143 whole genome shotgun sequence	0	2200	0.67	gi|405976661|gb|EKC41160.1| Protein furry-like protein [Crassostrea gigas]	7e-26	68	0.49	gi|379197168|gb|JU035988.1| TSA: Crassostrea angulata SeqIndex80254.ca mRNA sequence	0	2119	64%	gi|556105293|gb|ESO93945.1| hypothetical protein LOTGIDRAFT_105090 partial	0	771	0.62	FBgn0016081|ENSFM00250000000754|FBpp0305991|furry [Source:FlyBase gene name;Acc:FBgn0016081]|fry					6.1e-150	500.4	MOR2-PAG1_N	PF14222.1	Cell morphogenesis N-terminal					0.631998
53	Contig_53	1e-73	109	0.69	gi|405976119|gb|JH816998.1| Crassostrea gigas unplaced genomic scaffold scaffold163 whole genome shotgun sequence	6e-60	228	0.49	gi|405976122|gb|EKC40641.1| Putative RNA-binding protein 16 [Crassostrea gigas]	5e-29	78.5	0.79	gi|379196969|gb|JU035789.1| TSA: Crassostrea angulata SeqIndex80038.ca mRNA sequence	1e-38	145	79%	gi|556100550|gb|ESO89202.1| hypothetical protein LOTGIDRAFT_106110	6e-31	130	0.7	FBgn0034598|ENSFM00600000921728|FBpp0302570||CG4266														0.981492
54	Contig_54																																		0.29541
55	Contig_55	0	142	0.64	gi|405971458|gb|JH817380.1| Crassostrea gigas unplaced genomic scaffold scaffold481 whole genome shotgun sequence	0	671	0.51	gi|405971500|gb|EKC36335.1| Dedicator of cytokinesis protein 1 [Crassostrea gigas]					0	1445	56%	gi|556104075|gb|ESO92727.1| hypothetical protein LOTGIDRAFT_232874	0	948	0.4	FBgn0015513|ENSFM00250000000526|FBpp0083850|myoblast city [Source:FlyBase gene name;Acc:FBgn0015513]|mbc	2e-136	473	0.27	C02F4.1|C02F4.1	4e-42	143.8	DOCK-C2	PF14429.1	C2 domain in Dock180 and Zizimin proteins					0.979961
56	Contig_56	0	162	0.7	gi|405975359|gb|JH816287.1| Crassostrea gigas unplaced genomic scaffold scaffold211 whole genome shotgun sequence	0	870	0.53	gi|405975363|gb|EKC39929.1| Lethal(3)malignant brain tumor-like 4 protein [Crassostrea gigas]	1e-09	64.8	0.4	gi|379192599|gb|JU031419.1| TSA: Crassostrea angulata SeqIndex75148.ca mRNA sequence	3e-164	520	66%	gi|556103859|gb|ESO92511.1| hypothetical protein LOTGIDRAFT_216594	2e-89	324	0.4	FBgn0002441|ENSFM00400000131791|FBpp0084545|lethal (3) malignant brain tumor [Source:FlyBase gene name;Acc:FBgn0002441]|l(3)mbt					8.1e-82	269	MBT	PF02820.13	mbt repeat					0.986307
57	Contig_57	0	211	0.62	gi|405971316|gb|JH821812.1| Crassostrea gigas unplaced genomic scaffold scaffold489 whole genome shotgun sequence	0	3165	0.63	gi|405971329|gb|EKC36172.1| Spectrin beta chain brain 4 [Crassostrea gigas]	4e-65	248	0.38	gi|379185013|gb|JU023833.1| TSA: Crassostrea angulata SeqIndex66665.ca mRNA sequence	0	2783	65%	gi|556099104|gb|ESO87756.1| hypothetical protein LOTGIDRAFT_127458	0	1836	0.41	FBgn0004167|ENSFM00570000851901|FBpp0304366|karst [Source:FlyBase gene name;Acc:FBgn0004167]|kst	8e-27	118	0.19	C50C3.2|C50C3.2	0	1154.7	Spectrin	PF00435.16	Spectrin repeat					0.962914
58	Contig_58	0	803	0.84	gi|405953041|gb|JH816371.1| Crassostrea gigas unplaced genomic scaffold scaffold41652 whole genome shotgun sequence	0	4002	0.84	gi|405953044|gb|EKC20777.1| Dynein beta chain ciliary [Crassostrea gigas]	8e-89	327	0.88	gi|379182011|gb|JU020831.1| TSA: Crassostrea angulata SeqIndex63203.ca mRNA sequence	0	3864	81%	gi|556115356|gb|ESP04008.1| hypothetical protein LOTGIDRAFT_230271	0	3085	0.65	FBgn0013812|ENSFM00540000717908|FBpp0271744|Dynein heavy chain at 93AB [Source:FlyBase gene name;Acc:FBgn0013812]|Dhc93AB	3e-19	93.6	0.22	B0365.7|B0365.7										0.987979
59	Contig_59	0	223	0.36	gi|405960090|gb|JH817786.1| Crassostrea gigas unplaced genomic scaffold scaffold1605 whole genome shotgun sequence	0	635	0.28	gi|405960104|gb|EKC26051.1| Tenascin-X [Crassostrea gigas]	2e-10	42.3	0.42	gi|379142675|gb|JT981494.1| TSA: Crassostrea angulata SeqIndex16.ca mRNA sequence	4e-10	65.5	31%	gi|556110800|gb|ESO99451.1| hypothetical protein LOTGIDRAFT_231078																		0.743845
60	Contig_60	0	152	0.77	gi|405963069|gb|JH816447.1| Crassostrea gigas unplaced genomic scaffold scaffold1262 whole genome shotgun sequence	0	1081	0.69	gi|405963090|gb|EKC28694.1| AP-1 complex subunit gamma-1 [Crassostrea gigas]	3e-17	76.7	0.27	gi|379185703|gb|JU024523.1| TSA: Crassostrea angulata SeqIndex67410.ca mRNA sequence	0	572	78%	gi|556099193|gb|ESO87845.1| hypothetical protein LOTGIDRAFT_126968	0	752	0.64	FBgn0030089|ENSFM00450000242155|FBpp0305942|AP-1gamma [Source:FlyBase gene name;Acc:FBgn0030089]|AP-1gamma					6.5e-147	489.9	Adaptin_N	PF01602.15	Adaptin N terminal region					0.983867
61	Contig_61	0	130	0.86	gi|405967775|gb|JH816513.1| Crassostrea gigas unplaced genomic scaffold scaffold782 whole genome shotgun sequence	0	1477	0.64	gi|405967789|gb|EKC32918.1| THO complex subunit 2 [Crassostrea gigas]	3e-57	210	0.76	gi|379154419|gb|JT993238.1| TSA: Crassostrea angulata SeqIndex19220.ca mRNA sequence	0	1506	63%	gi|556109472|gb|ESO98124.1| hypothetical protein LOTGIDRAFT_174338	0	1123	0.48	FBgn0031390|ENSFM00250000002825|FBpp0290874|tho2 [Source:FlyBase gene name;Acc:FBgn0031390]|tho2	0	683	0.36	C16A3.8|C16A3.8.1	7.1e-93	310.7	Tho2	PF11262.3	Transcription factor/nuclear export subunit protein 2					0.981226
62	Contig_62	5e-78	132	0.77	gi|405977418|gb|JH818654.1| Crassostrea gigas unplaced genomic scaffold scaffold98 whole genome shotgun sequence	4e-126	436	0.4	gi|405977427|gb|EKC41882.1| hypothetical protein CGI_10012788 [Crassostrea gigas]	3e-22	106	0.47	gi|379181785|gb|JU020605.1| TSA: Crassostrea angulata SeqIndex62947.ca mRNA sequence	8e-111	362	54%	gi|556104170|gb|ESO92822.1| hypothetical protein LOTGIDRAFT_120156	7e-70	256	0.38	FBgn0261239|ENSFM00500000278082|FBpp0081009|Hormone receptor-like in 39 [Source:FlyBase gene name;Acc:FBgn0261239]|Hr39	4e-27	116	0.28	C07A12.3|C07A12.3a	3e-27	94.9	Hormone_recep	PF00104.25	Ligand-binding domain of nuclear hormone receptor					0.981593
63	Contig_63	0	285	0.78	gi|405971446|gb|JH816607.1| Crassostrea gigas unplaced genomic scaffold scaffold482 whole genome shotgun sequence	0	3273	0.69	gi|405957466|gb|EKC23674.1| Dynein heavy chain 5 axonemal [Crassostrea gigas]	3e-61	109	0.84	gi|379194095|gb|JU032915.1| TSA: Crassostrea angulata SeqIndex76841.ca mRNA sequence	0	3299	71%	gi|556105288|gb|ESO93940.1| hypothetical protein LOTGIDRAFT_182347	0	2807	0.61	FBgn0037726|ENSFM00610000952881|FBpp0301057||CG9492	3e-19	93.6	0.24	B0365.7|B0365.7	2.3e-216	720	Dynein_heavy	PF03028.10	Dynein heavy chain and region D6 of dynein motor					0.991802
64	Contig_64	0	210	0.91	gi|405961950|gb|JH817588.1| Crassostrea gigas unplaced genomic scaffold scaffold1385 whole genome shotgun sequence	0	3253	0.81	gi|405961963|gb|EKC27690.1| Spectrin beta chain [Crassostrea gigas]	7e-155	547	0.76	gi|379185013|gb|JU023833.1| TSA: Crassostrea angulata SeqIndex66665.ca mRNA sequence	0	3150	78%	gi|556112948|gb|ESP01600.1| hypothetical protein LOTGIDRAFT_139452	0	2603	0.66	FBgn0250788|ENSFM00510000502729|FBpp0074228|beta Spectrin [Source:FlyBase gene name;Acc:FBgn0250788]|beta-Spec	1e-26	117	0.35	C23F12.1|C23F12.1a	7e-296	958.2	Spectrin	PF00435.16	Spectrin repeat					0.97513
65	Contig_65	0	138	0.7	gi|405975592|gb|JH818873.1| Crassostrea gigas unplaced genomic scaffold scaffold198 whole genome shotgun sequence	0	1398	0.52	gi|405975632|gb|EKC40186.1| hypothetical protein CGI_10027830 [Crassostrea gigas]	7e-38	94.1	0.69	gi|379219512|gb|JU058332.1| TSA: Crassostrea angulata SeqIndex114645.ca mRNA sequence	0	1483	54%	gi|556115483|gb|ESP04135.1| hypothetical protein LOTGIDRAFT_237550									0.00065	19.1	RabGAP-TBC	PF00566.13	Rab-GTPase-TBC domain					0.979043
66	Contig_66	8e-31	126	0.86	gi|405961820|gb|JH816686.1| Crassostrea gigas unplaced genomic scaffold scaffold1402 whole genome shotgun sequence	9e-37	152	0.52	gi|405961822|gb|EKC27566.1| Serine/arginine repetitive matrix protein 1 [Crassostrea gigas]	7e-42	168	0.85	gi|379188244|gb|JU027064.1| TSA: Crassostrea angulata SeqIndex70272.ca mRNA sequence	4e-25	105	86%	gi|556114499|gb|ESP03151.1| hypothetical protein LOTGIDRAFT_137917	3e-16	86.3	0.62	FBgn0036340|ENSFM00500000271066|FBpp0075617|SRm160 [Source:FlyBase gene name;Acc:FBgn0036340]|SRm160					1.5e-08	34.4	PWI	PF01480.12	PWI domain					0.969731
67	Contig_67																																		0.0866309
68	Contig_68	4e-170	199	0.51	gi|405973216|gb|JH817090.1| Crassostrea gigas unplaced genomic scaffold scaffold370 whole genome shotgun sequence	3e-175	607	0.47	gi|405973235|gb|EKC37959.1| Protocadherin Fat 1 [Crassostrea gigas]	4e-18	68.9	0.43	gi|379181256|gb|JU020076.1| TSA: Crassostrea angulata SeqIndex62336.ca mRNA sequence	0	632	46%	gi|556105403|gb|ESO94055.1| hypothetical protein LOTGIDRAFT_104487	6e-123	438	0.36	FBgn0261574|ENSFM00570000851039|FBpp0304967|kugelei [Source:FlyBase gene name;Acc:FBgn0261574]|kug	9e-15	77.4	0.34	C50H2.3|C50H2.3b										0.971591
69	Contig_69	0	209	0.88	gi|405965960|gb|JH818775.1| Crassostrea gigas unplaced genomic scaffold scaffold987 whole genome shotgun sequence	0	1982	0.79	gi|405965978|gb|EKC31310.1| Putative E3 ubiquitin-protein ligase HERC2 [Crassostrea gigas]	4e-15	57.9	0.33	gi|379181790|gb|JU020610.1| TSA: Crassostrea angulata SeqIndex62954.ca mRNA sequence	0	2017	80%	gi|556100766|gb|ESO89418.1| hypothetical protein LOTGIDRAFT_218809	0	1171	0.7	FBgn0031107|ENSFM00570000851133|FBpp0290558|HERC2 [Source:FlyBase gene name;Acc:FBgn0031107]|HERC2					1.9e-93	306.4	RCC1	PF00415.13	Regulator of chromosome condensation (RCC1) repeat					0.684928
70	Contig_70	0	383	0.63	gi|405972066|gb|JH818091.1| Crassostrea gigas unplaced genomic scaffold scaffold433 whole genome shotgun sequence	0	2901	0.57	gi|405972103|gb|EKC36890.1| Cytadherence high molecular weight protein 2 [Crassostrea gigas]	6e-58	124	0.54	gi|379216917|gb|JU055737.1| TSA: Crassostrea angulata SeqIndex110580.ca mRNA sequence	1e-61	228	41%	gi|556103350|gb|ESO92002.1| hypothetical protein LOTGIDRAFT_121442 partial	7e-14	79	0.25	FBgn0031879|ENSFM00610000952982|FBpp0288558|uninflatable [Source:FlyBase gene name;Acc:FBgn0031879]|uif	6e-15	79	0.23	C25A11.4|C25A11.4b										0.976404
71	Contig_71	3e-133	403	0.87	gi|405960199|gb|JH823231.1| Crassostrea gigas unplaced genomic scaffold scaffold1599 whole genome shotgun sequence	1e-128	421	0.74	gi|405960206|gb|EKC26147.1| Frizzled-7 [Crassostrea gigas]	1e-64	196	0.56	gi|379196942|gb|JU035762.1| TSA: Crassostrea angulata SeqIndex80005.ca mRNA sequence	5e-136	442	80%	gi|556113028|gb|ESP01680.1| hypothetical protein LOTGIDRAFT_139359	3e-79	278	0.51	FBgn0001085|ENSFM00250000000221|FBpp0075485|frizzled [Source:FlyBase gene name;Acc:FBgn0001085]|fz														0.97023
72	Contig_72	0	141	0.68	gi|405965616|gb|JH818313.1| Crassostrea gigas unplaced genomic scaffold scaffold1017 whole genome shotgun sequence	0	2506	0.64	gi|405965628|gb|EKC30990.1| Serine/threonine-protein kinase SMG1 [Crassostrea gigas]	2e-29	79.4	0.56	gi|379194656|gb|JU033476.1| TSA: Crassostrea angulata SeqIndex77478.ca mRNA sequence	0	2266	59%	gi|556095477|gb|ESO84130.1| hypothetical protein LOTGIDRAFT_229624	4e-167	581	0.35	FBgn0263968|ENSFM00660001157405|FBpp0070933|no-on-and-no-off transient C [Source:FlyBase gene name;Acc:FBgn0263968]|nonC	4e-141	491	0.31	C48B6.6|C48B6.6a										0.914684
73	Contig_73	3e-91	84	0.7	gi|405973834|gb|JH817779.1| Crassostrea gigas unplaced genomic scaffold scaffold335 whole genome shotgun sequence	2e-136	471	0.63	gi|405973848|gb|EKC38538.1| AT-rich interactive domain-containing protein 4B [Crassostrea gigas]	1e-23	111	0.61	gi|379187980|gb|JU026800.1| TSA: Crassostrea angulata SeqIndex69983.ca mRNA sequence	5e-122	394	60%	gi|556104841|gb|ESO93493.1| hypothetical protein LOTGIDRAFT_119273 partial	2e-87	320	0.47	FBgn0085451|ENSFM00570000853369|FBpp0302588||CG34422														0.939917
74	Contig_74	2e-154	133	0.81	gi|405975174|gb|JH818255.1| Crassostrea gigas unplaced genomic scaffold scaffold227 whole genome shotgun sequence	0	736	0.53	gi|405975201|gb|EKC39783.1| SH3 domain-containing guanine exchange factor [Crassostrea gigas]	1e-33	121	0.73	gi|379187593|gb|JU026413.1| TSA: Crassostrea angulata SeqIndex69550.ca mRNA sequence	2e-109	353	66%	gi|556110737|gb|ESO99388.1| hypothetical protein LOTGIDRAFT_113594	1e-98	348	0.41	FBgn0261547|ENSFM00250000000781|FBpp0291788|Ephexin [Source:FlyBase gene name;Acc:FBgn0261547]|Exn	8e-16	81.6	0.22	C33D9.1|C33D9.1a	0.088	12.3	DUF3772	PF12607.3	Protein of unknown function (DUF3772)					0.979819
75	Contig_75	1e-174	164	0.93	gi|405974659|gb|JH816734.1| Crassostrea gigas unplaced genomic scaffold scaffold271 whole genome shotgun sequence	0	716	0.86	gi|405974697|gb|EKC39323.1| C-terminal-binding protein [Crassostrea gigas]	5e-36	152	0.87	gi|379197626|gb|JU036446.1| TSA: Crassostrea angulata SeqIndex80744.ca mRNA sequence	0	649	82%	gi|556106521|gb|ESO95173.1| hypothetical protein LOTGIDRAFT_160939	0	598	0.8	FBgn0020496|ENSFM00250000001273|FBpp0082168|C-terminal Binding Protein [Source:FlyBase gene name;Acc:FBgn0020496]|CtBP	5e-30	123	0.36	C31C9.2|C31C9.2.2	4.7e-56	188.6	2-Hacid_dh_C	PF02826.14	D-isomer specific 2-hydroxyacid dehydrogenase, NAD binding domain					0.959072
76	Contig_76	9e-79	94.4	0.89	gi|405973216|gb|JH817090.1| Crassostrea gigas unplaced genomic scaffold scaffold370 whole genome shotgun sequence	4e-101	365	0.27	gi|405973225|gb|EKC37949.1| Remodeling and spacing factor 1 [Crassostrea gigas]	7e-46	122	0.59	gi|379194726|gb|JU033546.1| TSA: Crassostrea angulata SeqIndex77555.ca mRNA sequence	1e-16	86.7	19%	gi|556109222|gb|ESO97874.1| hypothetical protein LOTGIDRAFT_228408	5e-45	181	0.22	FBgn0026577|ENSFM00500000279505|FBpp0304067||CG8677	1e-11	68.2	0.2	B0041.7|B0041.7	1.9e-08	33.7	PHD	PF00628.24	PHD-finger					0.951115
77	Contig_77	0	128	0.44	gi|405974331|gb|JH818721.1| Crassostrea gigas unplaced genomic scaffold scaffold298 whole genome shotgun sequence	2e-175	587	0.3	gi|405974353|gb|EKC39006.1| Golgin subfamily A member 4 [Crassostrea gigas]					2e-49	194	21%	gi|556111118|gb|ESO99769.1| hypothetical protein LOTGIDRAFT_238721	8e-54	209	0.22	FBgn0034854|ENSFM00500000287048|FBpp0071945||CG3493	4e-40	161	0.21	C02F12.7|C02F12.7	6.1e-12	44.8	GRIP	PF01465.15	GRIP domain					0.931964
78	Contig_78	0	215	0.88	gi|405953391|gb|JH815977.1| Crassostrea gigas unplaced genomic scaffold scaffold41034 whole genome shotgun sequence	0	3006	0.79	gi|405953394|gb|EKC21066.1| Dynein heavy chain cytoplasmic [Crassostrea gigas]	4e-33	77.1	0.58	gi|379195126|gb|JU033946.1| TSA: Crassostrea angulata SeqIndex78007.ca mRNA sequence	0	4210	79%	gi|556116435|gb|ESP05087.1| hypothetical protein LOTGIDRAFT_151884	0	3834	0.72	FBgn0261797|ENSFM00610000952903|FBpp0271878|Dynein heavy chain 64C [Source:FlyBase gene name;Acc:FBgn0261797]|Dhc64C	7e-23	105	0.21	B0365.7|B0365.7										0.973586
79	Contig_79	2e-132	95.5	0.65	gi|405968414|gb|JH816294.1| Crassostrea gigas unplaced genomic scaffold scaffold722 whole genome shotgun sequence	0	848	0.38	gi|405968419|gb|EKC33492.1| FH2 domain-containing protein 1 [Crassostrea gigas]	6e-49	86.3	0.81	gi|379195116|gb|JU033936.1| TSA: Crassostrea angulata SeqIndex77997.ca mRNA sequence	1e-82	294	36%	gi|556115030|gb|ESP03682.1| hypothetical protein LOTGIDRAFT_224207	9e-101	361	0.44	FBgn0053556|ENSFM00400000131932|FBpp0099826|formin 3 [Source:FlyBase gene name;Acc:FBgn0053556]|form3					8.7e-84	281.3	FH2	PF02181.18	Formin Homology 2 Domain					0.998574
80	Contig_80																																		0.0155175
81	Contig_81	0	191	0.78	gi|405957596|gb|JH818604.1| Crassostrea gigas unplaced genomic scaffold scaffold1858 whole genome shotgun sequence	0	3130	0.54	gi|405957597|gb|EKC23797.1| Reelin [Crassostrea gigas]					0	3094	54%	gi|556102782|gb|ESO91434.1| hypothetical protein LOTGIDRAFT_228850									1.4e-17	63.4	EGF_2	PF07974.8	EGF-like domain	0	2149	0.41	UniRef100_UPI000240B21C UPI000240B21C related cluster n=1 Tax=unknown RepID=UPI000240B21C	0.955688
82	Contig_82	2e-151	109	0.54	gi|405958929|gb|JH819029.1| Crassostrea gigas unplaced genomic scaffold scaffold1739 whole genome shotgun sequence	0	1188	0.37	gi|405959325|gb|EKC25376.1| Prolow-density lipoprotein receptor-related protein 1 [Crassostrea gigas]	6e-25	104	0.51	gi|379184962|gb|JU023782.1| TSA: Crassostrea angulata SeqIndex66608.ca mRNA sequence	0	1786	47%	gi|556108112|gb|ESO96764.1| hypothetical protein LOTGIDRAFT_143634	0	1221	0.42	FBgn0053087|ENSFM00700001390721|FBpp0303798|LDL receptor protein 1 [Source:FlyBase gene name;Acc:FBgn0053087]|LRP1	9e-59	214	0.33	B0244.8|B0244.8.1	2.5e-172	558.3	Ldl_recept_a	PF00057.13	Low-density lipoprotein receptor domain class A					0.988904
83	Contig_83	0	185	0.76	gi|405967584|gb|JH817369.1| Crassostrea gigas unplaced genomic scaffold scaffold794 whole genome shotgun sequence	0	1909	0.71	gi|405967592|gb|EKC32733.1| Transcription elongation factor SPT6 [Crassostrea gigas]					0	1712	66%	gi|556109280|gb|ESO97932.1| hypothetical protein LOTGIDRAFT_103494	0	1291	0.49	FBgn0028982|ENSFM00250000001961|FBpp0070861|Spt6 [Source:FlyBase gene name;Acc:FBgn0028982]|Spt6														0.981599
84	Contig_84	8e-129	144	0.49	gi|405976119|gb|JH816998.1| Crassostrea gigas unplaced genomic scaffold scaffold163 whole genome shotgun sequence	0	664	0.44	gi|405976131|gb|EKC40650.1| Protein outspread [Crassostrea gigas]	3e-18	87.2	0.56	gi|379154830|gb|JT993649.1| TSA: Crassostrea angulata SeqIndex19806.ca mRNA sequence													0.011	16.4	Methyltransf_24	PF13578.1	Methyltransferase domain					0.967394
85	Contig_85	3e-169	121	0.59	gi|405969472|gb|JH818311.1| Crassostrea gigas unplaced genomic scaffold scaffold617 whole genome shotgun sequence	1e-33	139	0.39	gi|405969483|gb|EKC34452.1| Calcineurin-binding protein cabin-1 [Crassostrea gigas]					0	835	41%	gi|556108852|gb|ESO97504.1| hypothetical protein LOTGIDRAFT_152594														0	866	0.33	UniRef100_C3Z7V4 Putative uncharacterized protein n=1 Tax=Branchiostoma floridae RepID=C3Z7V4_BRAFL	0.980399
86	Contig_86	1e-122	95.5	0.53	gi|405974490|gb|JH817524.1| Crassostrea gigas unplaced genomic scaffold scaffold285 whole genome shotgun sequence	0	652	0.47	gi|405974498|gb|EKC39138.1| Low-density lipoprotein receptor-related protein 8 [Crassostrea gigas]	2e-34	83.5	0.48	gi|379184962|gb|JU023782.1| TSA: Crassostrea angulata SeqIndex66608.ca mRNA sequence	0	655	43%	gi|556112004|gb|ESP00656.1| hypothetical protein LOTGIDRAFT_112161 partial	1e-171	561	0.4	FBgn0051092|ENSFM00680001303603|FBpp0112296|Lipophorin receptor 2 [Source:FlyBase gene name;Acc:FBgn0051092]|LpR2	1e-41	162	0.33	B0244.8|B0244.8.1	3.5e-79	260.2	Ldl_recept_a	PF00057.13	Low-density lipoprotein receptor domain class A					0.996632
87	Contig_87	0	159	0.63	gi|405959075|gb|JH817970.1| Crassostrea gigas unplaced genomic scaffold scaffold1726 whole genome shotgun sequence	0	875	0.47	gi|405959089|gb|EKC25157.1| Bromodomain adjacent to zinc finger domain protein 1A [Crassostrea gigas]	2e-71	190	0.58	gi|379195470|gb|JU034290.1| TSA: Crassostrea angulata SeqIndex78375.ca mRNA sequence	3e-125	435	42%	gi|556107786|gb|ESO96438.1| hypothetical protein LOTGIDRAFT_159848	4e-39	161	0.33	FBgn0027620|ENSFM00500000280944|FBpp0085204|ATP-dependent chromatin assembly factor large subunit [Source:FlyBase gene name;Acc:FBgn0027620]|Acf1	4e-09	59.7	0.33	C01H6.7|C01H6.7a.2										0.982237
88	Contig_88																																		0.3059
89	Contig_89	9e-79	79	0.51	gi|405967650|gb|JH819095.1| Crassostrea gigas unplaced genomic scaffold scaffold789 whole genome shotgun sequence	4e-158	507	0.59	gi|405967683|gb|EKC32819.1| Ras GTPase-activating protein 1 [Crassostrea gigas]	4e-48	100	0.49	gi|379181893|gb|JU020713.1| TSA: Crassostrea angulata SeqIndex63077.ca mRNA sequence	6e-44	175	28%	gi|556110235|gb|ESO98887.1| hypothetical protein LOTGIDRAFT_114108 partial	3e-113	389	0.47	FBgn0003969|ENSFM00260000050771|FBpp0089148|vacuolar peduncle [Source:FlyBase gene name;Acc:FBgn0003969]|vap														0.980405
90	Contig_90	1e-82	89.5	0.46	gi|405953426|gb|JH816425.1| Crassostrea gigas unplaced genomic scaffold scaffold40960 whole genome shotgun sequence	2e-167	549	0.36	gi|405953430|gb|EKC21093.1| Ribosome-binding protein 1 [Crassostrea gigas]	1e-43	141	0.47	gi|379194895|gb|JU033715.1| TSA: Crassostrea angulata SeqIndex77743.ca mRNA sequence	4e-19	95.1	22%	gi|556097669|gb|ESO86321.1| hypothetical protein LOTGIDRAFT_167132	2e-25	116	0.2	FBgn0029688|ENSFM00500000292383|FBpp0070596|lava lamp [Source:FlyBase gene name;Acc:FBgn0029688]|lva	4e-26	115	0.19	C18C4.5|C18C4.5a	4.2e-05	22.1	AAA_13	PF13166.1	AAA domain					0.944649
91	Contig_91	0	161	0.82	gi|405977090|gb|JH823226.1| Crassostrea gigas unplaced genomic scaffold scaffold109 whole genome shotgun sequence	0	2451	0.68	gi|405977095|gb|EKC41561.1| Translational activator GCN1 [Crassostrea gigas]					0	2254	59%	gi|556093774|gb|ESO82427.1| hypothetical protein LOTGIDRAFT_223326	0	1805	0.51	FBgn0039959|ENSFM00250000002277|FBpp0112471||CG17514														0.83688
92	Contig_92																																		0.190586
93	Contig_93	6e-127	120	0.65	gi|405974399|gb|JH816130.1| Crassostrea gigas unplaced genomic scaffold scaffold290 whole genome shotgun sequence	0	705	0.37	gi|405974416|gb|EKC39061.1| hypothetical protein CGI_10018541 [Crassostrea gigas]	4e-55	215	0.69	gi|379192167|gb|JU030987.1| TSA: Crassostrea angulata SeqIndex74687.ca mRNA sequence	5e-118	384	59%	gi|556101219|gb|ESO89871.1| hypothetical protein LOTGIDRAFT_218330	5e-27	120	0.33	FBgn0039818|ENSFM00480000263036|FBpp0085101||CG11318	3e-32	135	0.34	B0286.2|B0286.2a										0.99915
94	Contig_94	0	136	0.78	gi|405967193|gb|JH818621.1| Crassostrea gigas unplaced genomic scaffold scaffold847 whole genome shotgun sequence	0	1427	0.59	gi|405967200|gb|EKC32394.1| Protein fantom [Crassostrea gigas]	2e-10	67.5	0.55	gi|379153397|gb|JT992216.1| TSA: Crassostrea angulata SeqIndex17337.ca mRNA sequence	4e-157	493	67%	gi|556094047|gb|ESO82700.1| hypothetical protein LOTGIDRAFT_184477 partial	7e-11	68.9	0.2	FBgn0005634|ENSFM00270000056424|FBpp0291731|zipper [Source:FlyBase gene name;Acc:FBgn0005634]|zip	8e-30	127	0.22	C09G5.8|C09G5.8a	3e-40	136.6	DUF3250	PF11618.3	Protein of unknown function (DUF3250)					0.939919
95	Contig_95	0	220	0.68	gi|405954233|gb|JH818446.1| Crassostrea gigas unplaced genomic scaffold scaffold39524 whole genome shotgun sequence	0	1235	0.48	gi|405954236|gb|EKC21734.1| Putative molluscan insulin-related peptide(s) receptor [Crassostrea gigas]	2e-85	315	0.81	gi|255918291|gb|FJ969381.1| Crassostrea angulata insulin-like growth factor receptor mRNA partial cds	0	1164	48%	gi|556100990|gb|ESO89642.1| hypothetical protein LOTGIDRAFT_51396 partial	9e-122	431	0.48	FBgn0013984|ENSFM00260000050330|FBpp0288670|Insulin-like receptor [Source:FlyBase gene name;Acc:FBgn0013984]|InR	1e-56	213	0.39	C01G6.8|C01G6.8a	4.3e-94	314.3	Pkinase_Tyr	PF07714.12	Protein tyrosine kinase					0.985526
96	Contig_96	0	273	0.53	gi|405977632|gb|JH816850.1| Crassostrea gigas unplaced genomic scaffold scaffold82 whole genome shotgun sequence	0	1772	0.48	gi|405977655|gb|EKC42094.1| Protein dachsous [Crassostrea gigas]	8e-24	74.4	0.35	gi|379197522|gb|JU036342.1| TSA: Crassostrea angulata SeqIndex80632.ca mRNA sequence	0	1843	49%	gi|556109469|gb|ESO98121.1| hypothetical protein LOTGIDRAFT_174335	0	983	0.34	FBgn0000497|ENSFM00570000851036|FBpp0077708|dachsous [Source:FlyBase gene name;Acc:FBgn0000497]|ds	6e-19	92.4	0.23	C45G7.5|C45G7.5	3.7e-281	908.4	Cadherin	PF00028.12	Cadherin domain					0.987566
97	Contig_97	0	172	0.79	gi|405977851|gb|JH816112.1| Crassostrea gigas unplaced genomic scaffold scaffold71 whole genome shotgun sequence	0	1392	0.7	gi|405977856|gb|EKC42284.1| Inositol 1 4 5-trisphosphate receptor type 1 [Crassostrea gigas]	8e-22	105	0.72	gi|379185927|gb|JU024747.1| TSA: Crassostrea angulata SeqIndex67652.ca mRNA sequence	0	1053	73%	gi|556099424|gb|ESO88076.1| hypothetical protein LOTGIDRAFT_175913	0	1708	0.56	FBgn0010051|ENSFM00250000000547|FBpp0078335|Inositol 1 4 5 -tris-phosphate receptor [Source:FlyBase gene name;Acc:FBgn0010051]|Itp-r83A					8.9e-111	367.9	RYDR_ITPR	PF01365.16	RIH domain					0.958622
98	Contig_98	0	278	0.61	gi|405968892|gb|JH817490.1| Crassostrea gigas unplaced genomic scaffold scaffold675 whole genome shotgun sequence	0	924	0.32	gi|405963543|gb|EKC29107.1| hypothetical protein CGI_10019745 [Crassostrea gigas]	4e-20	50.4	0.43	gi|379220485|gb|JU059305.1| TSA: Crassostrea angulata SeqIndex116192.ca mRNA sequence	0	1033	29%	gi|556093944|gb|ESO82597.1| hypothetical protein LOTGIDRAFT_236952									1.7e-05	24.7	fn3	PF00041.16	Fibronectin type III domain					0.996583
99	Contig_99	0	335	0.41	gi|405970193|gb|JH818057.1| Crassostrea gigas unplaced genomic scaffold scaffold576 whole genome shotgun sequence	0	599	0.32	gi|405951811|gb|EKC19691.1| hypothetical protein CGI_10007836 [Crassostrea gigas]	2e-13	70.7	0.58	gi|379210289|gb|JU049109.1| TSA: Crassostrea angulata SeqIndex100382.ca mRNA sequence	1e-121	432	26%	gi|556095096|gb|ESO83749.1| hypothetical protein LOTGIDRAFT_168990																		0.998241
100	Contig_100	0	157	0.49	gi|405962030|gb|JH816571.1| Crassostrea gigas unplaced genomic scaffold scaffold1372 whole genome shotgun sequence	0	1925	0.46	gi|405962038|gb|EKC27752.1| Protocadherin Fat 4 [Crassostrea gigas]	4e-40	132	0.61	gi|379175704|gb|JU014524.1| TSA: Crassostrea angulata SeqIndex54178.ca mRNA sequence	2e-105	379	24%	gi|556109469|gb|ESO98121.1| hypothetical protein LOTGIDRAFT_174335	2e-107	387	0.25	FBgn0001075|ENSFM00570000851036|FBpp0077167|fat [Source:FlyBase gene name;Acc:FBgn0001075]|ft	5e-11	66.2	0.22	C45G7.5|C45G7.5										0.85599
101	Contig_101																																		0.459565
102	Contig_102	0	116	0.98	gi|405962007|gb|JH817672.1| Crassostrea gigas unplaced genomic scaffold scaffold1375 whole genome shotgun sequence	0	634	0.85	gi|401665879|gb|AFP95933.1| protein kinase AMP-activated alpha-catalytic subunit [Crassostrea gigas]	8e-47	188	0.63	gi|379196378|gb|JU035198.1| TSA: Crassostrea angulata SeqIndex79386.ca mRNA sequence	0	600	82%	gi|556103952|gb|ESO92604.1| hypothetical protein LOTGIDRAFT_233053	8e-180	566	0.76	FBgn0023169|ENSFM00500000269824|FBpp0089374|SNF1A/AMP-activated protein kinase [Source:FlyBase gene name;Acc:FBgn0023169]|SNF1A	5e-63	236	0.46	B0496.3|B0496.3a										0.977938
103	Contig_103	3e-102	210	0.78	gi|405973366|gb|JH817503.1| Crassostrea gigas unplaced genomic scaffold scaffold364 whole genome shotgun sequence	9e-121	392	0.6	gi|405973371|gb|EKC38089.1| Protein-L-isoaspartate O-methyltransferase domain-containing protein 2 [Crassostrea gigas]	1e-19	64.3	0.77	gi|379188752|gb|JU027572.1| TSA: Crassostrea angulata SeqIndex70818.ca mRNA sequence	4e-127	407	65%	gi|556103858|gb|ESO92510.1| hypothetical protein LOTGIDRAFT_190456																		0.941905
104	Contig_104	9e-154	248	0.64	gi|405978169|gb|JH816980.1| Crassostrea gigas unplaced genomic scaffold scaffold53 whole genome shotgun sequence	8e-162	540	0.36	gi|405978178|gb|EKC42588.1| hypothetical protein CGI_10026653 [Crassostrea gigas]	4e-21	55.1	0.34	gi|379196344|gb|JU035164.1| TSA: Crassostrea angulata SeqIndex79351.ca mRNA sequence	4e-95	311	51%	gi|556109681|gb|ESO98333.1| hypothetical protein LOTGIDRAFT_114371 partial	7e-50	191	0.33	FBgn0025874|ENSFM00690001357124|FBpp0305244|Meiotic central spindle [Source:FlyBase gene name;Acc:FBgn0025874]|Meics	3e-16	82.4	0.37	C27A12.2|C27A12.2	9.8e-37	123.3	zf-H2C2_2	PF13465.1	Zinc-finger double domain					0.979688
105	Contig_105	0	1199	0.63	gi|405974110|gb|JH816764.1| Crassostrea gigas unplaced genomic scaffold scaffold313 whole genome shotgun sequence	0	2172	0.57	gi|405974129|gb|EKC38797.1| FRAS1-related extracellular matrix protein 1 [Crassostrea gigas]	2e-49	196	0.56	gi|379189013|gb|JU027833.1| TSA: Crassostrea angulata SeqIndex71120.ca mRNA sequence	0	1931	58%	gi|556103772|gb|ESO92424.1| hypothetical protein LOTGIDRAFT_233175	9e-36	150	0.22	FBgn0032683|ENSFM00570000851341|FBpp0304601|kon-tiki [Source:FlyBase gene name;Acc:FBgn0032683]|kon	3e-16	83.6	0.22	C48E7.6|C48E7.6	0.05	13.5	Prok-E2_C	PF14459.1	Prokaryotic E2 family C					0.997698
106	Contig_106	0	230	0.84	gi|405965588|gb|JH818703.1| Crassostrea gigas unplaced genomic scaffold scaffold1018 whole genome shotgun sequence	0	2116	0.71	gi|405965593|gb|EKC30956.1| E3 ubiquitin-protein ligase HECTD1 [Crassostrea gigas]	2e-14	51.9	0.53	gi|379185931|gb|JU024751.1| TSA: Crassostrea angulata SeqIndex67656.ca mRNA sequence	4e-128	409	65%	gi|556094843|gb|ESO83496.1| hypothetical protein LOTGIDRAFT_179729	0	1555	0.56	FBgn0032208|ENSFM00250000002830|FBpp0079663||CG5604	2e-170	585	0.49	C34D4.14|C34D4.14	3.9e-84	282.4	HECT	PF00632.20	HECT-domain (ubiquitin-transferase)					0.955878
107	Contig_107	0	455	0.72	gi|405961215|gb|JH816384.1| Crassostrea gigas unplaced genomic scaffold scaffold1492 whole genome shotgun sequence	0	1570	0.55	gi|405961234|gb|EKC27068.1| Maltase-glucoamylase intestinal [Crassostrea gigas]	3e-44	65.2	0.65	gi|379191378|gb|JU030198.1| TSA: Crassostrea angulata SeqIndex73819.ca mRNA sequence	0	939	49%	gi|556116523|gb|ESP05175.1| hypothetical protein LOTGIDRAFT_227855	3e-56	214	0.27	FBgn0027588|ENSFM00480000262753|FBpp0070060||CG14476														0.992523
108	Contig_108	0	351	0.55	gi|405951094|gb|JH816110.1| Crassostrea gigas unplaced genomic scaffold scaffold43344 whole genome shotgun sequence	0	830	0.51	gi|405951097|gb|EKC19039.1| Delta-like protein 1 [Crassostrea gigas]	1e-42	81.3	0.56	gi|379183598|gb|JU022418.1| TSA: Crassostrea angulata SeqIndex65085.ca mRNA sequence	0	845	65%	gi|556099126|gb|ESO87778.1| hypothetical protein LOTGIDRAFT_92097 partial	0	619	0.49	FBgn0000463|ENSFM00570000851057|FBpp0293200|Delta [Source:FlyBase gene name;Acc:FBgn0000463]|Dl	2e-27	118	0.28	C17D12.6|C17D12.6a	1.3e-50	168.7	EGF	PF00008.22	EGF-like domain					0.996772
109	Contig_109	0	222	0.8	gi|405973494|gb|JH817550.1| Crassostrea gigas unplaced genomic scaffold scaffold354 whole genome shotgun sequence	0	2736	0.82	gi|405973516|gb|EKC38224.1| Spectrin alpha chain [Crassostrea gigas]	6e-84	311	0.82	gi|379185871|gb|JU024691.1| TSA: Crassostrea angulata SeqIndex67592.ca mRNA sequence	0	2667	80%	gi|556106555|gb|ESO95207.1| hypothetical protein LOTGIDRAFT_202396	0	2286	0.69	FBgn0250789|ENSFM00570000851082|FBpp0305102|alpha Spectrin [Source:FlyBase gene name;Acc:FBgn0250789]|alpha-Spec	9e-38	154	0.2	C50C3.2|C50C3.2	0	1139.5	Spectrin	PF00435.16	Spectrin repeat					0.948552
110	Contig_110	4e-13	51.5	0.56	gi|405976880|gb|JH816368.1| Crassostrea gigas unplaced genomic scaffold scaffold121 whole genome shotgun sequence	2e-24	112	0.27	gi|405976927|gb|EKC41405.1| hypothetical protein CGI_10025681 [Crassostrea gigas]					8e-09	61.2	57%	gi|556105618|gb|ESO94270.1| hypothetical protein LOTGIDRAFT_232508														3e-07	65.5	0.51	UniRef100_F0VN49 Putative uncharacterized protein n=1 Tax=Neospora caninum Liverpool RepID=F0VN49_NEOCL	0.895893
111	Contig_111	2e-35	100	0.63	gi|405969832|gb|JH817213.1| Crassostrea gigas unplaced genomic scaffold scaffold594 whole genome shotgun sequence	5e-65	223	0.65	gi|320091611|gb|ADW09011.1| akirin 2 [Crassostrea gigas]	7e-68	162	0.71	gi|379188267|gb|JU027087.1| TSA: Crassostrea angulata SeqIndex70297.ca mRNA sequence	1e-49	177	50%	gi|556113899|gb|ESP02551.1| hypothetical protein LOTGIDRAFT_205086	3e-22	100	0.38	FBgn0082598|ENSFM00500000284353|FBpp0304976|akirin [Source:FlyBase gene name;Acc:FBgn0082598]|akirin														0.829488
112	Contig_112	0	157	0.59	gi|405970047|gb|JH817539.1| Crassostrea gigas unplaced genomic scaffold scaffold583 whole genome shotgun sequence	0	1978	0.43	gi|405970070|gb|EKC35005.1| Cation-independent mannose-6-phosphate receptor [Crassostrea gigas]									9e-48	187	0.26	FBgn0051072|ENSFM00500000281778|FBpp0099603|lysosomal enzyme receptor protein [Source:FlyBase gene name;Acc:FBgn0051072]|Lerp														0.978234
113	Contig_113	3e-154	153	0.87	gi|405967228|gb|JH819009.1| Crassostrea gigas unplaced genomic scaffold scaffold839 whole genome shotgun sequence	0	623	0.56	gi|405959954|gb|EKC25926.1| Polypeptide N-acetylgalactosaminyltransferase 5 [Crassostrea gigas]	5e-88	171	0.89	gi|379194462|gb|JU033282.1| TSA: Crassostrea angulata SeqIndex77259.ca mRNA sequence	0	865	80%	gi|556102066|gb|ESO90718.1| hypothetical protein LOTGIDRAFT_123129 partial	0	651	0.62	FBgn0050463|ENSFM00690001356587|FBpp0112291||CG30463														0.976692
114	Contig_114	0	231	0.98	gi|405970738|gb|JH816435.1| Crassostrea gigas unplaced genomic scaffold scaffold522 whole genome shotgun sequence	0	1747	0.66	gi|405970758|gb|EKC35634.1| Tyrosine-protein phosphatase Lar [Crassostrea gigas]	9e-28	124	0.48	gi|379180913|gb|JU019733.1| TSA: Crassostrea angulata SeqIndex61920.ca mRNA sequence	0	1460	58%	gi|556097967|gb|ESO86619.1| hypothetical protein LOTGIDRAFT_128794 partial	0	1335	0.52	FBgn0000464|ENSFM00670001235287|FBpp0303683|Leukocyte-antigen-related-like [Source:FlyBase gene name;Acc:FBgn0000464]|Lar	0	736	0.59	C09D8.1|C09D8.1c	0.068	12.5	PDR_assoc	PF08370.6	Plant PDR ABC transporter associated					0.969457
115	Contig_115	2e-131	140	0.81	gi|405957613|gb|JH818577.1| Crassostrea gigas unplaced genomic scaffold scaffold1857 whole genome shotgun sequence	4e-151	516	0.82	gi|405957623|gb|EKC23822.1| Lysine-specific demethylase 6A [Crassostrea gigas]					1e-150	500	78%	gi|556095138|gb|ESO83791.1| hypothetical protein LOTGIDRAFT_132923 partial	2e-133	447	0.68	FBgn0260749|ENSFM00250000000912|FBpp0305602||Utx	3e-38	153	0.31	C29F7.6|C29F7.6										0.968498
116	Contig_116	0	143	0.73	gi|405976880|gb|JH816368.1| Crassostrea gigas unplaced genomic scaffold scaffold121 whole genome shotgun sequence	0	2465	0.49	gi|405976910|gb|EKC41388.1| Basement membrane-specific heparan sulfate proteoglycan core protein [Crassostrea gigas]	6e-19	56.5	0.51	gi|379184962|gb|JU023782.1| TSA: Crassostrea angulata SeqIndex66608.ca mRNA sequence	0	1605	59%	gi|556100206|gb|ESO88858.1| hypothetical protein LOTGIDRAFT_125410 partial	0	1118	0.34	FBgn0261451|ENSFM00660001157251|FBpp0293706|terribly reduced optic lobes [Source:FlyBase gene name;Acc:FBgn0261451]|trol	1e-79	291	0.32	C54D1.5|C54D1.5.1	0.0074	14.5	DUF3405	PF11885.3	Protein of unknown function (DUF3405)					0.834769
117	Contig_117	0	169	0.55	gi|405965877|gb|JH816007.1| Crassostrea gigas unplaced genomic scaffold scaffold1001 whole genome shotgun sequence	0	1780	0.41	gi|405978586|gb|EKC42964.1| hypothetical protein CGI_10023564 [Crassostrea gigas]	2e-11	70.7	0.38	gi|379169352|gb|JU008172.1| TSA: Crassostrea angulata SeqIndex41008.ca mRNA sequence	0	1397	37%	gi|556095096|gb|ESO83749.1| hypothetical protein LOTGIDRAFT_168990																		0.973002
118	Contig_118	1e-48	94.1	0.61	gi|405976667|gb|JH823249.1| Crassostrea gigas unplaced genomic scaffold scaffold142 whole genome shotgun sequence	7e-83	301	0.48	gi|405976694|gb|EKC41192.1| Retinoblastoma-binding protein 6 [Crassostrea gigas]	4e-23	79	0.53	gi|379191903|gb|JU030723.1| TSA: Crassostrea angulata SeqIndex74395.ca mRNA sequence	2e-63	218	54%	gi|556098493|gb|ESO87145.1| hypothetical protein LOTGIDRAFT_66922 partial	1e-61	224	0.4	FBgn0086129|ENSFM00670001235680|FBpp0298003|something that sticks like glue [Source:FlyBase gene name;Acc:FBgn0086129]|snama	9e-10	62	0.23	B0041.7|B0041.7	1.9e-25	88.4	DWNN	PF08783.6	DWNN domain					0.927871
119	Contig_119	0	139	0.68	gi|405969863|gb|JH817216.1| Crassostrea gigas unplaced genomic scaffold scaffold593 whole genome shotgun sequence	0	1100	0.73	gi|405969882|gb|EKC34827.1| Importin-7 [Crassostrea gigas]	6e-60	163	0.77	gi|379195497|gb|JU034317.1| TSA: Crassostrea angulata SeqIndex78402.ca mRNA sequence	0	1440	70%	gi|556106694|gb|ESO95346.1| hypothetical protein LOTGIDRAFT_214997	0	1116	0.53	FBgn0026252|ENSFM00250000002090|FBpp0076408|moleskin [Source:FlyBase gene name;Acc:FBgn0026252]|msk					1.3e-20	72.9	IBN_N	PF03810.14	Importin-beta N-terminal domain					0.962086
120	Contig_120	0	211	0.67	gi|405978089|gb|JH818378.1| Crassostrea gigas unplaced genomic scaffold scaffold57 whole genome shotgun sequence	0	1287	0.54	gi|405978104|gb|EKC42518.1| Afadin [Crassostrea gigas]	7e-53	152	0.7	gi|379196565|gb|JU035385.1| TSA: Crassostrea angulata SeqIndex79598.ca mRNA sequence	0	613	63%	gi|556098563|gb|ESO87215.1| hypothetical protein LOTGIDRAFT_210615	0	674	0.35	FBgn0259212|ENSFM00250000001587|FBpp0289752|canoe [Source:FlyBase gene name;Acc:FBgn0259212]|cno	2e-11	67.4	0.35	C25F6.2|C25F6.2a.2	7.9e-36	122.3	RA	PF00788.18	Ras association (RalGDS/AF-6) domain					0.991899
121	Contig_121	3e-82	138	0.4	gi|405958311|gb|JH818345.1| Crassostrea gigas unplaced genomic scaffold scaffold1797 whole genome shotgun sequence	0	652	0.35	gi|405960111|gb|EKC26058.1| Neuroglian [Crassostrea gigas]	5e-14	74.4	0.4	gi|379181847|gb|JU020667.1| TSA: Crassostrea angulata SeqIndex63022.ca mRNA sequence	0	967	42%	gi|556107594|gb|ESO96246.1| hypothetical protein LOTGIDRAFT_174928	0	595	0.32	FBgn0002968|ENSFM00390000126295|FBpp0305703|Neuroglian [Source:FlyBase gene name;Acc:FBgn0002968]|Nrg	1e-119	414	0.28	C18F3.2|C18F3.2c										0.992521
122	Contig_122	0	182	0.8	gi|405977679|gb|JH819050.1| Crassostrea gigas unplaced genomic scaffold scaffold79 whole genome shotgun sequence	0	1899	0.59	gi|405977688|gb|EKC42124.1| Kalirin [Crassostrea gigas]	6e-16	85.4	0.38	gi|379194650|gb|JU033470.1| TSA: Crassostrea angulata SeqIndex77472.ca mRNA sequence	0	2066	69%	gi|556097644|gb|ESO86296.1| hypothetical protein LOTGIDRAFT_220800	0	1173	0.45	FBgn0024277|ENSFM00640001103068|FBpp0072540|trio [Source:FlyBase gene name;Acc:FBgn0024277]|trio	9e-25	108	0.26	C14A11.3|C14A11.3c										0.988115
123	Contig_123	0	170	0.71	gi|405962877|gb|JH816805.1| Crassostrea gigas unplaced genomic scaffold scaffold1293 whole genome shotgun sequence	0	1346	0.72	gi|405962880|gb|EKC28515.1| Inositol hexakisphosphate and diphosphoinositol-pentakisphosphate kinase [Crassostrea gigas]	2e-78	138	0.81	gi|379179810|gb|JU018630.1| TSA: Crassostrea angulata SeqIndex60680.ca mRNA sequence	0	1382	75%	gi|556101115|gb|ESO89767.1| hypothetical protein LOTGIDRAFT_124736 partial	0	1184	0.66	FBgn0027279|ENSFM00250000001100|FBpp0288801|lethal (1) G0196 [Source:FlyBase gene name;Acc:FBgn0027279]|l(1)G0196					0.0049	16.4	Endonuc_Holl	PF10107.4	Endonuclease related to archaeal Holliday junction resolvase					0.966342
124	Contig_124													1e-44	160	71%	gi|556107516|gb|ESO96168.1| hypothetical protein LOTGIDRAFT_188312									0.078	12.5	TPT	PF03151.11	Triose-phosphate Transporter family	1e-39	154	0.59	UniRef100_UPI0001CBB7E6 UPI0001CBB7E6 related cluster n=1 Tax=unknown RepID=UPI0001CBB7E6	0.557166
125	Contig_125	0	212	0.92	gi|405954641|gb|JH816978.1| Crassostrea gigas unplaced genomic scaffold scaffold38688 whole genome shotgun sequence	0	2306	0.67	gi|405954644|gb|EKC22028.1| Putative E3 ubiquitin-protein ligase TRIP12 [Crassostrea gigas]	1e-49	197	0.84	gi|379185931|gb|JU024751.1| TSA: Crassostrea angulata SeqIndex67656.ca mRNA sequence	0	1979	65%	gi|556115528|gb|ESP04180.1| hypothetical protein LOTGIDRAFT_136701	0	734	0.57	FBgn0260794|ENSFM00250000002342|FBpp0292919|circadian trip [Source:FlyBase gene name;Acc:FBgn0260794]|ctrip	4e-69	257	0.34	C34D4.14|C34D4.14										0.973755
126	Contig_126																																		0.1934
127	Contig_127	0	173	0.66	gi|405962905|gb|JH818799.1| Crassostrea gigas unplaced genomic scaffold scaffold1288 whole genome shotgun sequence	0	3152	0.72	gi|405962906|gb|EKC28536.1| CAD protein [Crassostrea gigas]	4e-27	122	0.38	gi|379184195|gb|JU023015.1| TSA: Crassostrea angulata SeqIndex65768.ca mRNA sequence	0	3211	73%	gi|556103903|gb|ESO92555.1| hypothetical protein LOTGIDRAFT_190512	0	2697	0.63	FBgn0003189|ENSFM00670001235286|FBpp0088675|rudimentary [Source:FlyBase gene name;Acc:FBgn0003189]|r					8.6e-112	371.4	CPSase_L_D2	PF02786.12	Carbamoyl-phosphate synthase L chain, ATP binding domain					0.987599
128	Contig_128	0	261	0.62	gi|405973744|gb|JH819182.1| Crassostrea gigas unplaced genomic scaffold scaffold337 whole genome shotgun sequence	0	697	0.4	gi|405973814|gb|EKC38506.1| E3 SUMO-protein ligase RanBP2 [Crassostrea gigas]	8e-23	89	0.52	gi|379187528|gb|JU026348.1| TSA: Crassostrea angulata SeqIndex69480.ca mRNA sequence	1e-116	415	35%	gi|556107496|gb|ESO96148.1| hypothetical protein LOTGIDRAFT_231853	9e-84	308	0.29	FBgn0039302|ENSFM00570000853193|FBpp0084188|Nucleoporin 358 [Source:FlyBase gene name;Acc:FBgn0039302]|Nup358														0.99142
129	Contig_129	1e-94	115	0.55	gi|405967097|gb|JH817293.1| Crassostrea gigas unplaced genomic scaffold scaffold854 whole genome shotgun sequence	3e-78	284	0.49	gi|405967111|gb|EKC32312.1| Protein Shroom3 [Crassostrea gigas]	8e-21	93.2	0.45	gi|379154363|gb|JT993182.1| TSA: Crassostrea angulata SeqIndex19057.ca mRNA sequence	1e-64	243	28%	gi|556095186|gb|ESO83839.1| hypothetical protein LOTGIDRAFT_168883	8e-19	94	0.26	FBgn0085408|ENSFM00500000278417|FBpp0288692|Shroom [Source:FlyBase gene name;Acc:FBgn0085408]|Shroom					2.6e-54	184.1	ASD2	PF08687.6	Apx/Shroom domain ASD2					0.976854
130	Contig_130	2e-119	274	0.53	gi|405978725|gb|JH818221.1| Crassostrea gigas unplaced genomic scaffold scaffold6 whole genome shotgun sequence	6e-81	294	0.46	gi|405978751|gb|EKC43115.1| Neurogenic locus notch-like protein 1 [Crassostrea gigas]	5e-12	72.5	0.38	gi|379201940|gb|JU040760.1| TSA: Crassostrea angulata SeqIndex87363.ca mRNA sequence	9e-120	407	29%	gi|556098013|gb|ESO86665.1| hypothetical protein LOTGIDRAFT_166940	4e-62	226	0.33	FBgn0262032|ENSFM00650001140084|FBpp0292927||CG42843					3e-15	55.9	Ig_2	PF13895.1	Immunoglobulin domain					0.989037
131	Contig_131	8e-125	179	0.52	gi|405961072|gb|JH816682.1| Crassostrea gigas unplaced genomic scaffold scaffold1513 whole genome shotgun sequence	3e-161	528	0.4	gi|405961073|gb|EKC26928.1| Pyruvate dehydrogenase phosphatase regulatory subunit mitochondrial [Crassostrea gigas]	3e-71	263	0.7	gi|379193127|gb|JU031947.1| TSA: Crassostrea angulata SeqIndex75730.ca mRNA sequence	0	965	61%	gi|556101649|gb|ESO90301.1| hypothetical protein LOTGIDRAFT_233822	0	662	0.45	FBgn0029706|ENSFM00250000000791|FBpp0070620||CG3626					3.3e-55	186.6	GCV_T	PF01571.16	Aminomethyltransferase folate-binding domain					0.994227
132	Contig_132	2e-131	122	0.69	gi|405968926|gb|JH816631.1| Crassostrea gigas unplaced genomic scaffold scaffold672 whole genome shotgun sequence	8e-82	296	0.45	gi|405968945|gb|EKC33968.1| Rho GTPase-activating protein 20 [Crassostrea gigas]	6e-20	75.8	0.42	gi|379193004|gb|JU031824.1| TSA: Crassostrea angulata SeqIndex75603.ca mRNA sequence	1e-42	157	45%	gi|556106217|gb|ESO94869.1| hypothetical protein LOTGIDRAFT_66109 partial	2e-14	80.1	0.26	FBgn0038747|ENSFM00250000000900|FBpp0083230|RhoGAP92B [Source:FlyBase gene name;Acc:FBgn0038747]|RhoGAP92B	2e-12	70.5	0.28	C04D8.1|C04D8.1c										0.960954
133	Contig_133	0	502	0.64	gi|405960090|gb|JH817786.1| Crassostrea gigas unplaced genomic scaffold scaffold1605 whole genome shotgun sequence	0	626	0.59	gi|405960108|gb|EKC26055.1| TBC1 domain family member 25 [Crassostrea gigas]					0	606	66%	gi|556101908|gb|ESO90560.1| hypothetical protein LOTGIDRAFT_62468 partial	6e-114	394	0.42	FBgn0034009|ENSFM00570000852416|FBpp0086523||CG8155	1e-18	90.5	0.28	C38H2.1|C38H2.1a										0.994072
134	Contig_134	0	130	0.54	gi|405950987|gb|JH819092.1| Crassostrea gigas unplaced genomic scaffold scaffold43442 whole genome shotgun sequence	0	1181	0.38	gi|405950989|gb|EKC18939.1| ATP-binding cassette sub-family A member 1 [Crassostrea gigas]	3e-35	112	0.71	gi|379180560|gb|JU019380.1| TSA: Crassostrea angulata SeqIndex61522.ca mRNA sequence	0	2274	63%	gi|556112245|gb|ESP00897.1| hypothetical protein LOTGIDRAFT_81234 partial	3e-140	484	0.38	FBgn0031170|ENSFM00570000851054|FBpp0304765||CG1718	2e-64	241	0.32	C48B4.4|C48B4.4d	2.7e-62	210.6	ABC2_membrane_3	PF12698.2	ABC-2 family transporter protein					0.985809
135	Contig_135	9e-59	66.6	0.3	gi|405951546|gb|JH816441.1| Crassostrea gigas unplaced genomic scaffold scaffold43028 whole genome shotgun sequence	5e-53	200	0.32	gi|405950372|gb|EKC18365.1| Histone-lysine N-methyltransferase PRDM9 [Crassostrea gigas]	4e-26	92.7	0.38	gi|379196344|gb|JU035164.1| TSA: Crassostrea angulata SeqIndex79351.ca mRNA sequence	1e-58	222	24%	gi|556096173|gb|ESO84825.1| hypothetical protein LOTGIDRAFT_168313	2e-46	179	0.27	FBgn0038047|ENSFM00250000000002|FBpp0082061||CG5245	2e-19	92	0.46	C27C12.2|C27C12.2	1.9e-50	166.6	zf-H2C2_2	PF13465.1	Zinc-finger double domain					0.99221
136	Contig_136	0	182	0.94	gi|405969317|gb|JH817736.1| Crassostrea gigas unplaced genomic scaffold scaffold625 whole genome shotgun sequence	0	1134	0.49	gi|405969358|gb|EKC34334.1| ATPase family AAA domain-containing protein 2B [Crassostrea gigas]	2e-53	205	0.68	gi|379196931|gb|JU035751.1| TSA: Crassostrea angulata SeqIndex79993.ca mRNA sequence	0	1056	62%	gi|556111928|gb|ESP00580.1| hypothetical protein LOTGIDRAFT_213026	7e-57	215	0.4	FBgn0261014|ENSFM00570000851030|FBpp0111819|TER94 [Source:FlyBase gene name;Acc:FBgn0261014]|TER94	6e-57	213	0.41	C06A1.1|C06A1.1.2	2.4e-44	150.5	AAA	PF00004.24	ATPase family associated with various cellular activities (AAA)					0.986197
137	Contig_137																																		0.966955
138	Contig_138	0	163	0.78	gi|405971084|gb|JH816729.1| Crassostrea gigas unplaced genomic scaffold scaffold501 whole genome shotgun sequence	0	796	0.62	gi|405971104|gb|EKC35959.1| FH1/FH2 domain-containing protein 3 [Crassostrea gigas]	2e-27	120	0.62	gi|379191524|gb|JU030344.1| TSA: Crassostrea angulata SeqIndex73983.ca mRNA sequence	0	730	57%	gi|556109570|gb|ESO98222.1| hypothetical protein LOTGIDRAFT_213852	7e-166	547	0.51	FBgn0261259|ENSFM00250000000939|FBpp0297586||Fhos	7e-87	311	0.39	C46H11.11|C46H11.11										0.987593
139	Contig_139	0	191	0.8	gi|405968414|gb|JH816294.1| Crassostrea gigas unplaced genomic scaffold scaffold722 whole genome shotgun sequence	0	1266	0.51	gi|405968415|gb|EKC33488.1| Gem-associated protein 5 [Crassostrea gigas]	7e-51	110	0.77	gi|379194246|gb|JU033066.1| TSA: Crassostrea angulata SeqIndex77008.ca mRNA sequence	0	1739	52%	gi|556105156|gb|ESO93808.1| hypothetical protein LOTGIDRAFT_228573	1e-110	392	0.28	FBgn0034060|ENSFM00390000126408|FBpp0086345||CG8370	1e-143	494	0.29	C27F2.8|C27F2.8	2.6e-24	84.9	DUF3651	PF12371.3	Protein of unknown function (DUF3651)					0.987165
140	Contig_140	0	186	0.71	gi|405971138|gb|JH815822.1| Crassostrea gigas unplaced genomic scaffold scaffold500 whole genome shotgun sequence	0	2277	0.74	gi|405971145|gb|EKC35999.1| Myosin heavy chain non-muscle partial [Crassostrea gigas]	0	338	0.63	gi|379195969|gb|JU034789.1| TSA: Crassostrea angulata SeqIndex78909.ca mRNA sequence	0	855	51%	gi|556093351|gb|ESO82004.1| hypothetical protein LOTGIDRAFT_135551 partial	0	2314	0.66	FBgn0005634|ENSFM00270000056424|FBpp0291728|zipper [Source:FlyBase gene name;Acc:FBgn0005634]|zip	1e-32	136	0.22	C18C4.5|C18C4.5b										0.968872
141	Contig_141																																		0.244934
142	Contig_142																																		0.262511
143	Contig_143	0	160	0.96	gi|405953349|gb|JH815814.1| Crassostrea gigas unplaced genomic scaffold scaffold41174 whole genome shotgun sequence	3e-133	449	0.74	gi|405953350|gb|EKC21031.1| Helicase domino [Crassostrea gigas]	5e-33	113	0.52	gi|379186346|gb|JU025166.1| TSA: Crassostrea angulata SeqIndex68119.ca mRNA sequence	0	1030	60%	gi|556102995|gb|ESO91647.1| hypothetical protein LOTGIDRAFT_122039 partial	0	684	0.45	FBgn0020306|ENSFM00570000851093|FBpp0071528|domino [Source:FlyBase gene name;Acc:FBgn0020306]|dom	5e-64	239	0.43	C52B9.8|C52B9.8	3.5e-82	275.4	SNF2_N	PF00176.18	SNF2 family N-terminal domain					0.961862
144	Contig_144	5e-67	93.6	0.59	gi|405970976|gb|JH818074.1| Crassostrea gigas unplaced genomic scaffold scaffold506 whole genome shotgun sequence	2e-98	327	0.5	gi|405970984|gb|EKC35844.1| Orexin receptor type 2 [Crassostrea gigas]					3e-95	318	47%	gi|556114932|gb|ESP03584.1| hypothetical protein LOTGIDRAFT_171228	1e-30	129	0.29	FBgn0004842|ENSFM00500000277367|FBpp0084470|Neuropeptide Y receptor-like [Source:FlyBase gene name;Acc:FBgn0004842]|NepYr	2e-22	100	0.26	C02D4.2|C02D4.2g	6.6e-55	185.9	7tm_1	PF00001.16	7 transmembrane receptor (rhodopsin family)					0.998302
145	Contig_145	0	143	0.81	gi|405952699|gb|JH819183.1| Crassostrea gigas unplaced genomic scaffold scaffold41994 whole genome shotgun sequence	0	2221	0.57	gi|405952704|gb|EKC20484.1| Bullous pemphigoid antigen 1 isoforms 1/2/3/4 [Crassostrea gigas]	4e-49	84	0.72	gi|379196968|gb|JU035788.1| TSA: Crassostrea angulata SeqIndex80037.ca mRNA sequence	0	2151	55%	gi|556103685|gb|ESO92337.1| hypothetical protein LOTGIDRAFT_233112	0	1394	0.39	FBgn0013733|ENSFM00270000056421|FBpp0271733|short stop [Source:FlyBase gene name;Acc:FBgn0013733]|shot	4e-17	85.9	0.18	C18C4.5|C18C4.5a	9.3e-131	427.5	Spectrin	PF00435.16	Spectrin repeat					0.975037
146	Contig_146																																		0.35047
147	Contig_147	0	224	0.96	gi|405969817|gb|JH818728.1| Crassostrea gigas unplaced genomic scaffold scaffold596 whole genome shotgun sequence	0	1108	0.74	gi|405969825|gb|EKC34773.1| E3 ubiquitin-protein ligase HUWE1 [Crassostrea gigas]	3e-29	74.8	0.41	gi|379192568|gb|JU031388.1| TSA: Crassostrea angulata SeqIndex75115.ca mRNA sequence	0	868	82%	gi|556100142|gb|ESO88794.1| hypothetical protein LOTGIDRAFT_206850	0	783	0.5	FBgn0030674|ENSFM00570000851112|FBpp0073898||CG8184	8e-16	82	0.31	C34D4.14|C34D4.14										0.9901
148	Contig_148	0	214	0.82	gi|405969079|gb|JH818639.1| Crassostrea gigas unplaced genomic scaffold scaffold658 whole genome shotgun sequence	0	3375	0.82	gi|405969083|gb|EKC34092.1| hypothetical protein CGI_10018964 [Crassostrea gigas]	4e-83	226	0.87	gi|379180315|gb|JU019135.1| TSA: Crassostrea angulata SeqIndex61247.ca mRNA sequence	0	1641	83%	gi|556097470|gb|ESO86122.1| hypothetical protein LOTGIDRAFT_239637	0	3118	0.73	FBgn0263599|ENSFM00250000000837|FBpp0075282|lethal (3) 72Ab [Source:FlyBase gene name;Acc:FBgn0263599]|l(3)72Ab	3e-09	60.1	0.4	C28H8.3|C28H8.3.1										0.977877
149	Contig_149	0	173	0.62	gi|405973595|gb|JH819181.1| Crassostrea gigas unplaced genomic scaffold scaffold348 whole genome shotgun sequence	0	607	0.45	gi|405973627|gb|EKC38329.1| Titin [Crassostrea gigas]	6e-12	40.9	0.34	gi|379142839|gb|JT981658.1| TSA: Crassostrea angulata SeqIndex206.ca mRNA sequence	2e-69	259	26%	gi|556095852|gb|ESO84504.1| hypothetical protein LOTGIDRAFT_176120 partial	2e-55	216	0.25	FBgn0053519|ENSFM00570000852589|FBpp0099963|Unc-89 [Source:FlyBase gene name;Acc:FBgn0053519]|Unc-89	3e-61	232	0.26	C09D1.1|C09D1.1g										0.969731
150	Contig_150	5e-115	71.6	0.52	gi|405953439|gb|JH815828.1| Crassostrea gigas unplaced genomic scaffold scaffold40950 whole genome shotgun sequence	0	595	0.38	gi|405953442|gb|EKC21103.1| Signal peptide CUB and EGF-like domain-containing protein 1 [Crassostrea gigas]	3e-17	51	0.42	gi|379190312|gb|JU029132.1| TSA: Crassostrea angulata SeqIndex72553.ca mRNA sequence	3e-159	553	35%	gi|556115170|gb|ESP03822.1| hypothetical protein LOTGIDRAFT_230169	2e-35	149	0.32	FBgn0031879|ENSFM00610000952982|FBpp0288558|uninflatable [Source:FlyBase gene name;Acc:FBgn0031879]|uif	5e-10	61.6	0.26	C03A7.4|C03A7.4	0.065	12.6	PRT_C	PF08372.5	Plant phosphoribosyltransferase C-terminal					0.987915
151	Contig_151	8e-75	128	0.84	gi|405962779|gb|JH816453.1| Crassostrea gigas unplaced genomic scaffold scaffold1301 whole genome shotgun sequence	1e-96	349	0.37	gi|405962829|gb|EKC28472.1| LIM domain only protein 7 [Crassostrea gigas]	2e-11	54.7	0.36	gi|379169344|gb|JU008164.1| TSA: Crassostrea angulata SeqIndex40999.ca mRNA sequence	5e-31	121	74%	gi|556102005|gb|ESO90657.1| hypothetical protein LOTGIDRAFT_217755	2e-29	128	0.29	FBgn0263346|ENSFM00700001390402|FBpp0301008||CG43427														0.986333
152	Contig_152	0	208	0.78	gi|405978658|gb|JH816405.1| Crassostrea gigas unplaced genomic scaffold scaffold12 whole genome shotgun sequence	0	815	0.54	gi|405978684|gb|EKC43054.1| Collagen alpha-1(IV) chain [Crassostrea gigas]	2e-55	82.6	0.47	gi|379189657|gb|JU028477.1| TSA: Crassostrea angulata SeqIndex71821.ca mRNA sequence	2e-122	405	47%	gi|556107384|gb|ESO96036.1| hypothetical protein LOTGIDRAFT_188217	7e-112	397	0.49	FBgn0000299|ENSFM00600000921151|FBpp0078640|Collagen type IV [Source:FlyBase gene name;Acc:FBgn0000299]|Cg25C	9e-26	109	0.42	C01H6.1|C01H6.1										0.979693
153	Contig_153	7e-168	157	0.93	gi|405970461|gb|JH818189.1| Crassostrea gigas unplaced genomic scaffold scaffold547 whole genome shotgun sequence	0	686	0.83	gi|405970480|gb|EKC35379.1| Glycogen synthase kinase-3 beta [Crassostrea gigas]	0	813	0.87	gi|409970885|emb|HF544982.1| Crassostrea angulata mRNA for glycogen synthase kinase 3-beta (GSK3beta gene)	0	687	87%	gi|556113525|gb|ESP02177.1| hypothetical protein LOTGIDRAFT_185982	0	619	0.79	FBgn0003371|ENSFM00250000001183|FBpp0089158|shaggy [Source:FlyBase gene name;Acc:FBgn0003371]|sgg	4e-87	291	0.44	C44H4.6|C44H4.6										0.957979
154	Contig_154	3e-140	138	0.85	gi|405970517|gb|JH817161.1| Crassostrea gigas unplaced genomic scaffold scaffold544 whole genome shotgun sequence	0	643	0.8	gi|405970528|gb|EKC35424.1| Neurobeachin [Crassostrea gigas]	3e-67	118	0.83	gi|379193165|gb|JU031985.1| TSA: Crassostrea angulata SeqIndex75776.ca mRNA sequence	0	625	78%	gi|556105037|gb|ESO93689.1| hypothetical protein LOTGIDRAFT_153142 partial	5e-128	453	0.53	FBgn0086911|ENSFM00570000850983|FBpp0288864|rugose [Source:FlyBase gene name;Acc:FBgn0086911]|rg					0.016	14.6	Methyltransf_15	PF09445.5	RNA cap guanine-N2 methyltransferase					0.872698
155	Contig_155	2e-151	193	0.85	gi|405975306|gb|JH818889.1| Crassostrea gigas unplaced genomic scaffold scaffold219 whole genome shotgun sequence	2e-69	239	0.81	gi|405975325|gb|EKC39899.1| FL cytokine receptor [Crassostrea gigas]	1e-37	157	0.44	gi|255918291|gb|FJ969381.1| Crassostrea angulata insulin-like growth factor receptor mRNA partial cds	2e-179	560	76%	gi|556104893|gb|ESO93545.1| hypothetical protein LOTGIDRAFT_119146	1e-69	254	0.41	FBgn0022800|ENSFM00250000000093|FBpp0084248|Cad96Ca [Source:FlyBase gene name;Acc:FBgn0022800]|Cad96Ca	4e-57	214	0.37	C24G6.2|C24G6.2a										0.997691
156	Contig_156																																		0.175418
157	Contig_157	4e-61	98.2	0.74	gi|405952906|gb|JH816835.1| Crassostrea gigas unplaced genomic scaffold scaffold41806 whole genome shotgun sequence	1e-84	287	0.51	gi|405952912|gb|EKC20666.1| 65 kDa Yes-associated protein [Crassostrea gigas]	1e-17	59.7	0.73	gi|379187836|gb|JU026656.1| TSA: Crassostrea angulata SeqIndex69829.ca mRNA sequence	1e-59	213	47%	gi|556115691|gb|ESP04343.1| hypothetical protein LOTGIDRAFT_237382	2e-20	96.7	0.4	FBgn0034970|ENSFM00500000283016|FBpp0301274|yorkie [Source:FlyBase gene name;Acc:FBgn0034970]|yki														0.898242
158	Contig_158	3e-138	173	0.74	gi|405976365|gb|JH816363.1| Crassostrea gigas unplaced genomic scaffold scaffold150 whole genome shotgun sequence	0	678	0.62	gi|405976456|gb|EKC40962.1| Zinc finger MIZ domain-containing protein 1 [Crassostrea gigas]					4e-162	503	88%	gi|556100383|gb|ESO89035.1| hypothetical protein LOTGIDRAFT_105887	7e-109	379	0.43	FBgn0026160|ENSFM00250000001692|FBpp0290872|tonalli [Source:FlyBase gene name;Acc:FBgn0026160]|tna														0.982945
159	Contig_159																																		0.629737
160	Contig_160																									1.1e-28	100.3	Viral_helicase1	PF01443.13	Viral (Superfamily 1) RNA helicase	1e-37	165	0.26	UniRef100_F4YIB6 Non-structural polyprotein (Fragment) n=1 Tax=Hepatitis E virus RepID=F4YIB6_HEV	0.994798
161	Contig_161	9e-148	108	0.73	gi|405957958|gb|JH816675.1| Crassostrea gigas unplaced genomic scaffold scaffold1832 whole genome shotgun sequence	0	753	0.75	gi|405957981|gb|EKC24155.1| SUMO-activating enzyme subunit 2 [Crassostrea gigas]	8e-52	204	0.81	gi|379186526|gb|JU025346.1| TSA: Crassostrea angulata SeqIndex68317.ca mRNA sequence	0	719	72%	gi|556109563|gb|ESO98215.1| hypothetical protein LOTGIDRAFT_178117	2e-177	564	0.56	FBgn0029113|ENSFM00250000003535|FBpp0076457|Smt3 activating enzyme 2 [Source:FlyBase gene name;Acc:FBgn0029113]|Uba2	1e-34	143	0.41	C47E12.5|C47E12.5a.2										0.950689
162	Contig_162	6e-50	83.5	0.46	gi|405950193|gb|JH815775.1| Crassostrea gigas unplaced genomic scaffold scaffold43954 whole genome shotgun sequence	6e-48	185	0.45	gi|405950215|gb|EKC18216.1| Retinoic acid-induced protein 1 [Crassostrea gigas]	1e-46	187	0.71	gi|379196854|gb|JU035674.1| TSA: Crassostrea angulata SeqIndex79911.ca mRNA sequence	5e-60	228	45%	gi|556095570|gb|ESO84223.1| hypothetical protein LOTGIDRAFT_229680	2e-10	67	0.33	FBgn0034300|ENSFM00500000310069|FBpp0085911||CG5098														0.960364
163	Contig_163	0	224	0.44	gi|405953970|gb|JH817648.1| Crassostrea gigas unplaced genomic scaffold scaffold40038 whole genome shotgun sequence	0	1677	0.43	gi|405953973|gb|EKC21529.1| Protocadherin Fat 4 [Crassostrea gigas]	1e-16	61.8	0.33	gi|379197522|gb|JU036342.1| TSA: Crassostrea angulata SeqIndex80632.ca mRNA sequence	0	1517	39%	gi|556105136|gb|ESO93788.1| hypothetical protein LOTGIDRAFT_105163	0	957	0.33	FBgn0001075|ENSFM00570000851036|FBpp0077167|fat [Source:FlyBase gene name;Acc:FBgn0001075]|ft	1e-14	77.8	0.21	C45G7.5|C45G7.5	3.5e-159	517.4	Cadherin	PF00028.12	Cadherin domain					0.997423
164	Contig_164																																		0.169912
165	Contig_165																																		0.0938093
166	Contig_166																																		0.761364
167	Contig_167	1e-170	170	0.78	gi|405974787|gb|JH818754.1| Crassostrea gigas unplaced genomic scaffold scaffold266 whole genome shotgun sequence	4e-140	454	0.52	gi|405974792|gb|EKC39413.1| Carnitine O-palmitoyltransferase 1 liver isoform [Crassostrea gigas]	5e-40	134	0.58	gi|379179196|gb|JU018016.1| TSA: Crassostrea angulata SeqIndex60003.ca mRNA sequence	8e-104	355	34%	gi|556104704|gb|ESO93356.1| hypothetical protein LOTGIDRAFT_189988	2e-105	361	0.33	FBgn0261862|ENSFM00500000269758|FBpp0087399|withered [Source:FlyBase gene name;Acc:FBgn0261862]|whd	6e-65	234	0.29	B0395.3|B0395.3.2	0.0031	17.2	WD40	PF00400.27	WD domain, G-beta repeat					0.979262
168	Contig_168					1e-12	74.3	0.22	gi|405965443|gb|EKC30819.1| Teneurin-3 [Crassostrea gigas]																						4e-133	475	0.26	UniRef100_G5JE54 Putative uncharacterized protein n=1 Tax=Crocosphaera watsonii WH 0003 RepID=G5JE54_CROWT	0.99763
169	Contig_169	2e-74	106	0.57	gi|405961645|gb|JH817025.1| Crassostrea gigas unplaced genomic scaffold scaffold1423 whole genome shotgun sequence	2e-73	251	0.62	gi|405961687|gb|EKC27452.1| Nucleoredoxin [Crassostrea gigas]	5e-25	105	0.54	gi|379143245|gb|JT982064.1| TSA: Crassostrea angulata SeqIndex686.ca mRNA sequence	1e-162	509	57%	gi|556109229|gb|ESO97881.1| hypothetical protein LOTGIDRAFT_181945					2e-26	108	0.44	C32D5.8|C32D5.8b										0.930428
170	Contig_170	1e-133	151	0.52	gi|405974659|gb|JH816734.1| Crassostrea gigas unplaced genomic scaffold scaffold271 whole genome shotgun sequence	7e-43	173	0.27	gi|405974677|gb|EKC39303.1| RE1-silencing transcription factor [Crassostrea gigas]	3e-11	69.8	0.5	gi|379155621|gb|JT994440.1| TSA: Crassostrea angulata SeqIndex21064.ca mRNA sequence	2e-21	102	24%	gi|556111151|gb|ESO99802.1| hypothetical protein LOTGIDRAFT_173519	2e-15	65.1	0.19	FBgn0020309|ENSFM00690001356749|FBpp0293786|crooked legs [Source:FlyBase gene name;Acc:FBgn0020309]|crol					5e-16	57.7	zf-H2C2_5	PF13909.1	C2H2-type zinc-finger domain					0.989023
171	Contig_171	0	174	0.88	gi|405965616|gb|JH818313.1| Crassostrea gigas unplaced genomic scaffold scaffold1017 whole genome shotgun sequence	6e-149	514	0.44	gi|405965654|gb|EKC31016.1| Histone acetyltransferase MYST4 [Crassostrea gigas]	3e-76	241	0.84	gi|379194276|gb|JU033096.1| TSA: Crassostrea angulata SeqIndex77045.ca mRNA sequence	7e-132	437	72%	gi|556115375|gb|ESP04027.1| hypothetical protein LOTGIDRAFT_110219	5e-101	364	0.59	FBgn0034975|ENSFM00250000000406|FBpp0072159|enoki mushroom [Source:FlyBase gene name;Acc:FBgn0034975]|enok	5e-54	201	0.41	C34B7.4|C34B7.4										0.981695
172	Contig_172																																		0.0908363
173	Contig_173	5e-148	213	0.8	gi|405964731|gb|JH817391.1| Crassostrea gigas unplaced genomic scaffold scaffold1104 whole genome shotgun sequence	6e-126	403	0.71	gi|405964758|gb|EKC30207.1| Stress-activated protein kinase JNK [Crassostrea gigas]	2e-31	89.5	0.8	gi|379184815|gb|JU023635.1| TSA: Crassostrea angulata SeqIndex66448.ca mRNA sequence	0	685	88%	gi|556097151|gb|ESO85803.1| hypothetical protein LOTGIDRAFT_130390	0	621	0.84	FBgn0000229|ENSFM00460000244930|FBpp0291573|basket [Source:FlyBase gene name;Acc:FBgn0000229]|bsk	2e-172	537	0.72	B0478.1|B0478.1a										0.967284
174	Contig_174																																		0.0182384
175	Contig_175	0	103	0.56	gi|405967335|gb|JH818272.1| Crassostrea gigas unplaced genomic scaffold scaffold827 whole genome shotgun sequence	0	1080	0.43	gi|405975577|gb|EKC40135.1| Fibrillin-1 [Crassostrea gigas]	1e-32	75.3	0.4	gi|379184953|gb|JU023773.1| TSA: Crassostrea angulata SeqIndex66597.ca mRNA sequence	5e-123	436	29%	gi|556105877|gb|ESO94529.1| hypothetical protein LOTGIDRAFT_232356	3e-126	435	0.27	FBgn0004647|ENSFM00500000269589|FBpp0293201|Notch [Source:FlyBase gene name;Acc:FBgn0004647]|N	7e-31	130	0.28	B0393.5|B0393.5										0.99929
176	Contig_176	0	492	0.88	gi|405964809|gb|JH823248.1| Crassostrea gigas unplaced genomic scaffold scaffold1100 whole genome shotgun sequence	0	1940	0.67	gi|405964824|gb|EKC30269.1| Myosin-IIIB [Crassostrea gigas]	9e-50	180	0.6	gi|379164931|gb|JU003751.1| TSA: Crassostrea angulata SeqIndex33462.ca mRNA sequence	0	1574	57%	gi|556098877|gb|ESO87529.1| hypothetical protein LOTGIDRAFT_127716	0	693	0.34	FBgn0001311|ENSFM00250000001874|FBpp0290640|krotzkopf verkehrt [Source:FlyBase gene name;Acc:FBgn0001311]|kkv					1.3e-176	588.4	Myosin_head	PF00063.16	Myosin head (motor domain)					0.997813
177	Contig_177	0	203	0.87	gi|405964984|gb|JH818019.1| Crassostrea gigas unplaced genomic scaffold scaffold1086 whole genome shotgun sequence	0	2758	0.86	gi|405965007|gb|EKC30438.1| DNA-directed RNA polymerase II subunit RPB1 [Crassostrea gigas]	2e-69	246	0.84	gi|379182179|gb|JU020999.1| TSA: Crassostrea angulata SeqIndex63381.ca mRNA sequence	0	2357	84%	gi|556115697|gb|ESP04349.1| hypothetical protein LOTGIDRAFT_223926	0	2459	0.76	FBgn0003277|ENSFM00670001235269|FBpp0073387|RNA polymerase II 215kD subunit [Source:FlyBase gene name;Acc:FBgn0003277]|RpII215														0.964353
178	Contig_178	0	186	0.67	gi|405975096|gb|JH818749.1| Crassostrea gigas unplaced genomic scaffold scaffold237 whole genome shotgun sequence	0	1922	0.63	gi|405975100|gb|EKC39692.1| Serine/threonine-protein kinase MRCK alpha [Crassostrea gigas]	2e-58	89	0.56	gi|379190147|gb|JU028967.1| TSA: Crassostrea angulata SeqIndex72371.ca mRNA sequence	3e-115	402	33%	gi|556105840|gb|ESO94492.1| hypothetical protein LOTGIDRAFT_215457	0	1072	0.41	FBgn0023081|ENSFM00540000717914|FBpp0072194|genghis khan [Source:FlyBase gene name;Acc:FBgn0023081]|gek	8e-103	359	0.31	C10H11.9|C10H11.9										0.985228
179	Contig_179	1e-114	127	0.76	gi|405972766|gb|JH817468.1| Crassostrea gigas unplaced genomic scaffold scaffold395 whole genome shotgun sequence	4e-105	358	0.61	gi|405972770|gb|EKC37519.1| YLP motif-containing protein 1 [Crassostrea gigas]	3e-39	150	0.69	gi|379183682|gb|JU022502.1| TSA: Crassostrea angulata SeqIndex65182.ca mRNA sequence	1e-128	410	63%	gi|556101412|gb|ESO90064.1| hypothetical protein LOTGIDRAFT_123812 partial	8e-64	242	0.41	FBgn0052685|ENSFM00250000004228|FBpp0071418||ZAP3	8e-14	74.3	0.31	C50F7.2|C50F7.2										0.959958
180	Contig_180	0	138	0.89	gi|405978810|gb|JH817465.1| Crassostrea gigas unplaced genomic scaffold scaffold3 whole genome shotgun sequence	0	948	0.59	gi|405978815|gb|EKC43176.1| Transcriptional regulator ATRX [Crassostrea gigas]	1e-38	123	0.55	gi|379197484|gb|JU036304.1| TSA: Crassostrea angulata SeqIndex80591.ca mRNA sequence	0	900	61%	gi|556105161|gb|ESO93813.1| hypothetical protein LOTGIDRAFT_105088	0	655	0.46	FBgn0039338|ENSFM00420000140552|FBpp0084212|XNP [Source:FlyBase gene name;Acc:FBgn0039338]|XNP	0	606	0.46	B0041.7|B0041.7										0.990037
181	Contig_181	0	202	0.74	gi|405976163|gb|JH816161.1| Crassostrea gigas unplaced genomic scaffold scaffold161 whole genome shotgun sequence	0	1481	0.41	gi|405969083|gb|EKC34092.1| hypothetical protein CGI_10018964 [Crassostrea gigas]	4e-34	145	0.81	gi|379193025|gb|JU031845.1| TSA: Crassostrea angulata SeqIndex75624.ca mRNA sequence	0	3146	71%	gi|556104604|gb|ESO93256.1| hypothetical protein LOTGIDRAFT_189896	0	2160	0.56	FBgn0038344|ENSFM00250000000837|FBpp0082601||CG5205	9e-09	58.5	0.27	C28H8.3|C28H8.3.1										0.94037
182	Contig_182					7e-22	102	0.22	gi|405965320|gb|EKC30702.1| Cartilage matrix protein [Crassostrea gigas]					8e-16	81.3	24%	gi|556094618|gb|ESO83271.1| hypothetical protein LOTGIDRAFT_236718														1e-16	95.9	0.2	UniRef100_G1UCX0 BMSP n=1 Tax=Mytilus galloprovincialis RepID=G1UCX0_MYTGA	0.998067
183	Contig_183	0	552	0.82	gi|405953726|gb|JH817056.1| Crassostrea gigas unplaced genomic scaffold scaffold40404 whole genome shotgun sequence	0	624	0.77	gi|405953727|gb|EKC21332.1| Protein FAM46A [Crassostrea gigas]	5e-70	253	0.76	gi|379189516|gb|JU028336.1| TSA: Crassostrea angulata SeqIndex71668.ca mRNA sequence	9e-179	555	67%	gi|556104593|gb|ESO93245.1| hypothetical protein LOTGIDRAFT_189873	9e-128	416	0.61	FBgn0050497|ENSFM00250000001547|FBpp0304297||CG30497					3e-154	512.8	DUF1693	PF07984.7	Domain of unknown function (DUF1693)					0.98216
184	Contig_184	0	253	0.92	gi|405957447|gb|JH817884.1| Crassostrea gigas unplaced genomic scaffold scaffold1866 whole genome shotgun sequence	0	2234	0.81	gi|405957466|gb|EKC23674.1| Dynein heavy chain 5 axonemal [Crassostrea gigas]	1e-43	175	0.66	gi|379194096|gb|JU032916.1| TSA: Crassostrea angulata SeqIndex76842.ca mRNA sequence	0	2136	78%	gi|556101105|gb|ESO89757.1| hypothetical protein LOTGIDRAFT_192667	0	1662	0.61	FBgn0037726|ENSFM00610000952881|FBpp0301057||CG9492	1e-10	64.7	0.22	B0365.7|B0365.7	2.5e-71	239.7	AAA_8	PF12780.2	P-loop containing dynein motor region D4					0.994144
185	Contig_185	0	193	0.77	gi|405954516|gb|JH817835.1| Crassostrea gigas unplaced genomic scaffold scaffold38922 whole genome shotgun sequence	0	1640	0.78	gi|405954517|gb|EKC21934.1| Brefeldin A-inhibited guanine nucleotide-exchange protein 1 [Crassostrea gigas]	4e-29	96.4	0.51	gi|379184917|gb|JU023737.1| TSA: Crassostrea angulata SeqIndex66558.ca mRNA sequence	0	1220	78%	gi|556114961|gb|ESP03613.1| hypothetical protein LOTGIDRAFT_171263 partial	0	1334	0.64	FBgn0028538|ENSFM00250000001560|FBpp0080114|sec71 [Source:FlyBase gene name;Acc:FBgn0028538]|sec71	5e-27	87.4	0.26	C24H11.7|C24H11.7a	1.3e-10	41.1	Sec7	PF01369.15	Sec7 domain					0.913482
186	Contig_186	0	121	0.82	gi|405957393|gb|JH816154.1| Crassostrea gigas unplaced genomic scaffold scaffold1871 whole genome shotgun sequence	0	665	0.78	gi|405957396|gb|EKC23609.1| Formin-like protein 2 [Crassostrea gigas]	7e-11	68.4	0.37	gi|379196275|gb|JU035095.1| TSA: Crassostrea angulata SeqIndex79277.ca mRNA sequence	0	681	82%	gi|556113021|gb|ESP01673.1| hypothetical protein LOTGIDRAFT_139357	5e-140	470	0.56	FBgn0052138|ENSFM00350000105407|FBpp0306179||CG32138					2.4e-99	332.5	FH2	PF02181.18	Formin Homology 2 Domain					0.994559
187	Contig_187	0	133	0.85	gi|405969265|gb|JH815933.1| Crassostrea gigas unplaced genomic scaffold scaffold630 whole genome shotgun sequence	0	815	0.68	gi|405969278|gb|EKC34259.1| Putative ATP-dependent RNA helicase an3 [Crassostrea gigas]	6e-79	155	0.48	gi|379143063|gb|JT981882.1| TSA: Crassostrea angulata SeqIndex456.ca mRNA sequence	0	759	75%	gi|556110142|gb|ESO98794.1| hypothetical protein LOTGIDRAFT_213568	0	641	0.54	FBgn0263231|ENSFM00630001050549|FBpp0081374|belle [Source:FlyBase gene name;Acc:FBgn0263231]|bel	2e-96	329	0.41	B0414.6|B0414.6.1	6.2e-50	168.9	DEAD	PF00270.24	DEAD/DEAH box helicase					0.988329
188	Contig_188	0	384	0.88	gi|405959690|gb|JH817541.1| Crassostrea gigas unplaced genomic scaffold scaffold1665 whole genome shotgun sequence	0	2872	0.9	gi|405959695|gb|EKC25702.1| Clathrin heavy chain 1 [Crassostrea gigas]	1e-47	112	0.7	gi|379182265|gb|JU021085.1| TSA: Crassostrea angulata SeqIndex63491.ca mRNA sequence	0	2826	88%	gi|556102984|gb|ESO91636.1| hypothetical protein LOTGIDRAFT_233411	0	2588	0.81	FBgn0000319|ENSFM00250000001393|FBpp0111709|Clathrin heavy chain [Source:FlyBase gene name;Acc:FBgn0000319]|Chc														0.989445
189	Contig_189	0	167	0.83	gi|405963472|gb|JH818307.1| Crassostrea gigas unplaced genomic scaffold scaffold1227 whole genome shotgun sequence	0	831	0.49	gi|405969439|gb|EKC34410.1| Glutamate [NMDA] receptor subunit epsilon-2 [Crassostrea gigas]	1e-13	59.3	0.39	gi|379185804|gb|JU024624.1| TSA: Crassostrea angulata SeqIndex67520.ca mRNA sequence	0	896	54%	gi|556096271|gb|ESO84923.1| hypothetical protein LOTGIDRAFT_131225	0	664	0.4	FBgn0053513|ENSFM00500000269699|FBpp0291057|NMDA receptor 2 [Source:FlyBase gene name;Acc:FBgn0053513]|Nmdar2	2e-38	154	0.27	C06A8.9|C06A8.9a										0.998885
190	Contig_190					1e-37	149	0.5	gi|405961676|gb|EKC27441.1| Single-stranded DNA-binding protein 3 [Crassostrea gigas]																						5e-24	116	0.46	UniRef100_B7P2M6 Glycine rich protein putative n=1 Tax=Ixodes scapularis RepID=B7P2M6_IXOSC	0.776956
191	Contig_191	6e-11	73.5	0.29	gi|405974212|gb|JH817473.1| Crassostrea gigas unplaced genomic scaffold scaffold305 whole genome shotgun sequence	8e-10	64.7	0.22	gi|405973198|gb|EKC37924.1| hypothetical protein CGI_10009697 [Crassostrea gigas]																	6e-06	25.7	HLH	PF00010.21	Helix-loop-helix DNA-binding domain					0.98236
192	Contig_192	7e-132	286	0.91	gi|405967251|gb|JH817474.1| Crassostrea gigas unplaced genomic scaffold scaffold835 whole genome shotgun sequence	2e-136	438	0.62	gi|405967264|gb|EKC32446.1| Zinc finger protein ZIC 1 [Crassostrea gigas]	1e-80	241	0.86	gi|379142673|gb|JT981492.1| TSA: Crassostrea angulata SeqIndex14.ca mRNA sequence	1e-170	533	63%	gi|556099928|gb|ESO88580.1| hypothetical protein LOTGIDRAFT_193238	1e-93	321	0.6	FBgn0003002|ENSFM00400000131751|FBpp0078477|odd paired [Source:FlyBase gene name;Acc:FBgn0003002]|opa	3e-53	191	0.51	C47C12.3|C47C12.3b	4.1e-23	80.3	zf-H2C2_2	PF13465.1	Zinc-finger double domain					0.985461
193	Contig_193																																		0.326618
194	Contig_194	0	144	0.72	gi|405954713|gb|JH816622.1| Crassostrea gigas unplaced genomic scaffold scaffold38510 whole genome shotgun sequence	0	1910	0.67	gi|405954715|gb|EKC22078.1| Nipped-B-like protein [Crassostrea gigas]	2e-19	63.8	0.4	gi|379193823|gb|JU032643.1| TSA: Crassostrea angulata SeqIndex76543.ca mRNA sequence	0	1890	65%	gi|556107082|gb|ESO95734.1| hypothetical protein LOTGIDRAFT_214826	0	668	0.43	FBgn0026401|ENSFM00250000001318|FBpp0290671|Nipped-B [Source:FlyBase gene name;Acc:FBgn0026401]|Nipped-B														0.986773
195	Contig_195	1e-152	114	0.69	gi|405968572|gb|JH823241.1| Crassostrea gigas unplaced genomic scaffold scaffold709 whole genome shotgun sequence	0	517	0.67	gi|405968592|gb|EKC33652.1| Phosphatidylinositide phosphatase SAC1 [Crassostrea gigas]	2e-21	100	0.51	gi|379190704|gb|JU029524.1| TSA: Crassostrea angulata SeqIndex72982.ca mRNA sequence	0	386	55%	gi|556108232|gb|ESO96884.1| hypothetical protein LOTGIDRAFT_187933	2e-130	280	0.41	FBgn0035195|ENSFM00640001103066|FBpp0292309|Sac1 [Source:FlyBase gene name;Acc:FBgn0035195]|Sac1	4e-30	127	0.32	C34B7.2|C34B7.2	2.8e-91	305.4	Syja_N	PF02383.13	SacI homology domain					0.939188
196	Contig_196	5e-12	62.9	0.58	gi|405961769|gb|JH817244.1| Crassostrea gigas unplaced genomic scaffold scaffold1404 whole genome shotgun sequence																										2e-09	72	0.21	UniRef100_F9KBX0 Serine-rich adhesin platelet-type (Fragment) n=1 Tax=Staphylococcus aureus subsp. aureus 21235 RepID=F9KBX0_STAAU	0.984562
197	Contig_197	0	177	0.92	gi|405954596|gb|JH818077.1| Crassostrea gigas unplaced genomic scaffold scaffold38816 whole genome shotgun sequence	0	2094	0.85	gi|405954597|gb|EKC21994.1| hypothetical protein CGI_10002990 [Crassostrea gigas]					0	1910	77%	gi|556108447|gb|ESO97099.1| hypothetical protein LOTGIDRAFT_201927	0	1081	0.46	FBgn0035891|ENSFM00250000002234|FBpp0076386|Oseg1 [Source:FlyBase gene name;Acc:FBgn0035891]|Oseg1					4.9e-24	83.1	WD40	PF00400.27	WD domain, G-beta repeat					0.983115
198	Contig_198	4e-161	88.1	0.45	gi|405960396|gb|JH817198.1| Crassostrea gigas unplaced genomic scaffold scaffold1584 whole genome shotgun sequence	0	776	0.43	gi|405960401|gb|EKC26327.1| Extended synaptotagmin-2-A [Crassostrea gigas]					0	772	44%	gi|556112958|gb|ESP01610.1| hypothetical protein LOTGIDRAFT_238227	1e-10	67.4	0.19	FBgn0039208|ENSFM00250000000964|FBpp0084031||Esyt2					3.7e-37	125.9	C2	PF00168.25	C2 domain					0.972514
199	Contig_199	0	98.2	0.61	gi|405965016|gb|JH817030.1| Crassostrea gigas unplaced genomic scaffold scaffold1084 whole genome shotgun sequence	0	1140	0.39	gi|405965017|gb|EKC30446.1| HEAT repeat-containing protein 1 [Crassostrea gigas]	3e-47	90.9	0.57	gi|379195754|gb|JU034574.1| TSA: Crassostrea angulata SeqIndex78677.ca mRNA sequence	0	811	48%	gi|556114983|gb|ESP03635.1| hypothetical protein LOTGIDRAFT_224297	1e-117	417	0.29	FBgn0086451|ENSFM00250000002322|FBpp0078971|lethal (2) k09022 [Source:FlyBase gene name;Acc:FBgn0086451]|l(2)k09022					0.023	14	Nudix_N	PF12535.3	Hydrolase of X-linked nucleoside diphosphate N terminal					0.88965
200	Contig_200	0	145	0.93	gi|405964439|gb|JH816312.1| Crassostrea gigas unplaced genomic scaffold scaffold1142 whole genome shotgun sequence	0	1481	0.58	gi|405964442|gb|EKC29928.1| VWFA and cache domain-containing protein 1 [Crassostrea gigas]	5e-34	145	0.49	gi|379191112|gb|JU029932.1| TSA: Crassostrea angulata SeqIndex73522.ca mRNA sequence	0	1608	64%	gi|556097989|gb|ESO86641.1| hypothetical protein LOTGIDRAFT_128750 partial	1e-179	593	0.35	FBgn0034498|ENSFM00250000003655|FBpp0085614||CG16868					2.7e-21	74.8	Cache_1	PF02743.13	Cache domain					0.975646
201	Contig_201	5e-176	106	0.51	gi|405960183|gb|JH815782.1| Crassostrea gigas unplaced genomic scaffold scaffold1600 whole genome shotgun sequence	0	1097	0.35	gi|405960188|gb|EKC26130.1| Polycystic kidney disease protein 1-like 1 [Crassostrea gigas]	6e-43	116	0.46	gi|379191883|gb|JU030703.1| TSA: Crassostrea angulata SeqIndex74373.ca mRNA sequence	2e-170	563	31%	gi|556111217|gb|ESO99868.1| hypothetical protein LOTGIDRAFT_173469	8e-09	61.6	0.21	FBgn0050048|ENSFM00320000100646|FBpp0304698||CG30048					7.1e-85	284.8	REJ	PF02010.10	REJ domain					0.973363
202	Contig_202																									1.7e-36	124.9	DUF659	PF04937.10	Protein of unknown function (DUF 659)	6e-49	193	0.32	UniRef100_UPI0002337B31 UPI0002337B31 related cluster n=1 Tax=unknown RepID=UPI0002337B31	0.99714
203	Contig_203					3e-13	75.9	0.43	gi|405970180|gb|EKC35110.1| G patch domain-containing protein 8 [Crassostrea gigas]					2e-06	53.1	33%	gi|556096788|gb|ESO85440.1| hypothetical protein LOTGIDRAFT_229443																		0.933458
204	Contig_204	1e-152	114	0.68	gi|405960483|gb|JH818976.1| Crassostrea gigas unplaced genomic scaffold scaffold1579 whole genome shotgun sequence	0	486	0.71	gi|405960507|gb|EKC26428.1| Pre-mRNA-splicing factor CWC22-like protein [Crassostrea gigas]	1e-25	75.8	0.76	gi|379185474|gb|JU024294.1| TSA: Crassostrea angulata SeqIndex67168.ca mRNA sequence	0	478	72%	gi|556113248|gb|ESP01900.1| hypothetical protein LOTGIDRAFT_138828 partial	0	419	0.65	FBgn0086707|ENSFM00250000001782|FBpp0080638|nucampholin [Source:FlyBase gene name;Acc:FBgn0086707]|ncm														0.983609
205	Contig_205	3e-160	113	0.6	gi|405965729|gb|JH823244.1| Crassostrea gigas unplaced genomic scaffold scaffold1009 whole genome shotgun sequence	2e-152	515	0.7	gi|405965767|gb|EKC31121.1| hypothetical protein CGI_10028750 [Crassostrea gigas]	2e-39	163	0.59	gi|379185239|gb|JU024059.1| TSA: Crassostrea angulata SeqIndex66916.ca mRNA sequence	2e-114	377	62%	gi|556100343|gb|ESO88995.1| hypothetical protein LOTGIDRAFT_106471	4e-58	217	0.4	FBgn0260632|ENSFM00630001050553|FBpp0290597|dorsal [Source:FlyBase gene name;Acc:FBgn0260632]|dl	1e-18	90.1	0.3	C04F12.3|C04F12.3	3.3e-58	196	RHD	PF00554.17	Rel homology domain (RHD)					0.987631
206	Contig_206																																		0.528141
207	Contig_207	0	116	0.49	gi|405958438|gb|JH817706.1| Crassostrea gigas unplaced genomic scaffold scaffold1785 whole genome shotgun sequence	9e-176	600	0.33	gi|405958470|gb|EKC24597.1| Papilin [Crassostrea gigas]	6e-33	80.8	0.51	gi|379184752|gb|JU023572.1| TSA: Crassostrea angulata SeqIndex66380.ca mRNA sequence	2e-179	610	31%	gi|556105618|gb|ESO94270.1| hypothetical protein LOTGIDRAFT_232508	2e-178	609	0.27	FBgn0003137|ENSFM00500000270272|FBpp0291051|Papilin [Source:FlyBase gene name;Acc:FBgn0003137]|Ppn	2e-136	473	0.26	C37C3.6|C37C3.6b.1										0.955691
208	Contig_208	3e-135	140	0.95	gi|405952224|gb|JH817871.1| Crassostrea gigas unplaced genomic scaffold scaffold42466 whole genome shotgun sequence	4e-09	62.4	0.4	gi|405953548|gb|EKC21189.1| Nuclear receptor corepressor 1 [Crassostrea gigas]					2e-139	442	63%	gi|556112947|gb|ESP01599.1| hypothetical protein LOTGIDRAFT_139441	1e-66	231	0.52	FBgn0261573|ENSFM00250000001464|FBpp0292001|CoRest [Source:FlyBase gene name;Acc:FBgn0261573]|CoRest					1.2e-16	60.3	Myb_DNA-binding	PF00249.26	Myb-like DNA-binding domain					0.980322
209	Contig_209	0	336	0.73	gi|405974471|gb|JH818476.1| Crassostrea gigas unplaced genomic scaffold scaffold286 whole genome shotgun sequence	0	991	0.66	gi|405974476|gb|EKC39117.1| Laminin subunit beta-1 [Crassostrea gigas]	3e-19	96.4	0.54	gi|379152378|gb|JT991197.1| TSA: Crassostrea angulata SeqIndex16088.ca mRNA sequence	0	2174	60%	gi|556102768|gb|ESO91420.1| hypothetical protein LOTGIDRAFT_209765	0	1524	0.43	FBgn0261800|ENSFM00570000851077|FBpp0079113|LanB1 [Source:FlyBase gene name;Acc:FBgn0261800]|LanB1	2e-97	347	0.28	C54D1.5|C54D1.5.1										0.977256
210	Contig_210																																		0.316027
211	Contig_211	1e-52	97.3	0.69	gi|405970738|gb|JH816435.1| Crassostrea gigas unplaced genomic scaffold scaffold522 whole genome shotgun sequence	1e-62	216	0.51	gi|405970772|gb|EKC35648.1| Growth factor receptor-bound protein 2 [Crassostrea gigas]	4e-37	155	0.68	gi|379190286|gb|JU029106.1| TSA: Crassostrea angulata SeqIndex72523.ca mRNA sequence	6e-44	159	56%	gi|556096113|gb|ESO84765.1| hypothetical protein LOTGIDRAFT_196407	1e-73	248	0.55	FBgn0004638|ENSFM00500000270097|FBpp0086814|downstream of receptor kinase [Source:FlyBase gene name;Acc:FBgn0004638]|drk	2e-69	234	0.54	C14F5.5|C14F5.5	2.1e-22	78.1	SH3_1	PF00018.23	SH3 domain					0.916022
212	Contig_212	3e-73	69.3	0.39	gi|405968516|gb|JH816790.1| Crassostrea gigas unplaced genomic scaffold scaffold713 whole genome shotgun sequence	9e-144	489	0.48	gi|405968547|gb|EKC33611.1| Centrobin [Crassostrea gigas]					1e-25	108	52%	gi|556114582|gb|ESP03234.1| hypothetical protein LOTGIDRAFT_171584	3e-12	72.8	0.2	FBgn0037979|ENSFM00500000284582|FBpp0112136||CG3532	1e-12	71.2	0.2	C18C4.5|C18C4.5a										0.969109
213	Contig_213	0	149	0.88	gi|405962096|gb|JH817628.1| Crassostrea gigas unplaced genomic scaffold scaffold1362 whole genome shotgun sequence	0	1081	0.78	gi|405962109|gb|EKC27813.1| Kinesin-associated protein 3 [Crassostrea gigas]	1e-79	296	0.81	gi|379194283|gb|JU033103.1| TSA: Crassostrea angulata SeqIndex77053.ca mRNA sequence	0	1118	77%	gi|556112236|gb|ESP00888.1| hypothetical protein LOTGIDRAFT_140251	2e-128	431	0.53	FBgn0028421|ENSFM00250000003018|FBpp0288397|Kinesin associated protein 3 [Source:FlyBase gene name;Acc:FBgn0028421]|Kap3														0.903089
214	Contig_214	8e-14	60.2	0.65	gi|405965130|gb|JH818097.1| Crassostrea gigas unplaced genomic scaffold scaffold1066 whole genome shotgun sequence					4e-26	113	0.67	gi|379189345|gb|JU028165.1| TSA: Crassostrea angulata SeqIndex71478.ca mRNA sequence	2e-22	99	50%	gi|556112106|gb|ESP00758.1| hypothetical protein LOTGIDRAFT_200724									1.6e-25	88.6	AD	PF09793.4	Anticodon-binding domain					0.676663
215	Contig_215	1e-51	106	0.64	gi|405976667|gb|JH823249.1| Crassostrea gigas unplaced genomic scaffold scaffold142 whole genome shotgun sequence	6e-54	209	0.45	gi|405976696|gb|EKC41194.1| BAH and coiled-coil domain-containing protein 1 [Crassostrea gigas]									2e-21	103	0.52	FBgn0051151|ENSFM00500000283518|FBpp0302575|winged eye [Source:FlyBase gene name;Acc:FBgn0051151]|wge														0.998547
216	Contig_216	0	108	0.85	gi|405964731|gb|JH817391.1| Crassostrea gigas unplaced genomic scaffold scaffold1104 whole genome shotgun sequence	0	1215	0.73	gi|405964762|gb|EKC30211.1| UPF0505 protein C16orf62-like protein [Crassostrea gigas]	3e-66	252	0.71	gi|379192422|gb|JU031242.1| TSA: Crassostrea angulata SeqIndex74958.ca mRNA sequence	0	1161	70%	gi|556097147|gb|ESO85799.1| hypothetical protein LOTGIDRAFT_195736	0	664	0.44	FBgn0037622|ENSFM00250000002235|FBpp0081397||CG8202														0.990671
217	Contig_217	6e-115	97.3	0.62	gi|405958663|gb|JH816920.1| Crassostrea gigas unplaced genomic scaffold scaffold1763 whole genome shotgun sequence	0	662	0.49	gi|405958680|gb|EKC24785.1| Axin-1 [Crassostrea gigas]	2e-31	90.9	0.65	gi|379179751|gb|JU018571.1| TSA: Crassostrea angulata SeqIndex60616.ca mRNA sequence	1e-38	144	55%	gi|556100568|gb|ESO89220.1| hypothetical protein LOTGIDRAFT_58934 partial	2e-20	99	0.26	FBgn0026597|ENSFM00250000009831|FBpp0288469|Axin [Source:FlyBase gene name;Acc:FBgn0026597]|Axn					5.2e-29	99.6	DIX	PF00778.12	DIX domain					0.98547
218	Contig_218	2e-27	127	0.36	gi|405978169|gb|JH816980.1| Crassostrea gigas unplaced genomic scaffold scaffold53 whole genome shotgun sequence	1e-28	122	0.3	gi|405978223|gb|EKC42633.1| BAG family molecular chaperone regulator 4 [Crassostrea gigas]	8e-21	101	0.42	gi|379194945|gb|JU033765.1| TSA: Crassostrea angulata SeqIndex77798.ca mRNA sequence	3e-23	100	50%	gi|556096644|gb|ESO85296.1| hypothetical protein LOTGIDRAFT_77951 partial	4e-14	78.2	0.26	FBgn0086708|ENSFM00250000010381|FBpp0304389|starvin [Source:FlyBase gene name;Acc:FBgn0086708]|stv					5.3e-22	77.6	BAG	PF02179.11	BAG domain					0.977766
219	Contig_219	7e-24	73.5	0.78	gi|405971012|gb|JH817133.1| Crassostrea gigas unplaced genomic scaffold scaffold504 whole genome shotgun sequence	7e-23	107	0.37	gi|405971029|gb|EKC35887.1| Katanin p60 ATPase-containing subunit [Crassostrea gigas]					6e-10	64.3	33%	gi|556104577|gb|ESO93229.1| hypothetical protein LOTGIDRAFT_232681									9.9e-13	47.7	MAP7	PF05672.6	MAP7 (E-MAP-115) family					0.907079
220	Contig_220	1e-50	83.5	0.38	gi|405975592|gb|JH818873.1| Crassostrea gigas unplaced genomic scaffold scaffold198 whole genome shotgun sequence	7e-57	205	0.41	gi|405975620|gb|EKC40174.1| hypothetical protein CGI_10027817 [Crassostrea gigas]					4e-32	132	27%	gi|556096364|gb|ESO85016.1| hypothetical protein LOTGIDRAFT_168278														1e-19	102	0.27	UniRef100_D8LX43 Singapore isolate B (sub-type 7) whole genome shotgun sequence assembly scaffold_1 n=1 Tax=Blastocystis hominis RepID=D8LX43_BLAHO	0.997782
221	Contig_221	4e-106	389	0.67	gi|405973494|gb|JH817550.1| Crassostrea gigas unplaced genomic scaffold scaffold354 whole genome shotgun sequence	1e-91	300	0.67	gi|405973511|gb|EKC38219.1| Chloride intracellular channel protein 6 [Crassostrea gigas]	1e-27	108	0.33	gi|255918299|gb|GQ222367.1| Crassostrea angulata chloride intracellular channel mRNA complete cds	4e-78	260	61%	gi|556093891|gb|ESO82544.1| hypothetical protein LOTGIDRAFT_56892 partial	3e-29	122	0.3	FBgn0030529|ENSFM00500000279905|FBpp0073666|Chloride intracellular channel [Source:FlyBase gene name;Acc:FBgn0030529]|Clic					4.6e-07	29.8	GST_N_3	PF13417.1	Glutathione S-transferase, N-terminal domain					0.939169
222	Contig_222	2e-151	137	0.7	gi|405966121|gb|JH817258.1| Crassostrea gigas unplaced genomic scaffold scaffold973 whole genome shotgun sequence	0	749	0.48	gi|405966138|gb|EKC31456.1| Protein Jade-1 [Crassostrea gigas]	4e-64	245	0.88	gi|379185638|gb|JU024458.1| TSA: Crassostrea angulata SeqIndex67341.ca mRNA sequence	1e-161	504	65%	gi|556113486|gb|ESP02138.1| hypothetical protein LOTGIDRAFT_53010 partial	2e-139	488	0.47	FBgn0035106|ENSFM00480000262767|FBpp0294000|rhinoceros [Source:FlyBase gene name;Acc:FBgn0035106]|rno					4.4e-32	110.2	zf-HC5HC2H_2	PF13832.1	PHD-zinc-finger like domain					0.971964
223	Contig_223	8e-118	168	0.76	gi|405977213|gb|JH816866.1| Crassostrea gigas unplaced genomic scaffold scaffold102 whole genome shotgun sequence	0	586	0.44	gi|405977266|gb|EKC41725.1| hypothetical protein CGI_10028472 [Crassostrea gigas]					9e-111	383	35%	gi|556096785|gb|ESO85437.1| hypothetical protein LOTGIDRAFT_154931	6e-17	88.2	0.41	FBgn0262527|ENSFM00430000230464|FBpp0290946|waharan [Source:FlyBase gene name;Acc:FBgn0262527]|wah														0.993788
224	Contig_224	6e-127	204	0.47	gi|405977925|gb|JH818432.1| Crassostrea gigas unplaced genomic scaffold scaffold67 whole genome shotgun sequence	8e-136	441	0.41	gi|405977928|gb|EKC42352.1| Leucine-rich repeat and immunoglobulin-like domain-containing nogo receptor-interacting protein 2 [Crassostrea gigas]	3e-12	49.6	0.64	gi|379151867|gb|JT990686.1| TSA: Crassostrea angulata SeqIndex15474.ca mRNA sequence	7e-21	99.4	28%	gi|556110778|gb|ESO99429.1| hypothetical protein LOTGIDRAFT_53199 partial	2e-34	145	0.28	FBgn0015400|ENSFM00370000118667|FBpp0079836|kekkon-2 [Source:FlyBase gene name;Acc:FBgn0015400]|kek2	4e-12	68.9	0.27	C44H4.1|C44H4.1	1.9e-33	113.9	LRR_8	PF13855.1	Leucine rich repeat					0.969856
225	Contig_225																																		0.235834
226	Contig_226	0	246	0.84	gi|405974490|gb|JH817524.1| Crassostrea gigas unplaced genomic scaffold scaffold285 whole genome shotgun sequence	0	1577	0.6	gi|405974491|gb|EKC39131.1| hypothetical protein CGI_10011150 [Crassostrea gigas]	1e-36	154	0.81	gi|379143289|gb|JT982108.1| TSA: Crassostrea angulata SeqIndex731.ca mRNA sequence	0	612	53%	gi|556100386|gb|ESO89038.1| hypothetical protein LOTGIDRAFT_209983	3e-91	332	0.74	FBgn0085430|ENSFM00250000002283|FBpp0305363||CG34401														0.91784
227	Contig_227	1e-46	64.3	0.88	gi|405957196|gb|JH818295.1| Crassostrea gigas unplaced genomic scaffold scaffold1887 whole genome shotgun sequence	6e-82	293	0.42	gi|405957199|gb|EKC23428.1| Polycomb complex protein BMI-1 [Crassostrea gigas]	2e-43	147	0.64	gi|379190166|gb|JU028986.1| TSA: Crassostrea angulata SeqIndex72392.ca mRNA sequence	1e-65	225	52%	gi|556093452|gb|ESO82105.1| hypothetical protein LOTGIDRAFT_135291	2e-45	181	0.32	FBgn0005624|ENSFM00500000270409|FBpp0086911|Posterior sex combs [Source:FlyBase gene name;Acc:FBgn0005624]|Psc					3.8e-07	29.5	zf-C3HC4	PF00097.20	Zinc finger, C3HC4 type (RING finger)					0.994951
228	Contig_228	2e-76	102	0.8	gi|405953794|gb|JH815705.1| Crassostrea gigas unplaced genomic scaffold scaffold40246 whole genome shotgun sequence	2e-85	305	0.74	gi|405953797|gb|EKC21388.1| YTH domain-containing protein 1 [Crassostrea gigas]	1e-43	123	0.9	gi|379194628|gb|JU033448.1| TSA: Crassostrea angulata SeqIndex77448.ca mRNA sequence	5e-86	290	60%	gi|556116893|gb|ESP05545.1| hypothetical protein LOTGIDRAFT_228083	3e-56	212	0.61	FBgn0027616|ENSFM00250000003256|FBpp0072941|YT521-B [Source:FlyBase gene name;Acc:FBgn0027616]|YT521-B														0.959721
229	Contig_229																									0.062	12.8	HPIH	PF13323.1	N-terminal domain with HPIH motif					0.354131
230	Contig_230	4e-141	83.1	0.57	gi|405960199|gb|JH823231.1| Crassostrea gigas unplaced genomic scaffold scaffold1599 whole genome shotgun sequence	1e-118	395	0.42	gi|405960218|gb|EKC26159.1| Nephrin [Crassostrea gigas]					4e-36	148	27%	gi|556114996|gb|ESP03648.1| hypothetical protein LOTGIDRAFT_171177	0	730	0.37	FBgn0024189|ENSFM00250000002210|FBpp0087716|sticks and stones [Source:FlyBase gene name;Acc:FBgn0024189]|sns	1e-61	231	0.32	C26G2.1|C26G2.1	2.6e-68	225.9	Ig_2	PF13895.1	Immunoglobulin domain					0.983783
231	Contig_231	0	395	0.69	gi|405958995|gb|JH817536.1| Crassostrea gigas unplaced genomic scaffold scaffold1735 whole genome shotgun sequence	0	1287	0.59	gi|405959000|gb|EKC25077.1| Lysine-specific demethylase 3B [Crassostrea gigas]	3e-50	142	0.9	gi|379197486|gb|JU036306.1| TSA: Crassostrea angulata SeqIndex80593.ca mRNA sequence	0	952	60%	gi|556108190|gb|ESO96842.1| hypothetical protein LOTGIDRAFT_214375	1e-154	504	0.62	FBgn0037703|ENSFM00250000000838|FBpp0081541|JmjC domain-containing histone demethylase 2 [Source:FlyBase gene name;Acc:FBgn0037703]|JHDM2					2.4e-12	46.9	JmjC	PF02373.17	JmjC domain, hydroxylase					0.986952
232	Contig_232	3e-110	73	0.43	gi|405960163|gb|JH816102.1| Crassostrea gigas unplaced genomic scaffold scaffold1601 whole genome shotgun sequence	8e-130	457	0.29	gi|405965706|gb|EKC31065.1| Macrophage mannose receptor 1 [Crassostrea gigas]	1e-22	50.6	0.34	gi|379194713|gb|JU033533.1| TSA: Crassostrea angulata SeqIndex77541.ca mRNA sequence	0	894	31%	gi|556097543|gb|ESO86195.1| hypothetical protein LOTGIDRAFT_235549	3e-18	92.4	0.26	FBgn0001083|ENSFM00570000852273|FBpp0073424|furrowed [Source:FlyBase gene name;Acc:FBgn0001083]|fw	4e-26	110	0.29	C14A6.1|C14A6.1										0.992074
233	Contig_233	0	253	0.96	gi|405968101|gb|JH816309.1| Crassostrea gigas unplaced genomic scaffold scaffold751 whole genome shotgun sequence	0	2926	0.91	gi|405968127|gb|EKC33227.1| Neurofibromin [Crassostrea gigas]	1e-57	216	0.96	gi|379181912|gb|JU020732.1| TSA: Crassostrea angulata SeqIndex63098.ca mRNA sequence	0	2724	85%	gi|556108959|gb|ESO97611.1| hypothetical protein LOTGIDRAFT_104331	0	2238	0.69	FBgn0015269|ENSFM00250000001252|FBpp0303215|Neurofibromin 1 [Source:FlyBase gene name;Acc:FBgn0015269]|Nf1					7.1e-41	139.9	RasGAP	PF00616.14	GTPase-activator protein for Ras-like GTPase					0.984822
234	Contig_234	2e-143	89.5	0.64	gi|405968327|gb|JH818556.1| Crassostrea gigas unplaced genomic scaffold scaffold728 whole genome shotgun sequence	2e-164	515	0.62	gi|405968332|gb|EKC33411.1| Wings apart-like protein [Crassostrea gigas]	1e-51	203	0.77	gi|379190251|gb|JU029071.1| TSA: Crassostrea angulata SeqIndex72482.ca mRNA sequence	2e-123	398	47%	gi|556115159|gb|ESP03811.1| hypothetical protein LOTGIDRAFT_185128	3e-90	322	0.37	FBgn0004655|ENSFM00250000002077|FBpp0070414|wings apart-like [Source:FlyBase gene name;Acc:FBgn0004655]|wapl														0.992185
235	Contig_235	0	136	0.66	gi|405972142|gb|JH816585.1| Crassostrea gigas unplaced genomic scaffold scaffold432 whole genome shotgun sequence	0	1188	0.38	gi|405972151|gb|EKC36937.1| hypothetical protein CGI_10023084 [Crassostrea gigas]	3e-47	111	0.61	gi|379190181|gb|JU029001.1| TSA: Crassostrea angulata SeqIndex72407.ca mRNA sequence	8e-155	510	32%	gi|556107531|gb|ESO96183.1| hypothetical protein LOTGIDRAFT_231869	9e-15	80.9	0.2	FBgn0036227|ENSFM00570000852627|FBpp0075774||CG17826														0.99706
236	Contig_236																																		0.209171
237	Contig_237	0	147	0.65	gi|405950073|gb|JH823239.1| Crassostrea gigas unplaced genomic scaffold scaffold44006 whole genome shotgun sequence	0	902	0.46	gi|405950086|gb|EKC18092.1| Ectonucleotide pyrophosphatase/phosphodiesterase family member 3 [Crassostrea gigas]	1e-10	49.6	0.41	gi|379196888|gb|JU035708.1| TSA: Crassostrea angulata SeqIndex79946.ca mRNA sequence	4e-82	279	38%	gi|556105613|gb|ESO94265.1| hypothetical protein LOTGIDRAFT_118461					3e-81	287	0.3	C27A7.1|C27A7.1a										0.899769
238	Contig_238	0	139	0.84	gi|405978126|gb|JH817227.1| Crassostrea gigas unplaced genomic scaffold scaffold54 whole genome shotgun sequence	0	1387	0.67	gi|405978156|gb|EKC42567.1| Plasma membrane calcium-transporting ATPase 3 [Crassostrea gigas]	2e-32	140	0.74	gi|379181837|gb|JU020657.1| TSA: Crassostrea angulata SeqIndex63012.ca mRNA sequence	0	1295	68%	gi|556110790|gb|ESO99441.1| hypothetical protein LOTGIDRAFT_186814	0	1346	0.65	FBgn0259214|ENSFM00250000000445|FBpp0289783|plasma membrane calcium ATPase [Source:FlyBase gene name;Acc:FBgn0259214]|PMCA	9e-62	229	0.32	B0365.3|B0365.3.1	2.2e-56	190.3	E1-E2_ATPase	PF00122.15	E1-E2 ATPase					0.997133
239	Contig_239																																		0.488118
240	Contig_240																																		0.040149
241	Contig_241	3e-53	105	0.38	gi|405958881|gb|JH816401.1| Crassostrea gigas unplaced genomic scaffold scaffold1741 whole genome shotgun sequence	4e-107	384	0.22	gi|405958907|gb|EKC24990.1| Laminin subunit beta-4 [Crassostrea gigas]					5e-50	195	20%	gi|556097669|gb|ESO86321.1| hypothetical protein LOTGIDRAFT_167132	5e-46	184	0.18	FBgn0259246|ENSFM00570000851682|FBpp0293598|bruchpilot [Source:FlyBase gene name;Acc:FBgn0259246]|brp	9e-33	136	0.21	C18C4.5|C18C4.5b	0.00022	18.9	Myosin_tail_1	PF01576.14	Myosin tail					0.94276
242	Contig_242	3e-120	105	0.51	gi|405972728|gb|JH818095.1| Crassostrea gigas unplaced genomic scaffold scaffold396 whole genome shotgun sequence	0	595	0.53	gi|405972744|gb|EKC37494.1| hypothetical protein CGI_10018109 [Crassostrea gigas]	9e-35	86.3	0.57	gi|379206661|gb|JU045481.1| TSA: Crassostrea angulata SeqIndex94675.ca mRNA sequence	9e-14	77	19%	gi|556097669|gb|ESO86321.1| hypothetical protein LOTGIDRAFT_167132	3e-17	89.4	0.2	FBgn0020503|ENSFM00250000000764|FBpp0290656|Cytoplasmic linker protein 190 [Source:FlyBase gene name;Acc:FBgn0020503]|CLIP-190	2e-36	145	0.21	C24A3.1|C24A3.1										0.970841
243	Contig_243	2e-171	97.3	0.77	gi|405950601|gb|JH817889.1| Crassostrea gigas unplaced genomic scaffold scaffold43686 whole genome shotgun sequence	0	775	0.38	gi|405950607|gb|EKC18584.1| Inactive ubiquitin carboxyl-terminal hydrolase 54 [Crassostrea gigas]	4e-40	62.5	0.66	gi|379191452|gb|JU030272.1| TSA: Crassostrea angulata SeqIndex73905.ca mRNA sequence	0	575	73%	gi|556115382|gb|ESP04034.1| hypothetical protein LOTGIDRAFT_109924	8e-97	348	0.53	FBgn0000542|ENSFM00250000002075|FBpp0111713|echinus [Source:FlyBase gene name;Acc:FBgn0000542]|ec														0.986176
244	Contig_244	4e-159	111	0.66	gi|405956918|gb|JH816014.1| Crassostrea gigas unplaced genomic scaffold scaffold1900 whole genome shotgun sequence	2e-132	459	0.53	gi|405956937|gb|EKC23179.1| C-myc promoter-binding protein [Crassostrea gigas]	2e-09	63.4	0.76	gi|379166368|gb|JU005188.1| TSA: Crassostrea angulata SeqIndex35632.ca mRNA sequence	3e-114	374	46%	gi|556112682|gb|ESP01334.1| hypothetical protein LOTGIDRAFT_230663	3e-40	164	0.37	FBgn0025864|ENSFM00250000001005|FBpp0290510|Calmodulin-binding protein related to a Rab3 GDP/GTP exchange protein [Source:FlyBase gene name;Acc:FBgn0025864]|Crag														0.990041
245	Contig_245	0	95	0.53	gi|405970932|gb|JH818609.1| Crassostrea gigas unplaced genomic scaffold scaffold508 whole genome shotgun sequence	0	1038	0.45	gi|405970947|gb|EKC35809.1| Sortilin-related receptor [Crassostrea gigas]	6e-20	71.2	0.52	gi|379196550|gb|JU035370.1| TSA: Crassostrea angulata SeqIndex79582.ca mRNA sequence	0	975	45%	gi|556099754|gb|ESO88406.1| hypothetical protein LOTGIDRAFT_126149 partial	2e-91	271	0.32	FBgn0261260|ENSFM00690001356891|FBpp0291363|Megalin [Source:FlyBase gene name;Acc:FBgn0261260]|mgl	3e-36	91.3	0.39	B0244.8|B0244.8.1	2.9e-55	184.2	fn3	PF00041.16	Fibronectin type III domain					0.947846
246	Contig_246	6e-94	90.4	0.62	gi|405966410|gb|JH816443.1| Crassostrea gigas unplaced genomic scaffold scaffold942 whole genome shotgun sequence	1e-151	503	0.4	gi|405966423|gb|EKC31710.1| Caskin-1 [Crassostrea gigas]	1e-30	106	0.72	gi|379193746|gb|JU032566.1| TSA: Crassostrea angulata SeqIndex76459.ca mRNA sequence	3e-64	218	77%	gi|556115133|gb|ESP03785.1| hypothetical protein LOTGIDRAFT_97537 partial	1e-38	158	0.55	FBgn0033987|ENSFM00500000289431|FBpp0086542|caskin [Source:FlyBase gene name;Acc:FBgn0033987]|ckn	5e-29	123	0.4	C46H3.2|C46H3.2a	0.036	13.6	DUF4077	PF13295.1	Domain of unknown function (DUF4077)					0.981334
247	Contig_247	1e-171	104	0.93	gi|405968605|gb|JH817568.1| Crassostrea gigas unplaced genomic scaffold scaffold705 whole genome shotgun sequence	0	741	0.78	gi|405968618|gb|EKC33674.1| Integrin-linked protein kinase [Crassostrea gigas]					2e-26	112	32%	gi|556105332|gb|ESO93984.1| hypothetical protein LOTGIDRAFT_104546	0	570	0.62	FBgn0028427|ENSFM00250000004751|FBpp0077962|Integrin linked kinase [Source:FlyBase gene name;Acc:FBgn0028427]|Ilk	1e-179	555	0.62	C29F9.7|C29F9.7	3.5e-35	121.2	Pkinase_Tyr	PF07714.12	Protein tyrosine kinase					0.941015
248	Contig_248																																		0.876823
249	Contig_249	0	341	0.97	gi|405972416|gb|JH817837.1| Crassostrea gigas unplaced genomic scaffold scaffold416 whole genome shotgun sequence	0	679	0.83	gi|405972429|gb|EKC37199.1| Mothers against decapentaplegic-like protein 5 [Crassostrea gigas]	1e-64	193	0.93	gi|379188449|gb|JU027269.1| TSA: Crassostrea angulata SeqIndex70496.ca mRNA sequence	0	665	81%	gi|556105031|gb|ESO93683.1| hypothetical protein LOTGIDRAFT_104873	0	605	0.75	FBgn0011648|ENSFM00250000000238|FBpp0077302|Mothers against dpp [Source:FlyBase gene name;Acc:FBgn0011648]|Mad					8.4e-79	263.5	MH2	PF03166.9	MH2 domain					0.98674
250	Contig_250																									0.057	13.6	Fer4_4	PF12800.2	4Fe-4S binding domain					0.401769
251	Contig_251	3e-13	49.6	0.49	gi|405950879|gb|JH818489.1| Crassostrea gigas unplaced genomic scaffold scaffold43530 whole genome shotgun sequence	4e-49	191	0.28	gi|405977036|gb|EKC41508.1| Integrin alpha-PS3 [Crassostrea gigas]					3e-64	239	25%	gi|556111155|gb|ESO99806.1| hypothetical protein LOTGIDRAFT_238706	9e-45	179	0.27	FBgn0004456|ENSFM00400000131750|FBpp0073563|multiple edematous wings [Source:FlyBase gene name;Acc:FBgn0004456]|mew					1.2e-43	149.5	Integrin_alpha2	PF08441.7	Integrin alpha					0.995343
252	Contig_252	0	246	0.87	gi|405970303|gb|JH816696.1| Crassostrea gigas unplaced genomic scaffold scaffold563 whole genome shotgun sequence	0	1089	0.61	gi|405970308|gb|EKC35223.1| Discoidin domain-containing receptor 2 [Crassostrea gigas]	4e-32	116	0.59	gi|255918291|gb|FJ969381.1| Crassostrea angulata insulin-like growth factor receptor mRNA partial cds	0	939	62%	gi|556107419|gb|ESO96071.1| hypothetical protein LOTGIDRAFT_116145	0	669	0.39	FBgn0053531|ENSFM00260000050411|FBpp0078876|Discoidin domain receptor [Source:FlyBase gene name;Acc:FBgn0053531]|Ddr	3e-59	219	0.37	C25F6.4|C25F6.4										0.994212
253	Contig_253	0	438	0.57	gi|405958438|gb|JH817706.1| Crassostrea gigas unplaced genomic scaffold scaffold1785 whole genome shotgun sequence	0	913	0.38	gi|405958445|gb|EKC24572.1| Thyroid receptor-interacting protein 11 [Crassostrea gigas]					6e-121	392	52%	gi|556107792|gb|ESO96444.1| hypothetical protein LOTGIDRAFT_115668	2e-48	191	0.23	FBgn0027287|ENSFM00500000286243|FBpp0073860|Golgi microtubule-associated protein [Source:FlyBase gene name;Acc:FBgn0027287]|Gmap	2e-29	126	0.23	C02F12.7|C02F12.7										0.950869
254	Contig_254	2e-156	221	0.71	gi|405977213|gb|JH816866.1| Crassostrea gigas unplaced genomic scaffold scaffold102 whole genome shotgun sequence	0	615	0.57	gi|405977235|gb|EKC41694.1| Polycomb protein SCMH1 [Crassostrea gigas]					0	585	54%	gi|556098580|gb|ESO87232.1| hypothetical protein LOTGIDRAFT_107440 partial	4e-80	288	0.37	FBgn0003334|ENSFM00570000851816|FBpp0297150|Sex comb on midleg [Source:FlyBase gene name;Acc:FBgn0003334]|Scm					1.3e-55	185	MBT	PF02820.13	mbt repeat					0.956912
255	Contig_255	0	301	0.74	gi|405952214|gb|JH818367.1| Crassostrea gigas unplaced genomic scaffold scaffold42486 whole genome shotgun sequence	0	653	0.42	gi|405952221|gb|EKC20059.1| Trithorax group protein osa [Crassostrea gigas]					6e-133	421	67%	gi|556096180|gb|ESO84832.1| hypothetical protein LOTGIDRAFT_168320	6e-89	325	0.51	FBgn0261885|ENSFM00570000852084|FBpp0088962|osa [Source:FlyBase gene name;Acc:FBgn0261885]|osa	3e-41	165	0.33	C01G8.9|C01G8.9c										0.975695
256	Contig_256	0	115	0.85	gi|405971458|gb|JH817380.1| Crassostrea gigas unplaced genomic scaffold scaffold481 whole genome shotgun sequence	0	1242	0.72	gi|405971529|gb|EKC36364.1| NMDA receptor-regulated protein 1 [Crassostrea gigas]	6e-74	232	0.83	gi|379195048|gb|JU033868.1| TSA: Crassostrea angulata SeqIndex77918.ca mRNA sequence	0	1118	66%	gi|556115758|gb|ESP04410.1| hypothetical protein LOTGIDRAFT_198658	0	937	0.56	FBgn0031020|ENSFM00250000001517|FBpp0074480|Nat1 [Source:FlyBase gene name;Acc:FBgn0031020]|Nat1					5.5e-212	704.9	NARP1	PF12569.3	NMDA receptor-regulated protein 1					0.986126
257	Contig_257	0	712	0.69	gi|405963640|gb|JH817220.1| Crassostrea gigas unplaced genomic scaffold scaffold1214 whole genome shotgun sequence	0	1006	0.58	gi|405963642|gb|EKC29199.1| Peroxidasin [Crassostrea gigas]	1e-26	72.5	0.45	gi|379181337|gb|JU020157.1| TSA: Crassostrea angulata SeqIndex62428.ca mRNA sequence	0	978	57%	gi|556105808|gb|ESO94460.1| hypothetical protein LOTGIDRAFT_161152	0	738	0.44	FBgn0011828|ENSFM00250000000348|FBpp0089205|Peroxidasin [Source:FlyBase gene name;Acc:FBgn0011828]|Pxn	1e-112	376	0.37	C16C8.2|C16C8.2										0.997683
258	Contig_258	0	278	0.51	gi|405978300|gb|JH817145.1| Crassostrea gigas unplaced genomic scaffold scaffold44 whole genome shotgun sequence	0	764	0.43	gi|405978305|gb|EKC42706.1| Protocadherin-11 X-linked [Crassostrea gigas]	3e-33	62.5	0.41	gi|379197522|gb|JU036342.1| TSA: Crassostrea angulata SeqIndex80632.ca mRNA sequence	8e-151	484	43%	gi|556105042|gb|ESO93694.1| hypothetical protein LOTGIDRAFT_71700 partial	5e-78	290	0.32	FBgn0001075|ENSFM00570000851036|FBpp0077167|fat [Source:FlyBase gene name;Acc:FBgn0001075]|ft	1e-10	64.7	0.24	C45G7.5|C45G7.5										0.995482
259	Contig_259	4e-86	158	0.75	gi|405971229|gb|JH817351.1| Crassostrea gigas unplaced genomic scaffold scaffold493 whole genome shotgun sequence	4e-38	152	0.32	gi|405971235|gb|EKC36082.1| RNA-binding protein 12 [Crassostrea gigas]					3e-32	124	75%	gi|556101109|gb|ESO89761.1| hypothetical protein LOTGIDRAFT_124453 partial	8e-26	117	0.68	FBgn0035235|ENSFM00380000124910|FBpp0072707||CG7879					4.1e-48	161.1	RRM_6	PF14259.1	RNA recognition motif (a.k.a. RRM, RBD, or RNP domain)					0.998246
260	Contig_260	7e-130	134	0.32	gi|405960090|gb|JH817786.1| Crassostrea gigas unplaced genomic scaffold scaffold1605 whole genome shotgun sequence	8e-47	182	0.33	gi|405960106|gb|EKC26053.1| Stabilin-1 [Crassostrea gigas]					2e-06	52.4	33%	gi|556096446|gb|ESO85098.1| hypothetical protein LOTGIDRAFT_131001 partial									0.025	14.1	Biotin_lipoyl_2	PF13533.1	Biotin-lipoyl like	1e-91	342	0.24	UniRef100_UPI0001CBBB12 UPI0001CBBB12 related cluster n=1 Tax=unknown RepID=UPI0001CBBB12	0.964407
261	Contig_261	1e-99	105	0.55	gi|405957657|gb|JH817894.1| Crassostrea gigas unplaced genomic scaffold scaffold1855 whole genome shotgun sequence	5e-85	206	0.36	gi|405957661|gb|EKC23858.1| Large proline-rich protein BAT3 [Crassostrea gigas]	3e-20	99.6	0.48	gi|379185527|gb|JU024347.1| TSA: Crassostrea angulata SeqIndex67222.ca mRNA sequence	3e-69	162	30%	gi|556095090|gb|ESO83743.1| hypothetical protein LOTGIDRAFT_236418	1e-11	70.9	0.27	FBgn0035793|ENSFM00520000518021|FBpp0076506||CG7546					9.9e-20	70.2	DUF3538	PF12057.3	Domain of unknown function (DUF3538)					0.949644
262	Contig_262	1e-77	101	0.57	gi|405973323|gb|JH817581.1| Crassostrea gigas unplaced genomic scaffold scaffold365 whole genome shotgun sequence	3e-117	399	0.42	gi|405973352|gb|EKC38071.1| Glucose-repressible alcohol dehydrogenase transcriptional effector [Crassostrea gigas]	2e-19	66.6	0.56	gi|379190482|gb|JU029302.1| TSA: Crassostrea angulata SeqIndex72735.ca mRNA sequence	4e-100	347	45%	gi|556103548|gb|ESO92200.1| hypothetical protein LOTGIDRAFT_233228	2e-19	95.5	0.27	FBgn0051759|ENSFM00250000004587|FBpp0288678||CG31759														0.978381
263	Contig_263	0	142	0.63	gi|405954127|gb|JH816618.1| Crassostrea gigas unplaced genomic scaffold scaffold39730 whole genome shotgun sequence	0	1313	0.58	gi|405954130|gb|EKC21653.1| Putative E3 ubiquitin-protein ligase HERC1 [Crassostrea gigas]	3e-12	51.5	0.28	gi|379181790|gb|JU020610.1| TSA: Crassostrea angulata SeqIndex62954.ca mRNA sequence	0	1929	61%	gi|556116989|gb|ESP05641.1| hypothetical protein LOTGIDRAFT_181433	2e-165	570	0.4	FBgn0031107|ENSFM00570000851133|FBpp0290558|HERC2 [Source:FlyBase gene name;Acc:FBgn0031107]|HERC2	3e-10	63.2	0.25	C34D4.14|C34D4.14										0.885679
264	Contig_264	0	187	0.78	gi|405953932|gb|JH816566.1| Crassostrea gigas unplaced genomic scaffold scaffold40084 whole genome shotgun sequence	0	2935	0.79	gi|405953937|gb|EKC21500.1| Cytoplasmic dynein 2 heavy chain 1 [Crassostrea gigas]	5e-29	112	0.77	gi|379186454|gb|JU025274.1| TSA: Crassostrea angulata SeqIndex68234.ca mRNA sequence	0	2781	75%	gi|556105013|gb|ESO93665.1| hypothetical protein LOTGIDRAFT_209197	0	755	0.3	FBgn0023096|ENSFM00560000771032|FBpp0271926|beethoven [Source:FlyBase gene name;Acc:FBgn0023096]|btv	3e-20	96.3	0.2	B0365.7|B0365.7	0.028	13.3	DUF3638	PF12340.3	Protein of unknown function (DUF3638)					0.981433
265	Contig_265																																		0.0291827
266	Contig_266	0	110	0.71	gi|405955618|gb|JH818425.1| Crassostrea gigas unplaced genomic scaffold scaffold36104 whole genome shotgun sequence	0	690	0.54	gi|405955620|gb|EKC22669.1| S phase cyclin A-associated protein in the endoplasmic reticulum [Crassostrea gigas]	4e-71	268	0.78	gi|379195056|gb|JU033876.1| TSA: Crassostrea angulata SeqIndex77926.ca mRNA sequence	0	966	55%	gi|556105890|gb|ESO94542.1| hypothetical protein LOTGIDRAFT_215534	3e-49	194	0.28	FBgn0032723|ENSFM00500000281341|FBpp0080734|short spindle 3 [Source:FlyBase gene name;Acc:FBgn0032723]|ssp3														0.973282
267	Contig_267	0	144	0.87	gi|405971458|gb|JH817380.1| Crassostrea gigas unplaced genomic scaffold scaffold481 whole genome shotgun sequence	0	1229	0.82	gi|405971480|gb|EKC36315.1| Intraflagellar transport protein 80-like protein [Crassostrea gigas]	2e-65	249	0.87	gi|379190265|gb|JU029085.1| TSA: Crassostrea angulata SeqIndex72502.ca mRNA sequence	0	1252	75%	gi|556111600|gb|ESP00252.1| hypothetical protein LOTGIDRAFT_225973	5e-166	532	0.37	FBgn0032891|ENSFM00350000105431|FBpp0288481|Oseg5 [Source:FlyBase gene name;Acc:FBgn0032891]|Oseg5	4e-14	73.9	0.28	C14B1.4|C14B1.4	4.2e-27	92.9	WD40	PF00400.27	WD domain, G-beta repeat					0.979612
268	Contig_268	1e-129	130	0.88	gi|405960268|gb|JH818362.1| Crassostrea gigas unplaced genomic scaffold scaffold1597 whole genome shotgun sequence	1e-15	80.5	0.27	gi|405957868|gb|EKC24046.1| UDP-glucuronic acid decarboxylase 1 [Crassostrea gigas]	8e-63	222	0.66	gi|379189190|gb|JU028010.1| TSA: Crassostrea angulata SeqIndex71311.ca mRNA sequence	3e-177	545	83%	gi|556116252|gb|ESP04904.1| hypothetical protein LOTGIDRAFT_156144	3e-166	520	0.73	FBgn0035848|ENSFM00250000004210|FBpp0076413||CG7979	5e-17	84.7	0.27	C01F1.3|C01F1.3a	1.4e-47	162	Epimerase	PF01370.16	NAD dependent epimerase/dehydratase family					0.853662
269	Contig_269	0	97.3	0.78	gi|405961950|gb|JH817588.1| Crassostrea gigas unplaced genomic scaffold scaffold1385 whole genome shotgun sequence	0	1172	0.68	gi|405961962|gb|EKC27689.1| Vam6/Vps39-like protein [Crassostrea gigas]					0	1113	65%	gi|556112949|gb|ESP01601.1| hypothetical protein LOTGIDRAFT_200189 partial	7e-157	510	0.38	FBgn0038593|ENSFM00250000002875|FBpp0083022||CG7146														0.654792
270	Contig_270	9e-176	106	0.77	gi|405974574|gb|JH818916.1| Crassostrea gigas unplaced genomic scaffold scaffold279 whole genome shotgun sequence	0	720	0.42	gi|405974583|gb|EKC39217.1| Phosphatidylinositol-3 4 5-trisphosphate 5-phosphatase 2A [Crassostrea gigas]					5e-36	147	31%	gi|556100309|gb|ESO88961.1| hypothetical protein LOTGIDRAFT_106380 partial	5e-40	162	0.32	FBgn0023508|ENSFM00500000270009|FBpp0304837|Oculocerebrorenal syndrome of Lowe 1 ortholog [Source:FlyBase gene name;Acc:FBgn0023508]|Ocrl	3e-24	108	0.28	C16C2.3|C16C2.3a										0.992448
271	Contig_271	1e-114	98.7	0.75	gi|405950475|gb|JH817765.1| Crassostrea gigas unplaced genomic scaffold scaffold43782 whole genome shotgun sequence	0	662	0.43	gi|405950485|gb|EKC18471.1| Tyrosine-protein kinase HTK16 [Crassostrea gigas]	3e-33	108	0.41	gi|379197058|gb|JU035878.1| TSA: Crassostrea angulata SeqIndex80136.ca mRNA sequence	0	608	44%	gi|556107534|gb|ESO96186.1| hypothetical protein LOTGIDRAFT_71440 partial	1e-81	293	0.5	FBgn0015295|ENSFM00260000050604|FBpp0086382|SH2 ankyrin repeat kinase [Source:FlyBase gene name;Acc:FBgn0015295]|shark	4e-53	202	0.41	C01C7.1|C01C7.1a	1.1e-92	309.6	Pkinase_Tyr	PF07714.12	Protein tyrosine kinase					0.994085
272	Contig_272																																		0.22708
273	Contig_273	3e-66	86.3	0.52	gi|405964321|gb|JH817210.1| Crassostrea gigas unplaced genomic scaffold scaffold1154 whole genome shotgun sequence	1e-124	439	0.28	gi|405964367|gb|EKC29864.1| Telomere-associated protein RIF1 [Crassostrea gigas]	3e-19	83.5	0.68	gi|379191164|gb|JU029984.1| TSA: Crassostrea angulata SeqIndex73585.ca mRNA sequence	1e-06	53.5	23%	gi|556099381|gb|ESO88033.1| hypothetical protein LOTGIDRAFT_166056	2e-10	67	0.23	FBgn0037836|ENSFM00500000382768|FBpp0291938||CG14692														0.989389
274	Contig_274	1e-34	78.5	0.5	gi|405950789|gb|JH816674.1| Crassostrea gigas unplaced genomic scaffold scaffold43574 whole genome shotgun sequence	1e-54	207	0.3	gi|405950802|gb|EKC18765.1| Cyclin-dependent kinase-like 5 [Crassostrea gigas]					1e-28	122	31%	gi|556111311|gb|ESO99962.1| hypothetical protein LOTGIDRAFT_186484 partial														2e-25	123	0.39	UniRef100_F7AG20 Uncharacterized protein (Fragment) n=1 Tax=Xenopus (Silurana) tropicalis RepID=F7AG20_XENTR	0.98334
275	Contig_275	0	141	0.7	gi|405964121|gb|JH817657.1| Crassostrea gigas unplaced genomic scaffold scaffold1174 whole genome shotgun sequence	0	979	0.56	gi|405964157|gb|EKC29674.1| Netrin receptor UNC5C [Crassostrea gigas]	4e-40	162	0.6	gi|379192794|gb|JU031614.1| TSA: Crassostrea angulata SeqIndex75370.ca mRNA sequence	0	1048	59%	gi|556094803|gb|ESO83456.1| hypothetical protein LOTGIDRAFT_197315	3e-47	186	0.36	FBgn0034013|ENSFM00250000000725|FBpp0086514|unc-5 [Source:FlyBase gene name;Acc:FBgn0034013]|unc-5	3e-54	204	0.36	B0273.4|B0273.4a										0.993175
276	Contig_276																																		0.294402
277	Contig_277	0	202	0.89	gi|405951380|gb|JH818021.1| Crassostrea gigas unplaced genomic scaffold scaffold43130 whole genome shotgun sequence	0	1657	0.73	gi|405951386|gb|EKC19303.1| E3 ubiquitin-protein ligase UBR4 [Crassostrea gigas]					0	1609	70%	gi|556116228|gb|ESP04880.1| hypothetical protein LOTGIDRAFT_156120 partial	0	984	0.45	FBgn0011230|ENSFM00250000001486|FBpp0305301|purity of essence [Source:FlyBase gene name;Acc:FBgn0011230]|poe	1e-75	207	0.27	C44E4.1|C44E4.1a	2.8e-12	45.3	E3_UbLigase_R4	PF13764.1	E3 ubiquitin-protein ligase UBR4					0.959175
278	Contig_278	0	233	0.83	gi|405966374|gb|JH818813.1| Crassostrea gigas unplaced genomic scaffold scaffold948 whole genome shotgun sequence	0	2360	0.79	gi|405966381|gb|EKC31674.1| Dynein heavy chain 6 axonemal [Crassostrea gigas]	9e-74	242	0.82	gi|379195120|gb|JU033940.1| TSA: Crassostrea angulata SeqIndex78001.ca mRNA sequence	0	2378	79%	gi|556106041|gb|ESO94693.1| hypothetical protein LOTGIDRAFT_202460	0	1350	0.46	FBgn0013809|ENSFM00610000952850|FBpp0074283|Dynein heavy chain at 16F [Source:FlyBase gene name;Acc:FBgn0013809]|Dhc16F	3e-45	178	0.25	B0365.7|B0365.7										0.991389
279	Contig_279																																		0.166485
280	Contig_280	1e-132	301	0.58	gi|405971458|gb|JH817380.1| Crassostrea gigas unplaced genomic scaffold scaffold481 whole genome shotgun sequence	0	630	0.3	gi|405971527|gb|EKC36362.1| Pre-mRNA cleavage complex 2 protein Pcf11 [Crassostrea gigas]	2e-11	70.5	0.58	gi|379201048|gb|JU039868.1| TSA: Crassostrea angulata SeqIndex85977.ca mRNA sequence	3e-65	232	36%	gi|556115760|gb|ESP04412.1| hypothetical protein LOTGIDRAFT_170803	2e-38	159	0.33	FBgn0022063|ENSFM00500000291847|FBpp0291716|Pcf11 [Source:FlyBase gene name;Acc:FBgn0022063]|Pcf11														0.967502
281	Contig_281	1e-175	152	0.4	gi|405967346|gb|JH817549.1| Crassostrea gigas unplaced genomic scaffold scaffold825 whole genome shotgun sequence	0	866	0.41	gi|405967368|gb|EKC32540.1| 80 kDa MCM3-associated protein [Crassostrea gigas]					2e-129	413	63%	gi|556112473|gb|ESP01125.1| hypothetical protein LOTGIDRAFT_139852 partial	4e-83	302	0.33	FBgn0028974|ENSFM00500000271106|FBpp0074178|xmas-2 [Source:FlyBase gene name;Acc:FBgn0028974]|xmas-2					2.7e-54	183.6	SAC3_GANP	PF03399.11	SAC3/GANP/Nin1/mts3/eIF-3 p25 family					0.987403
282	Contig_282	4e-150	204	0.61	gi|405967251|gb|JH817474.1| Crassostrea gigas unplaced genomic scaffold scaffold835 whole genome shotgun sequence	0	581	0.56	gi|405967256|gb|EKC32438.1| Glypican-6 [Crassostrea gigas]	2e-42	107	0.67	gi|379189420|gb|JU028240.1| TSA: Crassostrea angulata SeqIndex71566.ca mRNA sequence	2e-148	465	68%	gi|556113042|gb|ESP01694.1| hypothetical protein LOTGIDRAFT_139272	3e-95	330	0.33	FBgn0041604|ENSFM00570000852224|FBpp0075431|dally-like [Source:FlyBase gene name;Acc:FBgn0041604]|dlp					5.8e-169	563.1	Glypican	PF01153.14	Glypican					0.988965
283	Contig_283	5e-165	180	0.85	gi|405976050|gb|JH817532.1| Crassostrea gigas unplaced genomic scaffold scaffold165 whole genome shotgun sequence	2e-103	369	0.34	gi|405978815|gb|EKC43176.1| Transcriptional regulator ATRX [Crassostrea gigas]	1e-94	261	0.79	gi|379197484|gb|JU036304.1| TSA: Crassostrea angulata SeqIndex80591.ca mRNA sequence	0	880	62%	gi|556108446|gb|ESO97098.1| hypothetical protein LOTGIDRAFT_143498	5e-105	370	0.37	FBgn0039338|ENSFM00420000140552|FBpp0084212|XNP [Source:FlyBase gene name;Acc:FBgn0039338]|XNP	4e-82	296	0.32	B0041.7|B0041.7	2.1e-35	121.9	SNF2_N	PF00176.18	SNF2 family N-terminal domain					0.973488
284	Contig_284	2e-80	134	0.52	gi|405957393|gb|JH816154.1| Crassostrea gigas unplaced genomic scaffold scaffold1871 whole genome shotgun sequence	7e-86	290	0.44	gi|405957400|gb|EKC23613.1| Galactosylceramide sulfotransferase [Crassostrea gigas]					1e-59	209	42%	gi|556109759|gb|ESO98411.1| hypothetical protein LOTGIDRAFT_74633 partial														1e-51	201	0.35	UniRef100_C3Y967 Putative uncharacterized protein n=1 Tax=Branchiostoma floridae RepID=C3Y967_BRAFL	0.988667
285	Contig_285	6e-09	66.6	0.42	gi|405964461|gb|JH818507.1| Crassostrea gigas unplaced genomic scaffold scaffold1138 whole genome shotgun sequence																														0.148852
286	Contig_286	4e-77	93.2	0.86	gi|405959075|gb|JH817970.1| Crassostrea gigas unplaced genomic scaffold scaffold1726 whole genome shotgun sequence	9e-157	492	0.64	gi|405959088|gb|EKC25156.1| Transcriptional adapter 2-beta [Crassostrea gigas]	1e-44	84.5	0.73	gi|379188200|gb|JU027020.1| TSA: Crassostrea angulata SeqIndex70227.ca mRNA sequence	4e-139	441	56%	gi|556105619|gb|ESO94271.1| hypothetical protein LOTGIDRAFT_118822	4e-61	219	0.4	FBgn0037555|ENSFM00250000005805|FBpp0081303|Ada2b [Source:FlyBase gene name;Acc:FBgn0037555]|Ada2b					1.8e-11	43.7	Myb_DNA-binding	PF00249.26	Myb-like DNA-binding domain					0.962269
287	Contig_287	4e-161	151	0.81	gi|405952116|gb|JH818292.1| Crassostrea gigas unplaced genomic scaffold scaffold42540 whole genome shotgun sequence	5e-53	200	0.35	gi|405976663|gb|EKC41162.1| WD repeat-containing protein 5 [Crassostrea gigas]	3e-24	76.2	0.41	gi|379197029|gb|JU035849.1| TSA: Crassostrea angulata SeqIndex80103.ca mRNA sequence	0	726	81%	gi|556103090|gb|ESO91742.1| hypothetical protein LOTGIDRAFT_217241	0	667	0.74	FBgn0015754|ENSFM00570000851175|FBpp0293289|Lissencephaly-1 [Source:FlyBase gene name;Acc:FBgn0015754]|Lis-1	6e-43	162	0.3	C14B1.4|C14B1.4	1.5e-89	290.8	WD40	PF00400.27	WD domain, G-beta repeat					0.944502
288	Contig_288	0	130	0.71	gi|405965960|gb|JH818775.1| Crassostrea gigas unplaced genomic scaffold scaffold987 whole genome shotgun sequence	0	1479	0.54	gi|405965978|gb|EKC31310.1| Putative E3 ubiquitin-protein ligase HERC2 [Crassostrea gigas]	1e-18	61.5	0.56	gi|379188095|gb|JU026915.1| TSA: Crassostrea angulata SeqIndex70115.ca mRNA sequence	0	1616	52%	gi|556100766|gb|ESO89418.1| hypothetical protein LOTGIDRAFT_218809	2e-115	411	0.31	FBgn0031107|ENSFM00570000851133|FBpp0290558|HERC2 [Source:FlyBase gene name;Acc:FBgn0031107]|HERC2	5e-12	64.7	0.34	C31E10.7|C31E10.7.2	1.2e-36	124.3	Cul7	PF11515.3	Mouse development and cellular proliferation protein Cullin-7					0.945723
289	Contig_289	0	235	0.8	gi|405952440|gb|JH815730.1| Crassostrea gigas unplaced genomic scaffold scaffold42236 whole genome shotgun sequence	0	2091	0.75	gi|405952448|gb|EKC20259.1| Intron-binding protein aquarius [Crassostrea gigas]	2e-87	322	0.74	gi|379192571|gb|JU031391.1| TSA: Crassostrea angulata SeqIndex75118.ca mRNA sequence	0	2085	75%	gi|556116691|gb|ESP05343.1| hypothetical protein LOTGIDRAFT_227972	0	1692	0.62	FBgn0051368|ENSFM00250000002550|FBpp0290264||CG31368					3.3e-32	111.9	AAA_11	PF13086.1	AAA domain					0.984355
290	Contig_290	0	149	0.77	gi|405957025|gb|JH818284.1| Crassostrea gigas unplaced genomic scaffold scaffold1896 whole genome shotgun sequence	0	1896	0.61	gi|405957030|gb|EKC23268.1| Ras GTPase-activating-like protein IQGAP1 [Crassostrea gigas]	6e-42	73	0.88	gi|379183441|gb|JU022261.1| TSA: Crassostrea angulata SeqIndex64911.ca mRNA sequence	0	1926	62%	gi|556103789|gb|ESO92441.1| hypothetical protein LOTGIDRAFT_216980	4e-13	75.9	0.27	FBgn0015269|ENSFM00250000001252|FBpp0303216|Neurofibromin 1 [Source:FlyBase gene name;Acc:FBgn0015269]|Nf1														0.993802
291	Contig_291	0	120	0.58	gi|405969395|gb|JH816346.1| Crassostrea gigas unplaced genomic scaffold scaffold621 whole genome shotgun sequence	0	1885	0.48	gi|405963543|gb|EKC29107.1| hypothetical protein CGI_10019745 [Crassostrea gigas]	9e-39	107	0.53	gi|379216388|gb|JU055208.1| TSA: Crassostrea angulata SeqIndex109778.ca mRNA sequence	0	1877	48%	gi|556111062|gb|ESO99713.1| hypothetical protein LOTGIDRAFT_173550																		0.964786
292	Contig_292																																		0.896786
293	Contig_293	0	137	0.82	gi|405957588|gb|JH819175.1| Crassostrea gigas unplaced genomic scaffold scaffold1859 whole genome shotgun sequence	0	648	0.68	gi|405957595|gb|EKC23796.1| Uncharacterized protein C4orf8 [Crassostrea gigas]	1e-33	73	0.76	gi|379166174|gb|JU004994.1| TSA: Crassostrea angulata SeqIndex35411.ca mRNA sequence																						0.988045
294	Contig_294																																		0.206428
295	Contig_295	3e-150	361	0.66	gi|405969982|gb|JH818816.1| Crassostrea gigas unplaced genomic scaffold scaffold588 whole genome shotgun sequence	2e-153	485	0.54	gi|405969991|gb|EKC34931.1| Leucine-rich repeat and fibronectin type III domain-containing protein 1-like protein [Crassostrea gigas]					2e-149	473	49%	gi|556099228|gb|ESO87880.1| hypothetical protein LOTGIDRAFT_219773	8e-22	103	0.27	FBgn0028370|ENSFM00370000118667|FBpp0290072|kekkon-3 [Source:FlyBase gene name;Acc:FBgn0028370]|kek3														0.996905
296	Contig_296																																		0.942208
297	Contig_297	0	297	0.9	gi|405977734|gb|JH823233.1| Crassostrea gigas unplaced genomic scaffold scaffold77 whole genome shotgun sequence	0	963	0.62	gi|405977786|gb|EKC42220.1| Pumilio-like protein 2 [Crassostrea gigas]	5e-15	78.5	0.75	gi|379148158|gb|JT986977.1| TSA: Crassostrea angulata SeqIndex10117.ca mRNA sequence	0	710	82%	gi|556097325|gb|ESO85977.1| hypothetical protein LOTGIDRAFT_220913	9e-174	557	0.76	FBgn0003165|ENSFM00250000001952|FBpp0305824|pumilio [Source:FlyBase gene name;Acc:FBgn0003165]|pum	4e-96	322	0.43	C30G12.7|C30G12.7	6.6e-72	233	PUF	PF00806.14	Pumilio-family RNA binding repeat					0.993313
298	Contig_298																																		0.203313
299	Contig_299	2e-120	280	0.52	gi|405957773|gb|JH817070.1| Crassostrea gigas unplaced genomic scaffold scaffold1843 whole genome shotgun sequence	7e-17	87.8	0.22	gi|405966865|gb|EKC32097.1| Centromere protein F [Crassostrea gigas]	2e-24	113	0.39	gi|379176002|gb|JU014822.1| TSA: Crassostrea angulata SeqIndex54693.ca mRNA sequence	2e-14	79.3	21%	gi|556097669|gb|ESO86321.1| hypothetical protein LOTGIDRAFT_167132	1e-11	70.5	0.22	FBgn0037979|ENSFM00500000284582|FBpp0112136||CG3532	8e-12	68.2	0.21	C02F12.7|C02F12.7										0.968428
300	Contig_300																																		0.0196003
301	Contig_301	2e-103	164	0.4	gi|405968129|gb|JH816213.1| Crassostrea gigas unplaced genomic scaffold scaffold750 whole genome shotgun sequence	2e-138	465	0.29	gi|317374950|gb|ADV16385.1| toll-like receptor 1 [Crassostrea gigas]	1e-09	64.3	0.3	gi|379193417|gb|JU032237.1| TSA: Crassostrea angulata SeqIndex76044.ca mRNA sequence	1e-137	459	31%	gi|556100279|gb|ESO88931.1| hypothetical protein LOTGIDRAFT_182816 partial	9e-92	329	0.26	FBgn0029114|ENSFM00500000270826|FBpp0075360|Tollo [Source:FlyBase gene name;Acc:FBgn0029114]|Tollo	8e-54	205	0.27	C07F11.1|C07F11.1										0.996818
302	Contig_302	9e-144	132	0.89	gi|405953681|gb|JH817003.1| Crassostrea gigas unplaced genomic scaffold scaffold40456 whole genome shotgun sequence	4e-102	349	0.67	gi|405953685|gb|EKC21299.1| Regulator of differentiation 1 [Crassostrea gigas]	2e-81	302	0.85	gi|379184980|gb|JU023800.1| TSA: Crassostrea angulata SeqIndex66630.ca mRNA sequence	6e-98	326	84%	gi|556103746|gb|ESO92398.1| hypothetical protein LOTGIDRAFT_216919	5e-80	277	0.71	FBgn0011224|ENSFM00260000050389|FBpp0289493|hephaestus [Source:FlyBase gene name;Acc:FBgn0011224]|heph	2e-24	105	0.29	C44B7.2|C44B7.2b.1	4.7e-25	87	RRM_5	PF13893.1	RNA recognition motif. (a.k.a. RRM, RBD, or RNP domain)					0.725669
303	Contig_303	0	132	0.8	gi|405963729|gb|JH815881.1| Crassostrea gigas unplaced genomic scaffold scaffold1210 whole genome shotgun sequence	0	783	0.62	gi|405963742|gb|EKC29295.1| Piwi-like protein 2 [Crassostrea gigas]	2e-65	249	0.7	gi|379194579|gb|JU033399.1| TSA: Crassostrea angulata SeqIndex77393.ca mRNA sequence	0	981	64%	gi|556095272|gb|ESO83925.1| hypothetical protein LOTGIDRAFT_210915	0	643	0.44	FBgn0250816|ENSFM00250000001106|FBpp0289160|Argonaute 3 [Source:FlyBase gene name;Acc:FBgn0250816]|AGO3	5e-108	362	0.31	C01G5.2|C01G5.2										0.950779
304	Contig_304	0	502	0.71	gi|405965326|gb|JH817906.1| Crassostrea gigas unplaced genomic scaffold scaffold1036 whole genome shotgun sequence	1e-125	424	0.71	gi|405965347|gb|EKC30728.1| RING finger protein nhl-1 [Crassostrea gigas]	1e-23	110	0.47	gi|379186233|gb|JU025053.1| TSA: Crassostrea angulata SeqIndex67997.ca mRNA sequence	7e-123	412	68%	gi|556115641|gb|ESP04293.1| hypothetical protein LOTGIDRAFT_170883	2e-97	347	0.58	FBgn0034412|ENSFM00500000281344|FBpp0085757|another B-box affiliate [Source:FlyBase gene name;Acc:FBgn0034412]|abba	1e-47	184	0.42	C12C8.3|C12C8.3a.2	4e-54	177.8	NHL	PF01436.16	NHL repeat					0.995108
305	Contig_305	9e-72	84.5	0.69	gi|405957908|gb|JH817517.1| Crassostrea gigas unplaced genomic scaffold scaffold1835 whole genome shotgun sequence	2e-39	154	0.43	gi|405957909|gb|EKC24086.1| hypothetical protein CGI_10015176 [Crassostrea gigas]	3e-46	137	0.45	gi|379153998|gb|JT992817.1| TSA: Crassostrea angulata SeqIndex18177.ca mRNA sequence	4e-78	276	39%	gi|556093757|gb|ESO82410.1| hypothetical protein LOTGIDRAFT_237013																		0.998346
306	Contig_306	0	116	0.75	gi|405965616|gb|JH818313.1| Crassostrea gigas unplaced genomic scaffold scaffold1017 whole genome shotgun sequence	0	1038	0.78	gi|405965671|gb|EKC31033.1| Diacylglycerol kinase beta [Crassostrea gigas]	6e-55	214	0.69	gi|379190861|gb|JU029681.1| TSA: Crassostrea angulata SeqIndex73153.ca mRNA sequence	0	1150	64%	gi|556101453|gb|ESO90105.1| hypothetical protein LOTGIDRAFT_164410	0	670	0.51	FBgn0085390|ENSFM00510000502735|FBpp0111493|Diacyl glycerol kinase [Source:FlyBase gene name;Acc:FBgn0085390]|Dgk	1e-64	236	0.38	C09E10.2|C09E10.2d	9.9e-53	178.4	DAGK_acc	PF00609.14	Diacylglycerol kinase accessory domain					0.985103
307	Contig_307	8e-78	107	0.62	gi|405951977|gb|JH816279.1| Crassostrea gigas unplaced genomic scaffold scaffold42662 whole genome shotgun sequence	2e-73	266	0.4	gi|405951983|gb|EKC19845.1| Serine/threonine-protein phosphatase 1 regulatory subunit 10 [Crassostrea gigas]	2e-27	98.7	0.54	gi|379189595|gb|JU028415.1| TSA: Crassostrea angulata SeqIndex71752.ca mRNA sequence	1e-57	217	37%	gi|556116339|gb|ESP04991.1| hypothetical protein LOTGIDRAFT_230041	6e-17	87.4	0.4	FBgn0053526|ENSFM00600000922207|FBpp0077686|PNUTS [Source:FlyBase gene name;Acc:FBgn0053526]|PNUTS														0.980978
308	Contig_308	0	164	0.75	gi|405964731|gb|JH817391.1| Crassostrea gigas unplaced genomic scaffold scaffold1104 whole genome shotgun sequence	0	1687	0.52	gi|405964765|gb|EKC30214.1| Fatty acid synthase [Crassostrea gigas]	1e-23	110	0.57	gi|379181410|gb|JU020230.1| TSA: Crassostrea angulata SeqIndex62509.ca mRNA sequence	0	1684	50%	gi|556096292|gb|ESO84944.1| hypothetical protein LOTGIDRAFT_235996	0	896	0.41	FBgn0027571|ENSFM00510000502777|FBpp0077343||CG3523	1e-21	100	0.33	C41A3.1|C41A3.1	1.2e-51	174.8	KR	PF08659.5	KR domain					0.9773
309	Contig_309	4e-66	95.5	0.57	gi|405952797|gb|JH817885.1| Crassostrea gigas unplaced genomic scaffold scaffold41896 whole genome shotgun sequence	4e-110	357	0.53	gi|405952807|gb|EKC20574.1| Regulator of microtubule dynamics protein 2 [Crassostrea gigas]					2e-96	318	49%	gi|556094856|gb|ESO83509.1| hypothetical protein LOTGIDRAFT_236543					7e-36	141	0.32	C27H6.4|C27H6.4b						5e-56	211	0.42	UniRef100_UPI0000522228 UPI0000522228 related cluster n=1 Tax=unknown RepID=UPI0000522228	0.978835
310	Contig_310																																		0.296325
311	Contig_311	2e-42	80.3	0.63	gi|405978476|gb|JH817099.1| Crassostrea gigas unplaced genomic scaffold scaffold22 whole genome shotgun sequence	1e-89	294	0.63	gi|405978525|gb|EKC42905.1| Uncharacterized protein C6orf62-like protein [Crassostrea gigas]	2e-37	130	0.7	gi|379194849|gb|JU033669.1| TSA: Crassostrea angulata SeqIndex77692.ca mRNA sequence																						0.956171
312	Contig_312																																		0.311229
313	Contig_313	2e-83	108	0.77	gi|405957180|gb|JH818700.1| Crassostrea gigas unplaced genomic scaffold scaffold1888 whole genome shotgun sequence	5e-129	416	0.54	gi|405957191|gb|EKC23421.1| Centrosomal protein of 57 kDa [Crassostrea gigas]	1e-101	92.7	0.67	gi|379186499|gb|JU025319.1| TSA: Crassostrea angulata SeqIndex68288.ca mRNA sequence	2e-61	221	36%	gi|556103601|gb|ESO92253.1| hypothetical protein LOTGIDRAFT_121151									4.6e-32	111.1	Cep57_CLD	PF14073.1	Centrosome localisation domain of Cep57					0.977214
314	Contig_314	9e-128	72.5	0.45	gi|405978089|gb|JH818378.1| Crassostrea gigas unplaced genomic scaffold scaffold57 whole genome shotgun sequence	4e-156	528	0.24	gi|405978100|gb|EKC42514.1| hypothetical protein CGI_10020540 [Crassostrea gigas]	1e-19	68	0.37	gi|379145545|gb|JT984364.1| TSA: Crassostrea angulata SeqIndex5317.ca mRNA sequence	1e-78	288	32%	gi|556094758|gb|ESO83411.1| hypothetical protein LOTGIDRAFT_236582																		0.995962
315	Contig_315																																		0.582873
316	Contig_316	0	143	0.86	gi|405964121|gb|JH817657.1| Crassostrea gigas unplaced genomic scaffold scaffold1174 whole genome shotgun sequence	0	882	0.81	gi|405964168|gb|EKC29685.1| Serine/threonine-protein phosphatase 2B catalytic subunit alpha isoform [Crassostrea gigas]	9e-79	264	0.94	gi|379197192|gb|JU036012.1| TSA: Crassostrea angulata SeqIndex80283.ca mRNA sequence	0	914	90%	gi|556098488|gb|ESO87140.1| hypothetical protein LOTGIDRAFT_183550	0	829	0.82	FBgn0011826|ENSFM00310000089007|FBpp0301546|Protein phosphatase 2B at 14D [Source:FlyBase gene name;Acc:FBgn0011826]|Pp2B-14D	0	775	0.79	C02F4.2|C02F4.2c	1.5e-42	145.2	Metallophos	PF00149.23	Calcineurin-like phosphoesterase					0.973381
317	Contig_317	0	120	0.77	gi|405952324|gb|JH816919.1| Crassostrea gigas unplaced genomic scaffold scaffold42364 whole genome shotgun sequence	0	724	0.58	gi|405952329|gb|EKC20153.1| PAB-dependent poly(A)-specific ribonuclease subunit 2 [Crassostrea gigas]	1e-44	127	0.62	gi|379188212|gb|JU027032.1| TSA: Crassostrea angulata SeqIndex70240.ca mRNA sequence	0	670	58%	gi|556107729|gb|ESO96381.1| hypothetical protein LOTGIDRAFT_143977	6e-145	486	0.46	FBgn0033352|ENSFM00250000003416|FBpp0087735||CG8232					5.5e-67	226.1	UCH_1	PF13423.1	Ubiquitin carboxyl-terminal hydrolase					0.994907
318	Contig_318	1e-31	142	0.73	gi|405966802|gb|JH815848.1| Crassostrea gigas unplaced genomic scaffold scaffold890 whole genome shotgun sequence	4e-27	119	0.71	gi|405966818|gb|EKC32055.1| Putative ATP-dependent RNA helicase DDX5 [Crassostrea gigas]	2e-32	139	0.71	gi|379143063|gb|JT981882.1| TSA: Crassostrea angulata SeqIndex456.ca mRNA sequence	6e-30	126	72%	gi|556115144|gb|ESP03796.1| hypothetical protein LOTGIDRAFT_110000	5e-24	110	0.64	FBgn0035720|ENSFM00420000140507|FBpp0305296||CG10077	3e-10	62.8	0.34	C46F11.4|C46F11.4										0.95937
319	Contig_319	3e-10	71.2	0.5	gi|405974524|gb|JH816189.1| Crassostrea gigas unplaced genomic scaffold scaffold280 whole genome shotgun sequence	1e-22	106	0.59	gi|405974545|gb|EKC39180.1| Collagen alpha-1(IX) chain [Crassostrea gigas]	6e-11	38.2	0.5	gi|379181396|gb|JU020216.1| TSA: Crassostrea angulata SeqIndex62494.ca mRNA sequence	1e-26	113	68%	gi|556103760|gb|ESO92412.1| hypothetical protein LOTGIDRAFT_120866 partial																		0.93827
320	Contig_320																									0.011	14.1	Herpes_env	PF01673.13	Herpesvirus putative major envelope glycoprotein					0.150837
321	Contig_321	2e-122	190	0.96	gi|405952147|gb|JH816839.1| Crassostrea gigas unplaced genomic scaffold scaffold42528 whole genome shotgun sequence	3e-135	423	0.96	gi|405952152|gb|EKC19996.1| Mps one binder kinase activator-like 1 [Crassostrea gigas]	1e-38	99.1	0.69	gi|379188286|gb|JU027106.1| TSA: Crassostrea angulata SeqIndex70320.ca mRNA sequence	1e-133	417	93%	gi|556109965|gb|ESO98617.1| hypothetical protein LOTGIDRAFT_238983	5e-126	397	0.9	FBgn0038965|ENSFM00250000000849|FBpp0083624|mob as tumor suppressor [Source:FlyBase gene name;Acc:FBgn0038965]|mats														0.962397
322	Contig_322																																		0.350076
323	Contig_323	5e-95	243	0.78	gi|405965729|gb|JH823244.1| Crassostrea gigas unplaced genomic scaffold scaffold1009 whole genome shotgun sequence	9e-25	105	0.37	gi|199983301|gb|ACH92125.1| B-cell translocation gene 1 [Crassostrea gigas]	3e-22	68.4	0.51	gi|379184356|gb|JU023176.1| TSA: Crassostrea angulata SeqIndex65950.ca mRNA sequence	4e-84	283	47%	gi|556100498|gb|ESO89150.1| hypothetical protein LOTGIDRAFT_106137	8e-59	216	0.47	FBgn0028397|ENSFM00500000270464|FBpp0290866|Tob [Source:FlyBase gene name;Acc:FBgn0028397]|Tob	2e-09	58.2	0.3	C03C11.2|C03C11.2	1.5e-38	130.8	BTG	PF07742.7	BTG family					0.997509
324	Contig_324	3e-54	105	0.56	gi|405959034|gb|JH815922.1| Crassostrea gigas unplaced genomic scaffold scaffold1730 whole genome shotgun sequence	1e-24	112	0.34	gi|405972679|gb|EKC37435.1| Rab3 GTPase-activating protein non-catalytic subunit [Crassostrea gigas]					0	742	43%	gi|556101478|gb|ESO90130.1| hypothetical protein LOTGIDRAFT_218187	9e-55	211	0.26	FBgn0027505|ENSFM00250000002965|FBpp0079885|rab3-GAP [Source:FlyBase gene name;Acc:FBgn0027505]|rab3-GAP														0.955449
325	Contig_325	9e-104	98.7	0.71	gi|405952372|gb|JH818584.1| Crassostrea gigas unplaced genomic scaffold scaffold42302 whole genome shotgun sequence	0	623	0.55	gi|405952379|gb|EKC20198.1| Receptor-type tyrosine-protein phosphatase R [Crassostrea gigas]	4e-18	42.3	0.37	gi|379179032|gb|JU017852.1| TSA: Crassostrea angulata SeqIndex59814.ca mRNA sequence	8e-156	484	71%	gi|556098315|gb|ESO86967.1| hypothetical protein LOTGIDRAFT_128103 partial	4e-48	188	0.43	FBgn0004369|ENSFM00500000269925|FBpp0292507|Protein tyrosine phosphatase 99A [Source:FlyBase gene name;Acc:FBgn0004369]|Ptp99A	7e-56	211	0.46	C09D8.1|C09D8.1c										0.882077
326	Contig_326	4e-45	78	0.69	gi|405954060|gb|JH817569.1| Crassostrea gigas unplaced genomic scaffold scaffold39884 whole genome shotgun sequence	2e-84	308	0.32	gi|405975811|gb|EKC40356.1| Latrophilin-2 [Crassostrea gigas]	1e-36	98.7	0.51	gi|379189283|gb|JU028103.1| TSA: Crassostrea angulata SeqIndex71409.ca mRNA sequence	2e-84	289	37%	gi|556115636|gb|ESP04288.1| hypothetical protein LOTGIDRAFT_176352 partial	5e-21	101	0.25	FBgn0033313|ENSFM00570000851981|FBpp0293619|Cirl [Source:FlyBase gene name;Acc:FBgn0033313]|Cirl	3e-42	167	0.32	B0286.2|B0286.2a	1.6e-53	181.2	7tm_2	PF00002.19	7 transmembrane receptor (Secretin family)					0.995449
327	Contig_327	3e-179	132	0.64	gi|405968176|gb|JH818407.1| Crassostrea gigas unplaced genomic scaffold scaffold747 whole genome shotgun sequence	0	822	0.4	gi|405968181|gb|EKC33277.1| Vacuolar protein sorting-associated protein 13D [Crassostrea gigas]					0	1080	38%	gi|556104264|gb|ESO92916.1| hypothetical protein LOTGIDRAFT_175649 partial	8e-76	282	0.3	FBgn0052113|ENSFM00250000001900|FBpp0271898||CG32113	3e-19	92.8	0.22	C25H3.8|C25H3.8	0.0005	19.7	UBA	PF00627.26	UBA/TS-N domain					0.986699
328	Contig_328	0	133	0.74	gi|405959843|gb|JH816871.1| Crassostrea gigas unplaced genomic scaffold scaffold1643 whole genome shotgun sequence	0	1191	0.41	gi|405959846|gb|EKC25831.1| hypothetical protein CGI_10008361 [Crassostrea gigas]	1e-25	116	0.51	gi|379180521|gb|JU019341.1| TSA: Crassostrea angulata SeqIndex61479.ca mRNA sequence	1e-135	436	43%	gi|556095022|gb|ESO83675.1| hypothetical protein LOTGIDRAFT_53406 partial	3e-122	427	0.25	FBgn0262517|ENSFM00500000271005|FBpp0074742||l(3)76BDr					2e-06	27.7	zf-rbx1	PF12678.2	RING-H2 zinc finger					0.903292
329	Contig_329																																		0.160568
330	Contig_330	6e-87	183	0.62	gi|405973016|gb|JH816961.1| Crassostrea gigas unplaced genomic scaffold scaffold383 whole genome shotgun sequence	2e-124	410	0.4	gi|405973033|gb|EKC37770.1| Monocarboxylate transporter 12 [Crassostrea gigas]	3e-41	169	0.64	gi|379191424|gb|JU030244.1| TSA: Crassostrea angulata SeqIndex73872.ca mRNA sequence	1e-52	195	41%	gi|556113355|gb|ESP02007.1| hypothetical protein LOTGIDRAFT_92504 partial	4e-45	177	0.41	FBgn0035173|ENSFM00600000921400|FBpp0072490||CG13907	1e-35	142	0.38	C10E2.6|C10E2.6.1	9.2e-34	116.6	MFS_1	PF07690.11	Major Facilitator Superfamily					0.980201
331	Contig_331																																		0.428391
332	Contig_332	0	124	0.73	gi|405959505|gb|JH818710.1| Crassostrea gigas unplaced genomic scaffold scaffold1688 whole genome shotgun sequence	0	1769	0.64	gi|405959512|gb|EKC25542.1| Ubiquitin carboxyl-terminal hydrolase 24 [Crassostrea gigas]	1e-35	96.8	0.67	gi|379196983|gb|JU035803.1| TSA: Crassostrea angulata SeqIndex80052.ca mRNA sequence	0	2073	62%	gi|556103898|gb|ESO92550.1| hypothetical protein LOTGIDRAFT_120659	2e-168	573	0.28	FBgn0005632|ENSFM00250000001518|FBpp0085203|fat facets [Source:FlyBase gene name;Acc:FBgn0005632]|faf														0.949599
333	Contig_333	0	219	0.69	gi|405968810|gb|JH819021.1| Crassostrea gigas unplaced genomic scaffold scaffold678 whole genome shotgun sequence	0	897	0.6	gi|405968860|gb|EKC33889.1| Phosphatidylinositol 3-kinase regulatory subunit alpha [Crassostrea gigas]	1e-51	112	0.75	gi|379182293|gb|JU021113.1| TSA: Crassostrea angulata SeqIndex63525.ca mRNA sequence	1e-161	508	63%	gi|556112583|gb|ESP01235.1| hypothetical protein LOTGIDRAFT_157404 partial	3e-60	219	0.36	FBgn0020622|ENSFM00250000000988|FBpp0303632|Pi3K21B [Source:FlyBase gene name;Acc:FBgn0020622]|Pi3K21B	3e-24	105	0.27	BE0003N10.2|BE0003N10.2										0.992845
334	Contig_334	1e-73	83.5	0.65	gi|405975498|gb|JH817826.1| Crassostrea gigas unplaced genomic scaffold scaffold204 whole genome shotgun sequence	8e-61	229	0.49	gi|405975507|gb|EKC40066.1| Disks large-associated protein 1 [Crassostrea gigas]	7e-39	116	0.66	gi|379191991|gb|JU030811.1| TSA: Crassostrea angulata SeqIndex74489.ca mRNA sequence	7e-67	235	50%	gi|556107818|gb|ESO96470.1| hypothetical protein LOTGIDRAFT_159884	8e-16	83.6	0.4	FBgn0259978|ENSFM00430000230435|FBpp0085376|vulcan [Source:FlyBase gene name;Acc:FBgn0259978]|vlc														0.993306
335	Contig_335	9e-47	105	0.65	gi|405958942|gb|JH818580.1| Crassostrea gigas unplaced genomic scaffold scaffold1737 whole genome shotgun sequence					8e-35	147	0.76	gi|379192744|gb|JU031564.1| TSA: Crassostrea angulata SeqIndex75312.ca mRNA sequence																						0.971877
336	Contig_336																																		0.0292545
337	Contig_337	0	95.9	0.75	gi|405978355|gb|JH816350.1| Crassostrea gigas unplaced genomic scaffold scaffold42 whole genome shotgun sequence	0	1033	0.58	gi|405978372|gb|EKC42771.1| Protein WWC2 [Crassostrea gigas]					2e-107	348	68%	gi|556101958|gb|ESO90610.1| hypothetical protein LOTGIDRAFT_178825	6e-87	313	0.45	FBgn0262127|ENSFM00570000852358|FBpp0099467|kibra ortholog [Source:FlyBase gene name;Acc:FBgn0262127]|kibra					0.00076	18.9	AAA_6	PF12774.2	Hydrolytic ATP binding site of dynein motor region D1					0.935094
338	Contig_338	0	342	0.59	gi|405951546|gb|JH816441.1| Crassostrea gigas unplaced genomic scaffold scaffold43028 whole genome shotgun sequence	0	777	0.36	gi|405951550|gb|EKC19453.1| hypothetical protein CGI_10008503 [Crassostrea gigas]	5e-16	56.5	0.31	gi|379191372|gb|JU030192.1| TSA: Crassostrea angulata SeqIndex73812.ca mRNA sequence	1e-94	310	47%	gi|556094021|gb|ESO82674.1| hypothetical protein LOTGIDRAFT_54746 partial	1e-70	259	0.25	FBgn0051612|ENSFM00500000282382|FBpp0085262||CG31612	5e-15	75.9	0.33	C47C12.3|C47C12.3b										0.994499
339	Contig_339	0	225	0.6	gi|405975715|gb|JH816397.1| Crassostrea gigas unplaced genomic scaffold scaffold192 whole genome shotgun sequence	0	2112	0.64	gi|405975722|gb|EKC40270.1| Polyamine-modulated factor 1-binding protein 1 [Crassostrea gigas]	4e-41	136	0.8	gi|379204281|gb|JU043101.1| TSA: Crassostrea angulata SeqIndex91036.ca mRNA sequence	2e-51	200	19%	gi|556097669|gb|ESO86321.1| hypothetical protein LOTGIDRAFT_167132	7e-55	212	0.2	FBgn0020503|ENSFM00250000000764|FBpp0290656|Cytoplasmic linker protein 190 [Source:FlyBase gene name;Acc:FBgn0020503]|CLIP-190	1e-38	155	0.21	C18C4.5|C18C4.5a										0.939528
340	Contig_340																																		0.0275258
341	Contig_341	0	151	0.86	gi|405963299|gb|JH817222.1| Crassostrea gigas unplaced genomic scaffold scaffold1244 whole genome shotgun sequence	0	853	0.85	gi|405963300|gb|EKC28886.1| Serine/threonine-protein phosphatase 2A 56 kDa regulatory subunit delta isoform [Crassostrea gigas]	1e-115	324	0.87	gi|379185948|gb|JU024768.1| TSA: Crassostrea angulata SeqIndex67676.ca mRNA sequence	0	825	82%	gi|556109348|gb|ESO98000.1| hypothetical protein LOTGIDRAFT_201847	0	671	0.74	FBgn0042693|ENSFM00250000000654|FBpp0082976|PP2A-B' [Source:FlyBase gene name;Acc:FBgn0042693]|PP2A-B'	0	664	0.71	C13G3.3|C13G3.3c										0.713844
342	Contig_342																																		0.932626
343	Contig_343	1e-134	344	0.66	gi|405975035|gb|JH816450.1| Crassostrea gigas unplaced genomic scaffold scaffold241 whole genome shotgun sequence	3e-163	515	0.55	gi|405975062|gb|EKC39658.1| D-glucuronyl C5-epimerase [Crassostrea gigas]	1e-32	140	0.65	gi|379179186|gb|JU018006.1| TSA: Crassostrea angulata SeqIndex59991.ca mRNA sequence	2e-177	550	58%	gi|556101818|gb|ESO90470.1| hypothetical protein LOTGIDRAFT_123168	2e-130	425	0.48	FBgn0033087|ENSFM00250000004289|FBpp0291400|Heparan sulfate C5-epimerase [Source:FlyBase gene name;Acc:FBgn0033087]|Hsepi	3e-89	305	0.37	B0285.5|B0285.5.1										0.989616
344	Contig_344																																		0.181306
345	Contig_345	1e-90	138	0.88	gi|405976345|gb|JH817494.1| Crassostrea gigas unplaced genomic scaffold scaffold155 whole genome shotgun sequence	4e-99	335	0.47	gi|405976346|gb|EKC40857.1| E3 ubiquitin-protein ligase KCMF1 [Crassostrea gigas]					8e-91	298	68%	gi|556111788|gb|ESP00440.1| hypothetical protein LOTGIDRAFT_140766 partial	8e-77	271	0.64	FBgn0037655|ENSFM00250000003960|FBpp0289972||CG11984					1.6e-13	50.4	Di19	PF05605.7	Drought induced 19 protein (Di19)					0.919746
346	Contig_346																																		0.026427
347	Contig_347																																		0.0483892
348	Contig_348	2e-70	90.9	0.73	gi|405972142|gb|JH816585.1| Crassostrea gigas unplaced genomic scaffold scaffold432 whole genome shotgun sequence	5e-142	484	0.44	gi|405972170|gb|EKC36956.1| Rho guanine nucleotide exchange factor 12 [Crassostrea gigas]					1e-118	385	51%	gi|556111276|gb|ESO99927.1| hypothetical protein LOTGIDRAFT_113144	1e-52	205	0.34	FBgn0023172|ENSFM00500000288712|FBpp0086123|RhoGEF2 [Source:FlyBase gene name;Acc:FBgn0023172]|RhoGEF2														0.980448
349	Contig_349																																		0.354601
350	Contig_350																														1e-09	68.9	0.29	UniRef100_Q7SX66 Fibroblast growth factor 18 n=1 Tax=Danio rerio RepID=Q7SX66_DANRE	0.991446
351	Contig_351	1e-150	130	0.6	gi|405950363|gb|JH816467.1| Crassostrea gigas unplaced genomic scaffold scaffold43842 whole genome shotgun sequence	0	870	0.44	gi|405950369|gb|EKC18362.1| QN1-like protein [Crassostrea gigas]	9e-12	71.2	0.6	gi|379212734|gb|JU051554.1| TSA: Crassostrea angulata SeqIndex104100.ca mRNA sequence	1e-59	206	56%	gi|556104706|gb|ESO93358.1| hypothetical protein LOTGIDRAFT_119479 partial	1e-20	100	0.2	FBgn0020503|ENSFM00250000000764|FBpp0290656|Cytoplasmic linker protein 190 [Source:FlyBase gene name;Acc:FBgn0020503]|CLIP-190	2e-12	70.1	0.2	C02F12.7|C02F12.7										0.986732
352	Contig_352	0	226	0.84	gi|405972787|gb|JH817402.1| Crassostrea gigas unplaced genomic scaffold scaffold394 whole genome shotgun sequence	0	2003	0.74	gi|405972818|gb|EKC37566.1| Myosin heavy chain striated muscle [Crassostrea gigas]	2e-165	578	0.75	gi|379182150|gb|JU020970.1| TSA: Crassostrea angulata SeqIndex63346.ca mRNA sequence	0	873	76%	gi|556093351|gb|ESO82004.1| hypothetical protein LOTGIDRAFT_135551 partial	0	1640	0.59	FBgn0264695|ENSFM00250000000024|FBpp0298831|Myosin heavy chain [Source:FlyBase gene name;Acc:FBgn0264695]|Mhc	1e-25	113	0.2	C18C4.5|C18C4.5b										0.985085
353	Contig_353	2e-144	163	0.91	gi|405971045|gb|JH816636.1| Crassostrea gigas unplaced genomic scaffold scaffold502 whole genome shotgun sequence	0	567	0.83	gi|405971056|gb|EKC35912.1| Flotillin-2 [Crassostrea gigas]	6e-81	165	0.5	gi|379180093|gb|JU018913.1| TSA: Crassostrea angulata SeqIndex61007.ca mRNA sequence	0	590	83%	gi|556096001|gb|ESO84653.1| hypothetical protein LOTGIDRAFT_204708	6e-172	533	0.71	FBgn0264078|ENSFM00250000001355|FBpp0073767|Flotillin-2 [Source:FlyBase gene name;Acc:FBgn0264078]|Flo-2					2.6e-22	79.4	Band_7	PF01145.20	SPFH domain Band 7 family					0.930979
354	Contig_354	8e-27	99.6	0.39	gi|405960001|gb|JH817867.1| Crassostrea gigas unplaced genomic scaffold scaffold1616 whole genome shotgun sequence					2e-12	57.4	0.44	gi|379169257|gb|JU008077.1| TSA: Crassostrea angulata SeqIndex40901.ca mRNA sequence													0.06	13.3	DUF1612	PF07756.7	Protein of unknown function (DUF1612)					0.775973
355	Contig_355	1e-82	132	0.88	gi|405965616|gb|JH818313.1| Crassostrea gigas unplaced genomic scaffold scaffold1017 whole genome shotgun sequence	6e-137	443	0.69	gi|405965633|gb|EKC30995.1| Prolyl 4-hydroxylase subunit alpha-1 [Crassostrea gigas]	3e-21	75.3	0.6	gi|379181696|gb|JU020516.1| TSA: Crassostrea angulata SeqIndex62846.ca mRNA sequence	3e-144	460	73%	gi|556096069|gb|ESO84721.1| hypothetical protein LOTGIDRAFT_196347	6e-98	330	0.56	FBgn0039776|ENSFM00250000000707|FBpp0085012|prolyl-4-hydroxylase-alpha EFB [Source:FlyBase gene name;Acc:FBgn0039776]|PH4alphaEFB	3e-14	73.6	0.29	C14E2.4|C14E2.4	9.9e-10	38.5	2OG-FeII_Oxy	PF03171.15	2OG-Fe(II) oxygenase superfamily					0.965323
356	Contig_356	2e-65	71.2	0.52	gi|405968327|gb|JH818556.1| Crassostrea gigas unplaced genomic scaffold scaffold728 whole genome shotgun sequence	6e-63	239	0.29	gi|405968330|gb|EKC33409.1| Tetratricopeptide repeat protein 26 [Crassostrea gigas]	3e-19	52.8	0.32	gi|379185115|gb|JU023935.1| TSA: Crassostrea angulata SeqIndex66778.ca mRNA sequence	3e-45	163	49%	gi|556098525|gb|ESO87177.1| hypothetical protein LOTGIDRAFT_97287 partial	2e-26	117	0.36	FBgn0025874|ENSFM00690001357124|FBpp0305244|Meiotic central spindle [Source:FlyBase gene name;Acc:FBgn0025874]|Meics	2e-15	79	0.33	C27A12.3|C27A12.3										0.977119
357	Contig_357	0	159	0.88	gi|405972662|gb|JH816864.1| Crassostrea gigas unplaced genomic scaffold scaffold402 whole genome shotgun sequence	0	2077	0.72	gi|405972671|gb|EKC37427.1| Ryanodine receptor 44F [Crassostrea gigas]	3e-68	258	0.95	gi|379186363|gb|JU025183.1| TSA: Crassostrea angulata SeqIndex68136.ca mRNA sequence	0	1951	65%	gi|556101534|gb|ESO90186.1| hypothetical protein LOTGIDRAFT_123762	0	1559	0.53	FBgn0011286|ENSFM00700001390278|FBpp0293110|Ryanodine receptor 44F [Source:FlyBase gene name;Acc:FBgn0011286]|Rya-r44F														0.978671
358	Contig_358	6e-89	100	0.67	gi|405971238|gb|JH816692.1| Crassostrea gigas unplaced genomic scaffold scaffold492 whole genome shotgun sequence	7e-129	412	0.58	gi|405971278|gb|EKC36124.1| Lysine-specific demethylase 4C [Crassostrea gigas]	1e-95	123	0.66	gi|379193698|gb|JU032518.1| TSA: Crassostrea angulata SeqIndex76405.ca mRNA sequence	7e-128	409	45%	gi|556103769|gb|ESO92421.1| hypothetical protein LOTGIDRAFT_216950	3e-24	112	0.44	FBgn0033155|ENSFM00480000262751|FBpp0088092||Br140														0.918783
359	Contig_359	0	374	0.7	gi|405967534|gb|JH816167.1| Crassostrea gigas unplaced genomic scaffold scaffold801 whole genome shotgun sequence	0	817	0.66	gi|405967551|gb|EKC32699.1| Double-stranded RNA-specific editase 1 [Crassostrea gigas]	2e-19	51.5	0.5	gi|379184055|gb|JU022875.1| TSA: Crassostrea angulata SeqIndex65611.ca mRNA sequence	0	758	64%	gi|556098135|gb|ESO86787.1| hypothetical protein LOTGIDRAFT_128560	7e-155	495	0.47	FBgn0026086|ENSFM00250000000663|FBpp0300329|Adenosine deaminase acting on RNA [Source:FlyBase gene name;Acc:FBgn0026086]|Adar					7.5e-116	386.9	A_deamin	PF02137.13	Adenosine-deaminase (editase) domain					0.993912
360	Contig_360	0	196	0.58	gi|405960142|gb|JH816827.1| Crassostrea gigas unplaced genomic scaffold scaffold1603 whole genome shotgun sequence	0	1328	0.59	gi|405960145|gb|EKC26090.1| Protein slit [Crassostrea gigas]	6e-42	171	0.57	gi|379197301|gb|JU036121.1| TSA: Crassostrea angulata SeqIndex80398.ca mRNA sequence	0	1596	62%	gi|556104372|gb|ESO93024.1| hypothetical protein LOTGIDRAFT_232797	0	1189	0.48	FBgn0264089|ENSFM00250000000421|FBpp0303574|slit [Source:FlyBase gene name;Acc:FBgn0264089]|sli	2e-29	125	0.24	C07F11.1|C07F11.1	8.4e-64	211.1	LRR_8	PF13855.1	Leucine rich repeat					0.98476
361	Contig_361	2e-173	130	0.77	gi|405950143|gb|JH816681.1| Crassostrea gigas unplaced genomic scaffold scaffold43964 whole genome shotgun sequence	0	741	0.72	gi|405950157|gb|EKC18160.1| Histone-arginine methyltransferase CARM1 [Crassostrea gigas]	2e-64	200	0.84	gi|379153612|gb|JT992431.1| TSA: Crassostrea angulata SeqIndex17676.ca mRNA sequence	0	565	79%	gi|556100955|gb|ESO89607.1| hypothetical protein LOTGIDRAFT_164907	4e-177	551	0.63	FBgn0037770|ENSFM00500000271048|FBpp0305840|Arginine methyltransferase 4 [Source:FlyBase gene name;Acc:FBgn0037770]|Art4					3.9e-18	65.4	PRMT5	PF05185.11	PRMT5 arginine-N-methyltransferase					0.964488
362	Contig_362	0	178	0.75	gi|405956979|gb|JH818302.1| Crassostrea gigas unplaced genomic scaffold scaffold1897 whole genome shotgun sequence	0	1249	0.68	gi|405957005|gb|EKC23244.1| hypothetical protein CGI_10020924 [Crassostrea gigas]	2e-63	211	0.74	gi|379176441|gb|JU015261.1| TSA: Crassostrea angulata SeqIndex55511.ca mRNA sequence					1e-61	228	0.28	FBgn0038163|ENSFM00520000518219|FBpp0082263||CG10841					4.2e-16	57.1	EF_hand_4	PF13405.1	EF-hand domain					0.98422
363	Contig_363																																		0.0198957
364	Contig_364	0	183	0.89	gi|405950919|gb|JH817073.1| Crassostrea gigas unplaced genomic scaffold scaffold43520 whole genome shotgun sequence	0	2443	0.73	gi|405950928|gb|EKC18883.1| HEAT repeat-containing protein 5B [Crassostrea gigas]	3e-18	73	0.54	gi|379189197|gb|JU028017.1| TSA: Crassostrea angulata SeqIndex71318.ca mRNA sequence	0	2447	73%	gi|556101495|gb|ESO90147.1| hypothetical protein LOTGIDRAFT_164458	0	1804	0.53	FBgn0037541|ENSFM00250000001534|FBpp0290138||CG2747	0	1216	0.4	C13F10.4|C13F10.4										0.893749
365	Contig_365																																		0.669165
366	Contig_366																																		0.203034
367	Contig_367	0	119	0.79	gi|405978169|gb|JH816980.1| Crassostrea gigas unplaced genomic scaffold scaffold53 whole genome shotgun sequence	0	1301	0.48	gi|405978176|gb|EKC42586.1| Dystrophin [Crassostrea gigas]					0	1336	50%	gi|556094785|gb|ESO83438.1| hypothetical protein LOTGIDRAFT_169302	0	883	0.42	FBgn0260003|ENSFM00250000000455|FBpp0083179|Dystrophin [Source:FlyBase gene name;Acc:FBgn0260003]|Dys	6e-12	68.6	0.19	C18C4.5|C18C4.5b	7.9e-41	138.4	Spectrin	PF00435.16	Spectrin repeat					0.956449
368	Contig_368	0	133	0.73	gi|405976002|gb|JH818947.1| Crassostrea gigas unplaced genomic scaffold scaffold168 whole genome shotgun sequence	0	591	0.47	gi|405969816|gb|EKC34765.1| NADPH oxidase 5 [Crassostrea gigas]	3e-31	61.1	0.42	gi|379192615|gb|JU031435.1| TSA: Crassostrea angulata SeqIndex75164.ca mRNA sequence	0	831	57%	gi|556093252|gb|ESO81905.1| hypothetical protein LOTGIDRAFT_207486	4e-125	430	0.46	FBgn0085428|ENSFM00500000272180|FBpp0111562|NADPH oxidase [Source:FlyBase gene name;Acc:FBgn0085428]|Nox	4e-09	55.8	0.35	C18E9.1|C18E9.1	3.1e-31	108.1	NAD_binding_6	PF08030.7	Ferric reductase NAD binding domain					0.991043
369	Contig_369																																		0.314321
370	Contig_370																																		0.337149
371	Contig_371	1e-21	108	0.8	gi|405964984|gb|JH818019.1| Crassostrea gigas unplaced genomic scaffold scaffold1086 whole genome shotgun sequence	8e-25	105	0.44	gi|405965010|gb|EKC30441.1| Amyloid beta A4 protein [Crassostrea gigas]	2e-20	95.5	0.53	gi|379185759|gb|JU024579.1| TSA: Crassostrea angulata SeqIndex67471.ca mRNA sequence	1e-130	421	46%	gi|556099861|gb|ESO88513.1| hypothetical protein LOTGIDRAFT_204381	9e-32	135	0.3	FBgn0000108|ENSFM00500000284015|FBpp0298296|beta amyloid protein precursor-like [Source:FlyBase gene name;Acc:FBgn0000108]|Appl	1e-71	254	0.34	C42D8.8|C42D8.8a.2										0.966766
372	Contig_372	1e-84	152	0.59	gi|405975592|gb|JH818873.1| Crassostrea gigas unplaced genomic scaffold scaffold198 whole genome shotgun sequence									1e-103	343	42%	gi|556116605|gb|ESP05257.1| hypothetical protein LOTGIDRAFT_208267 partial	5e-43	172	0.35	FBgn0034410|ENSFM00500000288387|FBpp0304302|Topoisomerase I-interacting protein [Source:FlyBase gene name;Acc:FBgn0034410]|Topors					6.4e-09	35.3	zf-C3HC4_2	PF13923.1	Zinc finger, C3HC4 type (RING finger)					0.983148
373	Contig_373	3e-122	120	0.9	gi|405960090|gb|JH817786.1| Crassostrea gigas unplaced genomic scaffold scaffold1605 whole genome shotgun sequence	6e-161	519	0.71	gi|405960103|gb|EKC26050.1| Guanine nucleotide-binding protein G(i) subunit alpha [Crassostrea gigas]	2e-148	269	0.73	gi|379183908|gb|JU022728.1| TSA: Crassostrea angulata SeqIndex65451.ca mRNA sequence	0	558	77%	gi|556110475|gb|ESO99126.1| hypothetical protein LOTGIDRAFT_226384	2e-160	498	0.69	FBgn0001104|ENSFM00410000138458|FBpp0076643|G protein alphai subunit 65A [Source:FlyBase gene name;Acc:FBgn0001104]|G-ialpha65A	7e-152	472	0.65	C26C6.2|C26C6.2.2	2.2e-136	454.5	G-alpha	PF00503.15	G-protein alpha subunit					0.973121
374	Contig_374	3e-69	94.1	0.65	gi|405975556|gb|JH816837.1| Crassostrea gigas unplaced genomic scaffold scaffold203 whole genome shotgun sequence	1e-115	371	0.59	gi|405975573|gb|EKC40131.1| LAG1 longevity assurance-like protein 6 [Crassostrea gigas]					2e-84	285	41%	gi|556111145|gb|ESO99796.1| hypothetical protein LOTGIDRAFT_226091	3e-100	332	0.42	FBgn0040918|ENSFM00250000000924|FBpp0070899|schlank [Source:FlyBase gene name;Acc:FBgn0040918]|schlank	2e-50	184	0.33	C09G4.1|C09G4.1.1	7.7e-34	116.8	TRAM_LAG1_CLN8	PF03798.11	TLC domain					0.879235
375	Contig_375																																		0.197843
376	Contig_376	2e-63	63.8	0.5	gi|405965588|gb|JH818703.1| Crassostrea gigas unplaced genomic scaffold scaffold1018 whole genome shotgun sequence	5e-167	544	0.32	gi|405960351|gb|EKC26281.1| Low-density lipoprotein receptor-related protein 1B [Crassostrea gigas]	1e-12	51.5	0.4	gi|379180246|gb|JU019066.1| TSA: Crassostrea angulata SeqIndex61173.ca mRNA sequence	2e-81	294	28%	gi|556104220|gb|ESO92872.1| hypothetical protein LOTGIDRAFT_162349	3e-60	230	0.26	FBgn0000119|ENSFM00570000851184|FBpp0086821|arrow [Source:FlyBase gene name;Acc:FBgn0000119]|arr					8.3e-27	93.1	Ldl_recept_b	PF00058.12	Low-density lipoprotein receptor repeat class B					0.993985
377	Contig_377	2e-56	87.2	0.52	gi|405967960|gb|JH815886.1| Crassostrea gigas unplaced genomic scaffold scaffold760 whole genome shotgun sequence	7e-103	343	0.38	gi|405967972|gb|EKC33081.1| F-box/LRR-repeat protein 20 [Crassostrea gigas]					1e-149	475	45%	gi|556111748|gb|ESP00400.1| hypothetical protein LOTGIDRAFT_238569	3e-22	102	0.24	FBgn0033639|ENSFM00500000270304|FBpp0111981||CG9003	5e-19	90.1	0.26	C02F5.7|C02F5.7b.1										0.907527
378	Contig_378	0	105	0.82	gi|405969562|gb|JH815973.1| Crassostrea gigas unplaced genomic scaffold scaffold610 whole genome shotgun sequence	0	1280	0.67	gi|405969602|gb|EKC34564.1| 5'-3' exoribonuclease 2 [Crassostrea gigas]	0	479	0.85	gi|379195440|gb|JU034260.1| TSA: Crassostrea angulata SeqIndex78345.ca mRNA sequence					0	927	0.54	FBgn0031868|ENSFM00700001390197|FBpp0304602||Rat1														0.991779
379	Contig_379																																		0.124093
380	Contig_380	0	117	0.69	gi|405972405|gb|JH818480.1| Crassostrea gigas unplaced genomic scaffold scaffold418 whole genome shotgun sequence	0	1148	0.57	gi|405972413|gb|EKC37185.1| Mediator of RNA polymerase II transcription subunit 12-like protein [Crassostrea gigas]					0	1285	56%	gi|556097254|gb|ESO85906.1| hypothetical protein LOTGIDRAFT_130112	0	800	0.4	FBgn0001324|ENSFM00250000001663|FBpp0074653|kohtalo [Source:FlyBase gene name;Acc:FBgn0001324]|kto														0.989794
381	Contig_381																																		0.146766
382	Contig_382	7e-116	115	0.79	gi|405971367|gb|JH817566.1| Crassostrea gigas unplaced genomic scaffold scaffold485 whole genome shotgun sequence	0	600	0.69	gi|405971404|gb|EKC36243.1| Protein CLEC16A [Crassostrea gigas]					0	773	65%	gi|556096370|gb|ESO85022.1| hypothetical protein LOTGIDRAFT_196246 partial	4e-174	559	0.45	FBgn0038427|ENSFM00250000004119|FBpp0100104|endosomal maturation defective [Source:FlyBase gene name;Acc:FBgn0038427]|ema	1e-50	192	0.39	C34E10.3|C34E10.3	0.026	13.2	Sin_N	PF04801.8	Sin-like protein conserved region					0.985739
383	Contig_383	3e-22	84.9	0.33	gi|405958397|gb|JH818685.1| Crassostrea gigas unplaced genomic scaffold scaffold1788 whole genome shotgun sequence																					1.7e-07	30.9	DUF4371	PF14291.1	Domain of unknown function (DUF4371)	0	657	0.5	UniRef100_UPI0001DE7B40 UPI0001DE7B40 related cluster n=1 Tax=unknown RepID=UPI0001DE7B40	0.995782
384	Contig_384	0	147	0.91	gi|405961852|gb|JH818930.1| Crassostrea gigas unplaced genomic scaffold scaffold1399 whole genome shotgun sequence	0	1219	0.69	gi|405961865|gb|EKC27606.1| Ubiquitin-like modifier-activating enzyme 1 [Crassostrea gigas]	9e-66	121	0.63	gi|379186566|gb|JU025386.1| TSA: Crassostrea angulata SeqIndex68359.ca mRNA sequence	0	1474	72%	gi|556110791|gb|ESO99442.1| hypothetical protein LOTGIDRAFT_113559	0	1228	0.61	FBgn0023143|ENSFM00250000000763|FBpp0302038|Ubiquitin activating enzyme 1 [Source:FlyBase gene name;Acc:FBgn0023143]|Uba1	0	897	0.48	C47E12.5|C47E12.5a.2										0.99177
385	Contig_385																																		0.129879
386	Contig_386																																		0.313576
387	Contig_387	0	142	0.61	gi|405950276|gb|JH823254.1| Crassostrea gigas unplaced genomic scaffold scaffold43894 whole genome shotgun sequence	0	1297	0.59	gi|405950285|gb|EKC18282.1| A disintegrin and metalloproteinase with thrombospondin motifs 7 [Crassostrea gigas]	3e-40	108	0.73	gi|379196905|gb|JU035725.1| TSA: Crassostrea angulata SeqIndex79963.ca mRNA sequence	0	1210	65%	gi|556111842|gb|ESP00494.1| hypothetical protein LOTGIDRAFT_112417 partial	0	676	0.39	FBgn0029791|ENSFM00660001157236|FBpp0290305||CG4096	4e-76	278	0.34	C37C3.6|C37C3.6c.1	0.026	13.2	HGD-D	PF06050.8	2-hydroxyglutaryl-CoA dehydratase, D-component					0.996276
388	Contig_388	5e-100	67	0.69	gi|405953439|gb|JH815828.1| Crassostrea gigas unplaced genomic scaffold scaffold40950 whole genome shotgun sequence	0	635	0.38	gi|405953442|gb|EKC21103.1| Signal peptide CUB and EGF-like domain-containing protein 1 [Crassostrea gigas]	2e-10	40.5	0.38	gi|379190312|gb|JU029132.1| TSA: Crassostrea angulata SeqIndex72553.ca mRNA sequence	3e-167	571	35%	gi|556115170|gb|ESP03822.1| hypothetical protein LOTGIDRAFT_230169	8e-32	137	0.35	FBgn0031879|ENSFM00610000952982|FBpp0288558|uninflatable [Source:FlyBase gene name;Acc:FBgn0031879]|uif					1.1e-183	594.5	GCC2_GCC3	PF07699.8	GCC2 and GCC3					0.991549
389	Contig_389	0	543	0.63	gi|405970008|gb|JH818406.1| Crassostrea gigas unplaced genomic scaffold scaffold587 whole genome shotgun sequence	0	1323	0.53	gi|405970011|gb|EKC34950.1| Myosin-10 [Crassostrea gigas]	3e-25	70.3	0.58	gi|379168385|gb|JU007205.1| TSA: Crassostrea angulata SeqIndex39571.ca mRNA sequence	6e-50	186	29%	gi|556112575|gb|ESP01227.1| hypothetical protein LOTGIDRAFT_111802	3e-17	89.4	0.24	FBgn0031879|ENSFM00610000952982|FBpp0288558|uninflatable [Source:FlyBase gene name;Acc:FBgn0031879]|uif					0.0001	21.6	GCC2_GCC3	PF07699.8	GCC2 and GCC3					0.977478
390	Contig_390	2e-82	100	0.66	gi|405965882|gb|JH815739.1| Crassostrea gigas unplaced genomic scaffold scaffold1000 whole genome shotgun sequence	2e-135	449	0.44	gi|405965900|gb|EKC31245.1| Suppression of tumorigenicity 5 [Crassostrea gigas]					1e-124	400	57%	gi|556106769|gb|ESO95421.1| hypothetical protein LOTGIDRAFT_116963 partial	1e-19	94.4	0.25	FBgn0027561|ENSFM00250000001555|FBpp0300981||CG18659	1e-13	73.9	0.35	C52E12.4|C52E12.4										0.992602
391	Contig_391	6e-72	137	0.52	gi|405951656|gb|JH816990.1| Crassostrea gigas unplaced genomic scaffold scaffold42948 whole genome shotgun sequence	2e-75	264	0.53	gi|405951666|gb|EKC19560.1| hypothetical protein CGI_10008228 [Crassostrea gigas]	1e-43	80.3	0.56	gi|379192480|gb|JU031300.1| TSA: Crassostrea angulata SeqIndex75021.ca mRNA sequence	1e-44	160	63%	gi|556109402|gb|ESO98054.1| hypothetical protein LOTGIDRAFT_143237 partial									1.9e-05	24.8	Shisa	PF13908.1	Wnt and FGF inhibitory regulator					0.989074
392	Contig_392	0	147	0.9	gi|405977190|gb|JH817742.1| Crassostrea gigas unplaced genomic scaffold scaffold105 whole genome shotgun sequence	0	1229	0.61	gi|405977192|gb|EKC41654.1| Putative E3 ubiquitin-protein ligase MYCBP2 [Crassostrea gigas]	1e-73	132	0.91	gi|379191777|gb|JU030597.1| TSA: Crassostrea angulata SeqIndex74263.ca mRNA sequence	0	952	79%	gi|556105139|gb|ESO93791.1| hypothetical protein LOTGIDRAFT_205644	0	730	0.64	FBgn0030600|ENSFM00250000001622|FBpp0073787|highwire [Source:FlyBase gene name;Acc:FBgn0030600]|hiw	8e-138	478	0.41	C01B7.6|C01B7.6										0.965301
393	Contig_393	2e-54	65.7	0.6	gi|405958288|gb|JH815810.1| Crassostrea gigas unplaced genomic scaffold scaffold1800 whole genome shotgun sequence	2e-150	520	0.34	gi|405958293|gb|EKC24435.1| hypothetical protein CGI_10016401 [Crassostrea gigas]	1e-09	46	0.39	gi|379184962|gb|JU023782.1| TSA: Crassostrea angulata SeqIndex66608.ca mRNA sequence	3e-48	190	23%	gi|556109217|gb|ESO97869.1| hypothetical protein LOTGIDRAFT_228404	3e-19	95.9	0.27	FBgn0261451|ENSFM00660001157251|FBpp0293689|terribly reduced optic lobes [Source:FlyBase gene name;Acc:FBgn0261451]|trol	7e-18	87	0.27	B0244.8|B0244.8.1										0.99877
394	Contig_394	0	138	0.91	gi|405950234|gb|JH818655.1| Crassostrea gigas unplaced genomic scaffold scaffold43932 whole genome shotgun sequence	0	511	0.44	gi|405950254|gb|EKC18253.1| Tyrosine-protein kinase PR2 [Crassostrea gigas]	1e-29	130	0.74	gi|379195845|gb|JU034665.1| TSA: Crassostrea angulata SeqIndex78776.ca mRNA sequence	5e-145	451	84%	gi|556102720|gb|ESO91372.1| hypothetical protein LOTGIDRAFT_105525 partial	3e-153	453	0.6	FBgn0263998|ENSFM00270000056489|FBpp0303361|Fak-like tyrosine kinase [Source:FlyBase gene name;Acc:FBgn0263998]|PR2	8e-108	354	0.48	C01C7.1|C01C7.1a										0.955619
395	Contig_395	5e-142	103	0.71	gi|405953694|gb|JH815976.1| Crassostrea gigas unplaced genomic scaffold scaffold40442 whole genome shotgun sequence	0	697	0.48	gi|405953697|gb|EKC21309.1| Sterol regulatory element-binding protein 1 [Crassostrea gigas]	4e-35	55.6	0.56	gi|379182886|gb|JU021706.1| TSA: Crassostrea angulata SeqIndex64188.ca mRNA sequence	0	701	49%	gi|556115035|gb|ESP03687.1| hypothetical protein LOTGIDRAFT_224211	3e-89	319	0.32	FBgn0261283|ENSFM00250000001438|FBpp0306009|Helix loop helix protein 106 [Source:FlyBase gene name;Acc:FBgn0261283]|HLH106					3.9e-15	55.1	HLH	PF00010.21	Helix-loop-helix DNA-binding domain					0.982622
396	Contig_396													1e-05	47	37%	gi|556094897|gb|ESO83550.1| hypothetical protein LOTGIDRAFT_169244														2e-06	61.6	0.58	UniRef100_Q6A0I5 Phosphatidylinositol glycan W n=2 Tax=Plasmodium falciparum RepID=Q6A0I5_PLAFA	0.231698
397	Contig_397	6e-77	94.1	0.68	gi|405952116|gb|JH818292.1| Crassostrea gigas unplaced genomic scaffold scaffold42540 whole genome shotgun sequence	2e-115	369	0.64	gi|405952118|gb|EKC19964.1| Spermidine synthase [Crassostrea gigas]	5e-100	240	0.47	gi|379179899|gb|JU018719.1| TSA: Crassostrea angulata SeqIndex60787.ca mRNA sequence	2e-90	298	51%	gi|556100182|gb|ESO88834.1| hypothetical protein LOTGIDRAFT_218994	7e-80	269	0.49	FBgn0037723|ENSFM00250000004410|FBpp0297149|Spermidine Synthase [Source:FlyBase gene name;Acc:FBgn0037723]|SpdS					5.2e-84	280.9	Spermine_synth	PF01564.12	Spermine/spermidine synthase					0.956801
398	Contig_398	2e-35	99.1	0.54	gi|405969609|gb|JH822697.1| Crassostrea gigas unplaced genomic scaffold scaffold609 whole genome shotgun sequence	5e-59	209	0.46	gi|405969616|gb|EKC34577.1| hypothetical protein CGI_10010463 [Crassostrea gigas]	6e-30	80.8	0.45	gi|379169520|gb|JU008340.1| TSA: Crassostrea angulata SeqIndex41200.ca mRNA sequence	1e-53	190	41%	gi|556101072|gb|ESO89724.1| hypothetical protein LOTGIDRAFT_96362 partial	3e-47	175	0.42	FBgn0261803|ENSFM00670001235986|FBpp0292370||CG42749														0.998681
399	Contig_399																																		0.312654
400	Contig_400																																		0.221077
401	Contig_401																																		0.516264
402	Contig_402	0	117	0.57	gi|405966784|gb|JH816297.1| Crassostrea gigas unplaced genomic scaffold scaffold892 whole genome shotgun sequence	0	909	0.55	gi|405966787|gb|EKC32026.1| hypothetical protein CGI_10004787 [Crassostrea gigas]					0	971	49%	gi|556100129|gb|ESO88781.1| hypothetical protein LOTGIDRAFT_234381	2e-130	445	0.3	FBgn0038296|ENSFM00250000003862|FBpp0297356||CG6752														0.896577
403	Contig_403	2e-30	62.1	0.41	gi|405959215|gb|JH817691.1| Crassostrea gigas unplaced genomic scaffold scaffold1715 whole genome shotgun sequence	1e-40	165	0.35	gi|405959223|gb|EKC25280.1| hypothetical protein CGI_10019667 [Crassostrea gigas]					2e-55	213	40%	gi|556113764|gb|ESP02416.1| hypothetical protein LOTGIDRAFT_172073	3e-14	79.3	0.26	FBgn0039633|ENSFM00600000922714|FBpp0303332||CG11873														0.816544
404	Contig_404	2e-177	150	0.54	gi|405967521|gb|JH816419.1| Crassostrea gigas unplaced genomic scaffold scaffold802 whole genome shotgun sequence	1e-49	170	0.18	gi|405952704|gb|EKC20484.1| Bullous pemphigoid antigen 1 isoforms 1/2/3/4 [Crassostrea gigas]					0	977	49%	gi|556097506|gb|ESO86158.1| hypothetical protein LOTGIDRAFT_129690 partial	3e-61	224	0.2	FBgn0261836|ENSFM00520000517982|FBpp0292449|Muscle-specific protein 300 [Source:FlyBase gene name;Acc:FBgn0261836]|Msp-300					2.6e-26	91.8	Spectrin	PF00435.16	Spectrin repeat					0.876281
405	Contig_405	2e-177	212	0.61	gi|405958770|gb|JH816055.1| Crassostrea gigas unplaced genomic scaffold scaffold1750 whole genome shotgun sequence	6e-164	520	0.5	gi|405958799|gb|EKC24891.1| hypothetical protein CGI_10021490 [Crassostrea gigas]					4e-141	460	40%	gi|556102640|gb|ESO91292.1| hypothetical protein LOTGIDRAFT_153725														1e-79	291	0.36	UniRef100_UPI0001CBA29D UPI0001CBA29D related cluster n=1 Tax=unknown RepID=UPI0001CBA29D	0.967816
406	Contig_406	0	174	0.77	gi|405964321|gb|JH817210.1| Crassostrea gigas unplaced genomic scaffold scaffold1154 whole genome shotgun sequence	0	1168	0.63	gi|405964329|gb|EKC29826.1| Low-density lipoprotein receptor-related protein 4 [Crassostrea gigas]	7e-31	106	0.47	gi|379180246|gb|JU019066.1| TSA: Crassostrea angulata SeqIndex61173.ca mRNA sequence	0	1182	63%	gi|556115510|gb|ESP04162.1| hypothetical protein LOTGIDRAFT_198809	0	871	0.49	FBgn0030706|ENSFM00570000851232|FBpp0290880||CG8909														0.908903
407	Contig_407	3e-67	76.2	0.7	gi|405951964|gb|JH816357.1| Crassostrea gigas unplaced genomic scaffold scaffold42674 whole genome shotgun sequence	5e-73	256	0.76	gi|405951966|gb|EKC19829.1| NK-tumor recognition protein [Crassostrea gigas]	4e-57	221	0.62	gi|379182315|gb|JU021135.1| TSA: Crassostrea angulata SeqIndex63547.ca mRNA sequence	1e-77	266	80%	gi|556105485|gb|ESO94137.1| hypothetical protein LOTGIDRAFT_118738	6e-61	229	0.68	FBgn0039581|ENSFM00600000921210|FBpp0084655|Moca-cyp [Source:FlyBase gene name;Acc:FBgn0039581]|Moca-cyp	1e-26	108	0.45	C34D4.12|C34D4.12										0.994362
408	Contig_408	0	173	0.74	gi|405958663|gb|JH816920.1| Crassostrea gigas unplaced genomic scaffold scaffold1763 whole genome shotgun sequence	0	1109	0.67	gi|405958682|gb|EKC24787.1| 2-oxoglutarate dehydrogenase E1 component mitochondrial [Crassostrea gigas]	1e-34	141	0.71	gi|379190093|gb|JU028913.1| TSA: Crassostrea angulata SeqIndex72314.ca mRNA sequence	0	1130	65%	gi|556100333|gb|ESO88985.1| hypothetical protein LOTGIDRAFT_228933	0	1184	0.68	FBgn0010352|ENSFM00250000000657|FBpp0075027|Neural conserved at 73EF [Source:FlyBase gene name;Acc:FBgn0010352]|Nc73EF														0.99542
409	Contig_409	1e-120	127	0.75	gi|405965473|gb|JH817484.1| Crassostrea gigas unplaced genomic scaffold scaffold1024 whole genome shotgun sequence	3e-168	523	0.59	gi|405965510|gb|EKC30879.1| Protein cereblon [Crassostrea gigas]	4e-11	68.9	0.42	gi|379188445|gb|JU027265.1| TSA: Crassostrea angulata SeqIndex70490.ca mRNA sequence	4e-139	439	54%	gi|556096577|gb|ESO85229.1| hypothetical protein LOTGIDRAFT_195998	2e-38	154	0.29	FBgn0037780|ENSFM00500000281236|FBpp0081652||CG3925														0.960917
410	Contig_410																									0.096	11.7	Chal_sti_synt_N	PF00195.14	Chalcone and stilbene synthases, N-terminal domain					0.342422
411	Contig_411	2e-24	82.6	0.82	gi|405959075|gb|JH817970.1| Crassostrea gigas unplaced genomic scaffold scaffold1726 whole genome shotgun sequence	9e-44	164	0.43	gi|405959078|gb|EKC25146.1| BMP and activin membrane-bound inhibitor-like protein [Crassostrea gigas]					2e-54	194	45%	gi|556111044|gb|ESO99695.1| hypothetical protein LOTGIDRAFT_151562									1.3e-13	50.7	BAMBI	PF06211.7	BMP and activin membrane-bound inhibitor (BAMBI) N-terminal domain	6e-22	107	0.32	UniRef100_Q6F2E0 BMP and activin membrane-bound inhibitor homolog n=1 Tax=Xenopus (Silurana) tropicalis RepID=Q6F2E0_XENTR	0.996155
412	Contig_412	0	162	0.74	gi|405964121|gb|JH817657.1| Crassostrea gigas unplaced genomic scaffold scaffold1174 whole genome shotgun sequence	0	895	0.78	gi|405964124|gb|EKC29641.1| DNA topoisomerase 1 [Crassostrea gigas]	3e-66	239	0.77	gi|379183088|gb|JU021908.1| TSA: Crassostrea angulata SeqIndex64399.ca mRNA sequence	0	875	75%	gi|556101122|gb|ESO89774.1| hypothetical protein LOTGIDRAFT_192697	0	776	0.67	FBgn0004924|ENSFM00700001390205|FBpp0073823|Topoisomerase 1 [Source:FlyBase gene name;Acc:FBgn0004924]|Top1														0.982247
413	Contig_413	0	208	0.82	gi|405953278|gb|JH816567.1| Crassostrea gigas unplaced genomic scaffold scaffold41316 whole genome shotgun sequence	0	1848	0.75	gi|405953280|gb|EKC20973.1| Putative ubiquitin carboxyl-terminal hydrolase FAF-X [Crassostrea gigas]	3e-27	75.3	0.9	gi|379184455|gb|JU023275.1| TSA: Crassostrea angulata SeqIndex66055.ca mRNA sequence	0	1770	74%	gi|556107494|gb|ESO96146.1| hypothetical protein LOTGIDRAFT_214699	0	1060	0.47	FBgn0005632|ENSFM00250000001518|FBpp0300200|fat facets [Source:FlyBase gene name;Acc:FBgn0005632]|faf														0.844221
414	Contig_414	3e-39	77.1	0.62	gi|405966410|gb|JH816443.1| Crassostrea gigas unplaced genomic scaffold scaffold942 whole genome shotgun sequence	1e-75	255	0.7	gi|405966427|gb|EKC31714.1| WW domain-binding protein 2 [Crassostrea gigas]					7e-78	261	62%	gi|556104635|gb|ESO93287.1| hypothetical protein LOTGIDRAFT_216116	2e-51	184	0.5	FBgn0036318|ENSFM00500000282492|FBpp0304357|Wbp2 ortholog [Source:FlyBase gene name;Acc:FBgn0036318]|Wbp2	8e-47	171	0.47	C18B2.4|C18B2.4.2	5.8e-16	59.2	WWbp	PF10349.4	WW-domain ligand protein					0.94151
415	Contig_415	0	146	0.87	gi|405970848|gb|JH816972.1| Crassostrea gigas unplaced genomic scaffold scaffold513 whole genome shotgun sequence	0	1278	0.66	gi|405970866|gb|EKC35733.1| Ubiquitin conjugation factor E4 B [Crassostrea gigas]	4e-66	196	0.85	gi|379195526|gb|JU034346.1| TSA: Crassostrea angulata SeqIndex78434.ca mRNA sequence	3e-176	540	69%	gi|556104770|gb|ESO93422.1| hypothetical protein LOTGIDRAFT_239550	0	690	0.45	FBgn0032467|ENSFM00600000921182|FBpp0290465||CG9934														0.981634
416	Contig_416	2e-139	185	0.33	gi|405955480|gb|JH819054.1| Crassostrea gigas unplaced genomic scaffold scaffold36506 whole genome shotgun sequence	2e-144	497	0.25	gi|405955481|gb|EKC22581.1| Putative polyketide synthase 17 [Crassostrea gigas]					1e-163	555	26%	gi|556110648|gb|ESO99299.1| hypothetical protein LOTGIDRAFT_158379 partial	1e-35	150	0.24	FBgn0040001|ENSFM00510000502777|FBpp0297101||CG17374	3e-19	92.8	0.23	C41A3.1|C41A3.1	9.6e-51	172.8	Acyl_transf_1	PF00698.16	Acyl transferase domain					0.997766
417	Contig_417	1e-177	154	0.59	gi|405968224|gb|JH818368.1| Crassostrea gigas unplaced genomic scaffold scaffold737 whole genome shotgun sequence	3e-154	526	0.5	gi|405968235|gb|EKC33321.1| Tyrosine-protein phosphatase non-receptor type 13 [Crassostrea gigas]	1e-16	49.6	0.57	gi|379190234|gb|JU029054.1| TSA: Crassostrea angulata SeqIndex72461.ca mRNA sequence	2e-40	154	32%	gi|556099056|gb|ESO87708.1| hypothetical protein LOTGIDRAFT_127244	3e-23	107	0.26	FBgn0011661|ENSFM00250000000517|FBpp0303991|Moesin [Source:FlyBase gene name;Acc:FBgn0011661]|Moe	4e-22	100	0.27	C01G8.5|C01G8.5b										0.954161
418	Contig_418	0	123	0.59	gi|405973366|gb|JH817503.1| Crassostrea gigas unplaced genomic scaffold scaffold364 whole genome shotgun sequence	0	918	0.45	gi|405973393|gb|EKC38111.1| Neurogenic locus Notch protein [Crassostrea gigas]	3e-44	112	0.43	gi|379181256|gb|JU020076.1| TSA: Crassostrea angulata SeqIndex62336.ca mRNA sequence	7e-109	377	45%	gi|556099024|gb|ESO87676.1| hypothetical protein LOTGIDRAFT_234925	8e-112	397	0.4	FBgn0004647|ENSFM00500000269589|FBpp0293201|Notch [Source:FlyBase gene name;Acc:FBgn0004647]|N	3e-33	138	0.33	B0393.5|B0393.5										0.893217
419	Contig_419	0	233	0.98	gi|405953787|gb|JH816268.1| Crassostrea gigas unplaced genomic scaffold scaffold40254 whole genome shotgun sequence	0	751	0.67	gi|405953791|gb|EKC21383.1| Dual specificity tyrosine-phosphorylation-regulated kinase 1A [Crassostrea gigas]	2e-35	131	0.72	gi|379194270|gb|JU033090.1| TSA: Crassostrea angulata SeqIndex77037.ca mRNA sequence	0	687	86%	gi|556105123|gb|ESO93775.1| hypothetical protein LOTGIDRAFT_104557 partial	0	621	0.77	FBgn0259168|ENSFM00520000517828|FBpp0289736|minibrain [Source:FlyBase gene name;Acc:FBgn0259168]|mnb	2e-29	122	0.28	C36B7.2|C36B7.2	1.5e-53	181.5	Pkinase	PF00069.20	Protein kinase domain					0.986101
420	Contig_420																									0.086	13	UPF0197	PF05251.7	Uncharacterised protein family (UPF0197)					0.531122
421	Contig_421																																		0.953498
422	Contig_422																																		0.275799
423	Contig_423	7e-67	104	0.65	gi|405960822|gb|JH816901.1| Crassostrea gigas unplaced genomic scaffold scaffold1532 whole genome shotgun sequence	3e-131	431	0.45	gi|405960844|gb|EKC26718.1| Angiomotin [Crassostrea gigas]	1e-50	68	0.49	gi|379188159|gb|JU026979.1| TSA: Crassostrea angulata SeqIndex70183.ca mRNA sequence	2e-137	447	43%	gi|556093477|gb|ESO82130.1| hypothetical protein LOTGIDRAFT_237125									1.9e-28	99.2	Angiomotin_C	PF12240.3	Angiomotin C terminal					0.97932
424	Contig_424																																		0.0870627
425	Contig_425	0	136	0.79	gi|405966065|gb|JH818403.1| Crassostrea gigas unplaced genomic scaffold scaffold977 whole genome shotgun sequence	0	1010	0.68	gi|405966068|gb|EKC31390.1| Dipeptidyl-peptidase 3 [Crassostrea gigas]	3e-48	97.7	0.58	gi|379196334|gb|JU035154.1| TSA: Crassostrea angulata SeqIndex79340.ca mRNA sequence	0	1053	70%	gi|556096760|gb|ESO85412.1| hypothetical protein LOTGIDRAFT_177525	0	741	0.53	FBgn0037580|ENSFM00250000003411|FBpp0081330|Dipeptidyl aminopeptidase III [Source:FlyBase gene name;Acc:FBgn0037580]|DppIII					3.1e-227	754.9	Peptidase_M49	PF03571.10	Peptidase family M49					0.990303
426	Contig_426	1e-97	103	0.66	gi|405970675|gb|JH816174.1| Crassostrea gigas unplaced genomic scaffold scaffold531 whole genome shotgun sequence	1e-96	342	0.31	gi|405970689|gb|EKC35574.1| Serine/threonine kinase 11-interacting protein [Crassostrea gigas]	1e-16	56.1	0.64	gi|379216467|gb|JU055287.1| TSA: Crassostrea angulata SeqIndex109889.ca mRNA sequence	5e-37	139	56%	gi|556105479|gb|ESO94131.1| hypothetical protein LOTGIDRAFT_77816 partial	2e-58	223	0.25	FBgn0031752|ENSFM00500000283312|FBpp0305433||CG9044														0.97954
427	Contig_427	0	140	0.86	gi|405951366|gb|JH818502.1| Crassostrea gigas unplaced genomic scaffold scaffold43134 whole genome shotgun sequence	0	1053	0.72	gi|405951377|gb|EKC19295.1| hypothetical protein CGI_10008895 [Crassostrea gigas]	1e-42	94.1	0.78	gi|379180069|gb|JU018889.1| TSA: Crassostrea angulata SeqIndex60981.ca mRNA sequence	0	971	73%	gi|556095371|gb|ESO84024.1| hypothetical protein LOTGIDRAFT_108108	0	665	0.5	FBgn0040087|ENSFM00500000270803|FBpp0071045|p115 [Source:FlyBase gene name;Acc:FBgn0040087]|p115					0.074	12	Apyrase	PF06079.6	Apyrase					0.985338
428	Contig_428	9e-141	123	0.89	gi|405972317|gb|JH823235.1| Crassostrea gigas unplaced genomic scaffold scaffold419 whole genome shotgun sequence	0	652	0.63	gi|405972360|gb|EKC37133.1| Calpain-7-like protein [Crassostrea gigas]	5e-24	106	0.76	gi|379206740|gb|JU045560.1| TSA: Crassostrea angulata SeqIndex94791.ca mRNA sequence	0	627	58%	gi|556100728|gb|ESO89380.1| hypothetical protein LOTGIDRAFT_229226																		0.986838
429	Contig_429	2e-17	94.5	0.29	gi|405966374|gb|JH818813.1| Crassostrea gigas unplaced genomic scaffold scaffold948 whole genome shotgun sequence	4e-09	61.6	0.25	gi|405969360|gb|EKC34336.1| hypothetical protein CGI_10023442 [Crassostrea gigas]					7e-21	93.6	28%	gi|556098217|gb|ESO86869.1| hypothetical protein LOTGIDRAFT_194748 partial									0.02	15.1	Secretin_N_2	PF07655.8	Secretin N-terminal domain	5e-18	92.8	0.4	UniRef100_A7SS81 Predicted protein (Fragment) n=1 Tax=Nematostella vectensis RepID=A7SS81_NEMVE	0.841809
430	Contig_430	1e-32	104	0.53	gi|405969317|gb|JH817736.1| Crassostrea gigas unplaced genomic scaffold scaffold625 whole genome shotgun sequence	2e-61	219	0.42	gi|405969354|gb|EKC34330.1| CD82 antigen [Crassostrea gigas]	7e-15	64.3	0.33	gi|379190113|gb|JU028933.1| TSA: Crassostrea angulata SeqIndex72334.ca mRNA sequence	6e-54	196	38%	gi|556111924|gb|ESP00576.1| hypothetical protein LOTGIDRAFT_157852	4e-13	72.4	0.21	FBgn0027865|ENSFM00500000284037|FBpp0303197|Tetraspanin 96F [Source:FlyBase gene name;Acc:FBgn0027865]|Tsp96F														0.999469
431	Contig_431	3e-30	100	0.42	gi|405952470|gb|JH818376.1| Crassostrea gigas unplaced genomic scaffold scaffold42210 whole genome shotgun sequence	6e-44	164	0.4	gi|405966970|gb|EKC32190.1| Roundabout-like protein 1 [Crassostrea gigas]	8e-29	113	0.53	gi|379154732|gb|JT993551.1| TSA: Crassostrea angulata SeqIndex19664.ca mRNA sequence	8e-59	206	49%	gi|556103907|gb|ESO92559.1| hypothetical protein LOTGIDRAFT_120469	8e-29	122	0.34	FBgn0040823|ENSFM00500000274747|FBpp0303926|dpr6 [Source:FlyBase gene name;Acc:FBgn0040823]|dpr6					2e-19	69.1	I-set	PF07679.11	Immunoglobulin I-set domain					0.997743
432	Contig_432	1e-120	105	0.74	gi|405971229|gb|JH817351.1| Crassostrea gigas unplaced genomic scaffold scaffold493 whole genome shotgun sequence	3e-91	320	0.71	gi|405971234|gb|EKC36081.1| Metastasis suppressor protein 1 [Crassostrea gigas]	2e-37	112	0.73	gi|379179809|gb|JU018629.1| TSA: Crassostrea angulata SeqIndex60679.ca mRNA sequence	7e-84	280	57%	gi|556102220|gb|ESO90872.1| hypothetical protein LOTGIDRAFT_122591 partial	4e-62	231	0.5	FBgn0053558|ENSFM00250000002052|FBpp0305159|missing-in-metastasis [Source:FlyBase gene name;Acc:FBgn0053558]|mim					1.2e-70	237	IMD	PF08397.6	IRSp53/MIM homology domain					0.941269
433	Contig_433	1e-112	92.3	0.62	gi|405959075|gb|JH817970.1| Crassostrea gigas unplaced genomic scaffold scaffold1726 whole genome shotgun sequence	0	628	0.36	gi|405959083|gb|EKC25151.1| Metabotropic glutamate receptor 5 [Crassostrea gigas]	9e-18	69.3	0.34	gi|379183092|gb|JU021912.1| TSA: Crassostrea angulata SeqIndex64404.ca mRNA sequence	1e-56	198	44%	gi|556114900|gb|ESP03552.1| hypothetical protein LOTGIDRAFT_67722 partial	1e-36	152	0.26	FBgn0050361|ENSFM00250000000328|FBpp0271834|mangetout [Source:FlyBase gene name;Acc:FBgn0050361]|mtt														0.998356
434	Contig_434																																		0.240965
435	Contig_435	5e-154	111	0.48	gi|405960317|gb|JH823230.1| Crassostrea gigas unplaced genomic scaffold scaffold1589 whole genome shotgun sequence	0	907	0.45	gi|405960335|gb|EKC26266.1| Leucine-rich repeat-containing G-protein coupled receptor 5 [Crassostrea gigas]	4e-10	65.7	0.35	gi|379191618|gb|JU030438.1| TSA: Crassostrea angulata SeqIndex74083.ca mRNA sequence	0	859	53%	gi|556108788|gb|ESO97440.1| hypothetical protein LOTGIDRAFT_115178 partial	0	671	0.45	FBgn0003255|ENSFM00290000065523|FBpp0080183|rickets [Source:FlyBase gene name;Acc:FBgn0003255]|rk	2e-54	204	0.3	C50H2.1|C50H2.1										0.997629
436	Contig_436	2e-09	56.1	0.45	gi|405958542|gb|JH818315.1| Crassostrea gigas unplaced genomic scaffold scaffold1777 whole genome shotgun sequence																														0.741149
437	Contig_437	2e-88	120	0.66	gi|405966166|gb|JH818257.1| Crassostrea gigas unplaced genomic scaffold scaffold967 whole genome shotgun sequence	4e-151	479	0.47	gi|405966176|gb|EKC31488.1| 1 25-dihydroxyvitamin D(3) 24-hydroxylase mitochondrial [Crassostrea gigas]	6e-20	98.2	0.72	gi|379217759|gb|JU056579.1| TSA: Crassostrea angulata SeqIndex111881.ca mRNA sequence	3e-144	456	50%	gi|556106957|gb|ESO95609.1| hypothetical protein LOTGIDRAFT_239424	1e-55	207	0.28	FBgn0033524|ENSFM00500000271035|FBpp0293134|Cyp49a1 [Source:FlyBase gene name;Acc:FBgn0033524]|Cyp49a1	6e-27	114	0.23	C36A4.1|C36A4.1	8.6e-100	334.3	p450	PF00067.17	Cytochrome P450					0.997961
438	Contig_438	4e-21	106	0.28	gi|405959199|gb|JH818280.1| Crassostrea gigas unplaced genomic scaffold scaffold1717 whole genome shotgun sequence	4e-16	84.7	0.21	gi|405974053|gb|EKC38725.1| hypothetical protein CGI_10019362 [Crassostrea gigas]					2e-10	65.1	45%	gi|556101026|gb|ESO89678.1| hypothetical protein LOTGIDRAFT_164981	2e-15	83.2	0.2	FBgn0036203|ENSFM00570000854987|FBpp0075850|Mucin 68D [Source:FlyBase gene name;Acc:FBgn0036203]|Muc68D														0.984871
439	Contig_439	4e-135	485	0.94	gi|405951106|gb|JH815925.1| Crassostrea gigas unplaced genomic scaffold scaffold43340 whole genome shotgun sequence	9e-135	423	0.74	gi|405951108|gb|EKC19049.1| Homeobox protein SIX1 [Crassostrea gigas]	4e-61	110	0.91	gi|379142883|gb|JT981702.1| TSA: Crassostrea angulata SeqIndex250.ca mRNA sequence	1e-116	368	92%	gi|556097518|gb|ESO86170.1| hypothetical protein LOTGIDRAFT_129577	2e-102	338	0.84	FBgn0003460|ENSFM00690001356591|FBpp0089177|sine oculis [Source:FlyBase gene name;Acc:FBgn0003460]|so	2e-71	241	0.64	C10G8.7|C10G8.7										0.996955
440	Contig_440	0	211	0.45	gi|405973140|gb|JH818640.1| Crassostrea gigas unplaced genomic scaffold scaffold376 whole genome shotgun sequence	0	1216	0.47	gi|405973160|gb|EKC37890.1| Sushi von Willebrand factor type A EGF and pentraxin domain-containing protein 1 [Crassostrea gigas]	6e-44	119	0.51	gi|379181256|gb|JU020076.1| TSA: Crassostrea angulata SeqIndex62336.ca mRNA sequence	0	2029	52%	gi|556103954|gb|ESO92606.1| hypothetical protein LOTGIDRAFT_233055	9e-103	369	0.29	FBgn0031879|ENSFM00610000952982|FBpp0288558|uninflatable [Source:FlyBase gene name;Acc:FBgn0031879]|uif	1e-21	98.6	0.33	C50H2.3|C50H2.3b										0.977799
441	Contig_441	0	172	0.91	gi|405950919|gb|JH817073.1| Crassostrea gigas unplaced genomic scaffold scaffold43520 whole genome shotgun sequence	0	733	0.86	gi|405950922|gb|EKC18877.1| Metastasis-associated protein MTA1 [Crassostrea gigas]	2e-89	177	0.77	gi|379185833|gb|JU024653.1| TSA: Crassostrea angulata SeqIndex67552.ca mRNA sequence	0	659	79%	gi|556113628|gb|ESP02280.1| hypothetical protein LOTGIDRAFT_180212	0	540	0.59	FBgn0027951|ENSFM00250000001519|FBpp0078383|MTA1-like [Source:FlyBase gene name;Acc:FBgn0027951]|MTA1-like	6e-31	130	0.25	C04A2.3|C04A2.3a										0.960549
442	Contig_442	4e-128	311	0.9	gi|405962704|gb|JH818606.1| Crassostrea gigas unplaced genomic scaffold scaffold1308 whole genome shotgun sequence	7e-134	421	0.91	gi|405962705|gb|EKC28355.1| Golgi phosphoprotein 3 [Crassostrea gigas]					4e-130	409	87%	gi|556105908|gb|ESO94560.1| hypothetical protein LOTGIDRAFT_215563	3e-121	385	0.81	FBgn0010704|ENSFM00670001235414|FBpp0100141|lethal (2) s5379 [Source:FlyBase gene name;Acc:FBgn0010704]|l(2)s5379					1.9e-57	194.5	GPP34	PF05719.6	Golgi phosphoprotein 3 (GPP34)					0.976893
443	Contig_443	3e-54	84	0.3	gi|405960348|gb|JH818582.1| Crassostrea gigas unplaced genomic scaffold scaffold1588 whole genome shotgun sequence	1e-151	501	0.3	gi|405960351|gb|EKC26281.1| Low-density lipoprotein receptor-related protein 1B [Crassostrea gigas]	4e-18	92.3	0.32	gi|379180246|gb|JU019066.1| TSA: Crassostrea angulata SeqIndex61173.ca mRNA sequence	2e-93	330	28%	gi|556104220|gb|ESO92872.1| hypothetical protein LOTGIDRAFT_162349	4e-67	252	0.26	FBgn0030706|ENSFM00570000851232|FBpp0290880||CG8909					2e-39	133.6	Sushi	PF00084.15	Sushi domain (SCR repeat)					0.997979
444	Contig_444	0	506	0.8	gi|405954306|gb|JH818358.1| Crassostrea gigas unplaced genomic scaffold scaffold39364 whole genome shotgun sequence	0	1082	0.66	gi|405954309|gb|EKC21787.1| Constitutive coactivator of PPAR-gamma-like protein 1-like protein [Crassostrea gigas]	9e-72	136	0.87	gi|379196349|gb|JU035169.1| TSA: Crassostrea angulata SeqIndex79356.ca mRNA sequence	2e-157	508	67%	gi|556093676|gb|ESO82329.1| hypothetical protein LOTGIDRAFT_223375									0.00086	19.4	MKT1_N	PF12247.3	Temperature dependent protein affecting M2 dsRNA replication					0.991572
445	Contig_445	6e-99	122	0.67	gi|405962632|gb|JH818141.1| Crassostrea gigas unplaced genomic scaffold scaffold1315 whole genome shotgun sequence	1e-177	556	0.57	gi|405962655|gb|EKC28312.1| Semaphorin-1A [Crassostrea gigas]	9e-47	80.8	0.53	gi|379186402|gb|JU025222.1| TSA: Crassostrea angulata SeqIndex68179.ca mRNA sequence	0	560	55%	gi|556096590|gb|ESO85242.1| hypothetical protein LOTGIDRAFT_93097 partial	1e-132	438	0.37	FBgn0011259|ENSFM00270000056432|FBpp0302964|Sema-1a [Source:FlyBase gene name;Acc:FBgn0011259]|Sema-1a														0.995741
447	Contig_447	0	192	0.96	gi|405969562|gb|JH815973.1| Crassostrea gigas unplaced genomic scaffold scaffold610 whole genome shotgun sequence	0	1909	0.89	gi|405969599|gb|EKC34561.1| Exportin-1 [Crassostrea gigas]	1e-33	144	0.83	gi|379196761|gb|JU035581.1| TSA: Crassostrea angulata SeqIndex79812.ca mRNA sequence	0	1870	87%	gi|556113621|gb|ESP02273.1| hypothetical protein LOTGIDRAFT_224905	0	1504	0.7	FBgn0020497|ENSFM00250000001829|FBpp0079278|embargoed [Source:FlyBase gene name;Acc:FBgn0020497]|emb					9.1e-134	445.2	CRM1_C	PF08767.6	CRM1 C terminal					0.986738
448	Contig_448																																		0.174578
449	Contig_449	0	160	0.54	gi|405976880|gb|JH816368.1| Crassostrea gigas unplaced genomic scaffold scaffold121 whole genome shotgun sequence	0	878	0.49	gi|405976910|gb|EKC41388.1| Basement membrane-specific heparan sulfate proteoglycan core protein [Crassostrea gigas]	2e-37	156	0.45	gi|379185277|gb|JU024097.1| TSA: Crassostrea angulata SeqIndex66959.ca mRNA sequence	0	549	55%	gi|556100209|gb|ESO88861.1| hypothetical protein LOTGIDRAFT_219009	3e-137	348	0.28	FBgn0261451|ENSFM00660001157251|FBpp0293688|terribly reduced optic lobes [Source:FlyBase gene name;Acc:FBgn0261451]|trol	5e-31	131	0.25	C09D1.1|C09D1.1g	4.2e-68	225.1	I-set	PF07679.11	Immunoglobulin I-set domain					0.961585
450	Contig_450	4e-119	115	0.68	gi|405973435|gb|JH816073.1| Crassostrea gigas unplaced genomic scaffold scaffold361 whole genome shotgun sequence	0	721	0.37	gi|405973436|gb|EKC38151.1| Formin-2 [Crassostrea gigas]					0	794	36%	gi|556093629|gb|ESO82282.1| hypothetical protein LOTGIDRAFT_237086	9e-34	142	0.26	FBgn0000256|ENSFM00250000001548|FBpp0288518|cappuccino [Source:FlyBase gene name;Acc:FBgn0000256]|capu					8.6e-60	202.4	FH2	PF02181.18	Formin Homology 2 Domain					0.998655
451	Contig_451	0	430	0.8	gi|405952116|gb|JH818292.1| Crassostrea gigas unplaced genomic scaffold scaffold42540 whole genome shotgun sequence	0	1023	0.69	gi|405952120|gb|EKC19966.1| Kyphoscoliosis peptidase [Crassostrea gigas]	1e-41	170	0.73	gi|379159055|gb|JT997874.1| TSA: Crassostrea angulata SeqIndex25626.ca mRNA sequence	4e-106	338	85%	gi|556106733|gb|ESO95385.1| hypothetical protein LOTGIDRAFT_116904 partial	1e-77	278	0.31	FBgn0050147|ENSFM00250000008464|FBpp0085568|Hillarin [Source:FlyBase gene name;Acc:FBgn0050147]|Hil														0.99718
452	Contig_452	0	140	0.72	gi|405974110|gb|JH816764.1| Crassostrea gigas unplaced genomic scaffold scaffold313 whole genome shotgun sequence	0	1514	0.66	gi|405974123|gb|EKC38791.1| Exportin-6 [Crassostrea gigas]	2e-46	186	0.73	gi|379194238|gb|JU033058.1| TSA: Crassostrea angulata SeqIndex76999.ca mRNA sequence	0	1443	64%	gi|556093350|gb|ESO82003.1| hypothetical protein LOTGIDRAFT_135499	3e-62	233	0.24	FBgn0001337|ENSFM00250000009268|FBpp0070093|Exportin 6 [Source:FlyBase gene name;Acc:FBgn0001337]|Exp6					7.5e-23	80.9	Xpo1	PF08389.7	Exportin 1-like protein					0.973085
453	Contig_453	9e-57	68.4	0.37	gi|405958704|gb|JH819070.1| Crassostrea gigas unplaced genomic scaffold scaffold1759 whole genome shotgun sequence	6e-66	248	0.43	gi|405958707|gb|EKC24808.1| Collagen alpha-2(I) chain [Crassostrea gigas]	9e-49	85.4	0.54	gi|379189657|gb|JU028477.1| TSA: Crassostrea angulata SeqIndex71821.ca mRNA sequence	2e-34	137	38%	gi|556095256|gb|ESO83909.1| hypothetical protein LOTGIDRAFT_168951	4e-12	71.6	0.5	FBgn0259244|ENSFM00600000921737|FBpp0289173||CG42342	5e-10	60.5	0.51	C29E4.1|C29E4.1										0.969292
454	Contig_454	0	232	0.95	gi|405978355|gb|JH816350.1| Crassostrea gigas unplaced genomic scaffold scaffold42 whole genome shotgun sequence	0	780	0.75	gi|405978367|gb|EKC42766.1| CREB-binding protein [Crassostrea gigas]	3e-33	95	0.97	gi|379185529|gb|JU024349.1| TSA: Crassostrea angulata SeqIndex67224.ca mRNA sequence	0	734	71%	gi|556115747|gb|ESP04399.1| hypothetical protein LOTGIDRAFT_136183 partial	0	715	0.7	FBgn0261617|ENSFM00250000000805|FBpp0305701|nejire [Source:FlyBase gene name;Acc:FBgn0261617]|nej					1.6e-79	267.3	KAT11	PF08214.6	Histone acetylation protein					0.94799
455	Contig_455	1e-137	133	0.43	gi|405973595|gb|JH819181.1| Crassostrea gigas unplaced genomic scaffold scaffold348 whole genome shotgun sequence	0	614	0.46	gi|405958476|gb|EKC24603.1| Putative ATP-dependent RNA helicase DDX58 [Crassostrea gigas]	3e-11	53.3	0.28	gi|379195640|gb|JU034460.1| TSA: Crassostrea angulata SeqIndex78559.ca mRNA sequence	5e-145	469	39%	gi|556094069|gb|ESO82722.1| hypothetical protein LOTGIDRAFT_211354	8e-15	81.3	0.34	FBgn0034246|ENSFM00560000771307|FBpp0086061|Dicer-2 [Source:FlyBase gene name;Acc:FBgn0034246]|Dcr-2					9.1e-25	86.7	RIG-I_C-RD	PF11648.3	C-terminal domain of RIG-I					0.993545
456	Contig_456	7e-78	130	0.7	gi|405977598|gb|JH817738.1| Crassostrea gigas unplaced genomic scaffold scaffold85 whole genome shotgun sequence	2e-83	293	0.46	gi|405977599|gb|EKC42041.1| LETM1 and EF-hand domain-containing protein 1 mitochondrial [Crassostrea gigas]					2e-165	521	53%	gi|556111780|gb|ESP00432.1| hypothetical protein LOTGIDRAFT_140711 partial	7e-101	351	0.37	FBgn0019886|ENSFM00250000002288|FBpp0072255|Letm1 [Source:FlyBase gene name;Acc:FBgn0019886]|Letm1														0.958342
457	Contig_457																																		0.201404
458	Contig_458	0	167	0.84	gi|405973140|gb|JH818640.1| Crassostrea gigas unplaced genomic scaffold scaffold376 whole genome shotgun sequence	0	1214	0.9	gi|405973169|gb|EKC37899.1| RNA polymerase-associated protein CTR9-like protein [Crassostrea gigas]	9e-64	243	0.91	gi|379190075|gb|JU028895.1| TSA: Crassostrea angulata SeqIndex72295.ca mRNA sequence	0	1484	88%	gi|556108843|gb|ESO97495.1| hypothetical protein LOTGIDRAFT_177207	0	1235	0.68	FBgn0035205|ENSFM00500000270998|FBpp0072562||CG2469	0	705	0.42	B0464.2|B0464.2c	1.7e-49	165.1	TPR_11	PF13414.1	TPR repeat					0.99314
459	Contig_459																																		0.665219
460	Contig_460	8e-39	135	0.74	gi|405973075|gb|JH818674.1| Crassostrea gigas unplaced genomic scaffold scaffold378 whole genome shotgun sequence									4e-42	152	76%	gi|556107659|gb|ESO96311.1| hypothetical protein LOTGIDRAFT_144085	1e-34	135	0.37	FBgn0034791|ENSFM00500000284310|FBpp0071818||CG3501					1.2e-58	197.6	UPF0172	PF03665.8	Uncharacterised protein family (UPF0172)					0.984565
461	Contig_461	7e-175	164	0.88	gi|405957025|gb|JH818284.1| Crassostrea gigas unplaced genomic scaffold scaffold1896 whole genome shotgun sequence	0	811	0.48	gi|405957046|gb|EKC23284.1| Proprotein convertase subtilisin/kexin type 5 [Crassostrea gigas]	1e-76	169	0.65	gi|379182455|gb|JU021275.1| TSA: Crassostrea angulata SeqIndex63696.ca mRNA sequence	0	837	57%	gi|556113813|gb|ESP02465.1| hypothetical protein LOTGIDRAFT_224835	0	588	0.51	FBgn0004509|ENSFM00250000000295|FBpp0089030|Furin 1 [Source:FlyBase gene name;Acc:FBgn0004509]|Fur1	8e-134	432	0.39	C51E3.7|C51E3.7a										0.976797
462	Contig_462	8e-80	290	0.53	gi|405975359|gb|JH816287.1| Crassostrea gigas unplaced genomic scaffold scaffold211 whole genome shotgun sequence	1e-61	213	0.46	gi|405975398|gb|EKC39964.1| BTB/POZ domain-containing protein KCTD7 [Crassostrea gigas]					1e-46	170	41%	gi|556103706|gb|ESO92358.1| hypothetical protein LOTGIDRAFT_66799 partial	2e-12	70.1	0.43	FBgn0038839|ENSFM00260000050545|FBpp0083390||CG10830														0.96277
463	Contig_463																																		0.506841
464	Contig_464	2e-91	129	0.5	gi|405978300|gb|JH817145.1| Crassostrea gigas unplaced genomic scaffold scaffold44 whole genome shotgun sequence	1e-117	393	0.41	gi|405978308|gb|EKC42709.1| hypothetical protein CGI_10016820 [Crassostrea gigas]	1e-10	67.5	0.41	gi|379191425|gb|JU030245.1| TSA: Crassostrea angulata SeqIndex73873.ca mRNA sequence	5e-33	137	22%	gi|556100610|gb|ESO89262.1| hypothetical protein LOTGIDRAFT_106318	3e-62	227	0.28	FBgn0036191|ENSFM00560000771408|FBpp0289377|Sug [Source:FlyBase gene name;Acc:FBgn0036191]|Sug					0.013	14.9	Kelch_1	PF01344.20	Kelch motif					0.955522
465	Contig_465																																		0.145811
466	Contig_466	0	174	0.75	gi|405966802|gb|JH815848.1| Crassostrea gigas unplaced genomic scaffold scaffold890 whole genome shotgun sequence	0	1805	0.56	gi|405966808|gb|EKC32045.1| DNA-directed RNA polymerase I subunit RPA1 [Crassostrea gigas]	6e-33	93.6	0.48	gi|379181618|gb|JU020438.1| TSA: Crassostrea angulata SeqIndex62762.ca mRNA sequence	0	1640	49%	gi|556116560|gb|ESP05212.1| hypothetical protein LOTGIDRAFT_152026	0	1244	0.42	FBgn0019938|ENSFM00500000270027|FBpp0086640|RNA polymerase I subunit [Source:FlyBase gene name;Acc:FBgn0019938]|RpI1					5.5e-99	330.7	RNA_pol_Rpb1_5	PF04998.12	RNA polymerase Rpb1, domain 5					0.984934
467	Contig_467																																		0.165103
468	Contig_468																																		0.244343
469	Contig_469	7e-158	170	0.76	gi|405950116|gb|JH817110.1| Crassostrea gigas unplaced genomic scaffold scaffold43986 whole genome shotgun sequence	0	695	0.75	gi|405950130|gb|EKC18134.1| hypothetical protein CGI_10015025 [Crassostrea gigas]	2e-32	139	0.74	gi|379189468|gb|JU028288.1| TSA: Crassostrea angulata SeqIndex71617.ca mRNA sequence	5e-84	276	74%	gi|556111420|gb|ESP00072.1| hypothetical protein LOTGIDRAFT_67690 partial	5e-34	143	0.24	FBgn0036480|ENSFM00500000284187|FBpp0075391||Cep135	3e-20	95.5	0.21	C18C4.5|C18C4.5a	1.1e-07	31.2	Reo_sigmaC	PF04582.7	Reovirus sigma C capsid protein					0.915419
470	Contig_470	9e-65	90.4	0.49	gi|405951179|gb|JH817385.1| Crassostrea gigas unplaced genomic scaffold scaffold43278 whole genome shotgun sequence	2e-95	336	0.38	gi|405951182|gb|EKC19117.1| Poly [ADP-ribose] polymerase 12 [Crassostrea gigas]	1e-12	43.2	0.45	gi|379187837|gb|JU026657.1| TSA: Crassostrea angulata SeqIndex69830.ca mRNA sequence	2e-41	163	27%	gi|556097162|gb|ESO85814.1| hypothetical protein LOTGIDRAFT_167793																		0.92943
471	Contig_471	1e-99	104	0.48	gi|405952283|gb|JH818974.1| Crassostrea gigas unplaced genomic scaffold scaffold42402 whole genome shotgun sequence	0	637	0.38	gi|405952290|gb|EKC20120.1| Armadillo repeat protein deleted in velo-cardio-facial syndrome-like protein [Crassostrea gigas]	1e-71	185	0.73	gi|379184966|gb|JU023786.1| TSA: Crassostrea angulata SeqIndex66612.ca mRNA sequence	0	601	61%	gi|556108809|gb|ESO97461.1| hypothetical protein LOTGIDRAFT_114795 partial	1e-157	505	0.52	FBgn0260799|ENSFM00250000000451|FBpp0110405|Adherens junction protein p120 [Source:FlyBase gene name;Acc:FBgn0260799]|p120ctn														0.986051
472	Contig_472	3e-101	214	0.86	gi|405952264|gb|JH816266.1| Crassostrea gigas unplaced genomic scaffold scaffold42422 whole genome shotgun sequence	6e-95	339	0.34	gi|405952269|gb|EKC20101.1| hypothetical protein CGI_10006851 [Crassostrea gigas]					3e-100	358	30%	gi|556106455|gb|ESO95107.1| hypothetical protein LOTGIDRAFT_160869									0.0011	18.9	c-SKI_SMAD_bind	PF08782.5	c-SKI Smad4 binding domain					0.987091
473	Contig_473	4e-94	89	0.58	gi|405952106|gb|JH817911.1| Crassostrea gigas unplaced genomic scaffold scaffold42556 whole genome shotgun sequence	1e-127	441	0.47	gi|405952115|gb|EKC19962.1| Protein Jumonji [Crassostrea gigas]	3e-27	102	0.41	gi|379190089|gb|JU028909.1| TSA: Crassostrea angulata SeqIndex72310.ca mRNA sequence	9e-167	560	39%	gi|556097865|gb|ESO86517.1| hypothetical protein LOTGIDRAFT_235330	2e-119	421	0.37	FBgn0036004|ENSFM00250000006142|FBpp0076196|Jumonji AT rich interactive domain 2 [Source:FlyBase gene name;Acc:FBgn0036004]|Jarid2					6.3e-26	90.7	JmjC	PF02373.17	JmjC domain, hydroxylase					0.896153
474	Contig_474	2e-123	111	0.66	gi|405972728|gb|JH818095.1| Crassostrea gigas unplaced genomic scaffold scaffold396 whole genome shotgun sequence	1e-159	502	0.68	gi|405972754|gb|EKC37504.1| Nicalin-1 [Crassostrea gigas]					6e-161	429	59%	gi|556114673|gb|ESP03325.1| hypothetical protein LOTGIDRAFT_207615	2e-65	191	0.32	FBgn0032217|ENSFM00370000118641|FBpp0079578||CG4972														0.850355
475	Contig_475																																		0.164972
476	Contig_476	8e-81	86.9	0.51	gi|405959788|gb|JH815874.1| Crassostrea gigas unplaced genomic scaffold scaffold1650 whole genome shotgun sequence	3e-56	216	0.22	gi|405959795|gb|EKC25787.1| A-kinase anchor protein 9 [Crassostrea gigas]	5e-10	64.4	0.51	gi|379166556|gb|JU005376.1| TSA: Crassostrea angulata SeqIndex35837.ca mRNA sequence	8e-25	112	22%	gi|556097669|gb|ESO86321.1| hypothetical protein LOTGIDRAFT_167132	2e-25	115	0.21	FBgn0020503|ENSFM00250000000764|FBpp0290656|Cytoplasmic linker protein 190 [Source:FlyBase gene name;Acc:FBgn0020503]|CLIP-190	2e-29	125	0.21	C02F12.7|C02F12.7										0.95969
477	Contig_477	0	202	0.51	gi|405965259|gb|JH816276.1| Crassostrea gigas unplaced genomic scaffold scaffold1041 whole genome shotgun sequence	0	679	0.44	gi|405965268|gb|EKC30654.1| Nischarin [Crassostrea gigas]	2e-11	70.3	0.32	gi|379185307|gb|JU024127.1| TSA: Crassostrea angulata SeqIndex66990.ca mRNA sequence	0	589	64%	gi|556094956|gb|ESO83609.1| hypothetical protein LOTGIDRAFT_222459	4e-86	294	0.38	FBgn0033996|ENSFM00250000002121|FBpp0301825||CG11807	1e-11	65.9	0.34	C06A8.6|C06A8.6	2.9e-17	62.3	PX	PF00787.19	PX domain					0.806109
478	Contig_478	5e-09	56.1	0.47	gi|405954945|gb|JH816975.1| Crassostrea gigas unplaced genomic scaffold scaffold38030 whole genome shotgun sequence	1e-10	66.2	0.43	gi|405954947|gb|EKC22241.1| hypothetical protein CGI_10002592 [Crassostrea gigas]																	1.9e-05	24	EF_hand_4	PF13405.1	EF-hand domain					0.514954
479	Contig_479																																		0.014399
480	Contig_480																																		0.0483565
481	Contig_481																																		0.827471
482	Contig_482																																		0.354497
483	Contig_483	0	132	0.51	gi|405966756|gb|JH817722.1| Crassostrea gigas unplaced genomic scaffold scaffold895 whole genome shotgun sequence	0	1146	0.46	gi|405966763|gb|EKC32005.1| hypothetical protein CGI_10011338 [Crassostrea gigas]	3e-33	107	0.44	gi|379185786|gb|JU024606.1| TSA: Crassostrea angulata SeqIndex67499.ca mRNA sequence	0	1217	46%	gi|556108978|gb|ESO97630.1| hypothetical protein LOTGIDRAFT_228261	6e-163	538	0.29	FBgn0262647|ENSFM00250000004374|FBpp0079788|Nucleoporin 160 [Source:FlyBase gene name;Acc:FBgn0262647]|Nup160														0.950123
484	Contig_484																																		0.14918
485	Contig_485	4e-118	377	0.63	gi|405960631|gb|JH816307.1| Crassostrea gigas unplaced genomic scaffold scaffold1562 whole genome shotgun sequence	3e-129	415	0.48	gi|405960634|gb|EKC26538.1| Angiopoietin-2 [Crassostrea gigas]	2e-26	113	0.43	gi|379142852|gb|JT981671.1| TSA: Crassostrea angulata SeqIndex219.ca mRNA sequence	3e-85	279	58%	gi|556104203|gb|ESO92855.1| hypothetical protein LOTGIDRAFT_83908 partial	5e-36	147	0.39	FBgn0087011|ENSFM00520000518174|FBpp0291738||CG41520					6.4e-58	196	Fibrinogen_C	PF00147.13	Fibrinogen beta and gamma chains, C-terminal globular domain					0.992531
486	Contig_486	0	132	0.59	gi|405975592|gb|JH818873.1| Crassostrea gigas unplaced genomic scaffold scaffold198 whole genome shotgun sequence	0	1179	0.69	gi|405975609|gb|EKC40163.1| Transmembrane and TPR repeat-containing protein 3 [Crassostrea gigas]	7e-53	132	0.68	gi|379192393|gb|JU031213.1| TSA: Crassostrea angulata SeqIndex74927.ca mRNA sequence	0	1115	65%	gi|556100647|gb|ESO89299.1| hypothetical protein LOTGIDRAFT_210330	0	852	0.52	FBgn0020312|ENSFM00500000270268|FBpp0071560||CG4050														0.987113
487	Contig_487																																		0.549611
488	Contig_488	1e-153	547	0.58	gi|405961909|gb|JH816269.1| Crassostrea gigas unplaced genomic scaffold scaffold1391 whole genome shotgun sequence	1e-148	467	0.56	gi|405961912|gb|EKC27645.1| Innexin unc-9 [Crassostrea gigas]	3e-129	207	0.56	gi|379185148|gb|JU023968.1| TSA: Crassostrea angulata SeqIndex66816.ca mRNA sequence	6e-158	492	61%	gi|556097604|gb|ESO86256.1| hypothetical protein LOTGIDRAFT_220783	2e-20	96.3	0.26	FBgn0085387|ENSFM00250000002609|FBpp0111483|shaking B [Source:FlyBase gene name;Acc:FBgn0085387]|shakB	3e-72	249	0.35	C16E9.4|C16E9.4a										0.998201
489	Contig_489	6e-09	52.8	0.56	gi|405955298|gb|JH818069.1| Crassostrea gigas unplaced genomic scaffold scaffold37002 whole genome shotgun sequence	8e-29	123	0.35	gi|405955299|gb|EKC22466.1| hypothetical protein CGI_10002232 [Crassostrea gigas]					6e-42	168	45%	gi|556096459|gb|ESO85111.1| hypothetical protein LOTGIDRAFT_168137	6e-13	73.2	0.34	FBgn0037653|ENSFM00500000287571|FBpp0081445||CG11982														0.971416
490	Contig_490																																		0.0173978
491	Contig_491	2e-44	113	0.71	gi|405972196|gb|JH818296.1| Crassostrea gigas unplaced genomic scaffold scaffold427 whole genome shotgun sequence	4e-54	207	0.37	gi|405972200|gb|EKC36981.1| Coiled-coil domain-containing protein 9 [Crassostrea gigas]	2e-58	162	0.66	gi|379193693|gb|JU032513.1| TSA: Crassostrea angulata SeqIndex76399.ca mRNA sequence	9e-44	170	39%	gi|556099017|gb|ESO87669.1| hypothetical protein LOTGIDRAFT_234920									0.002	17.4	PAM2	PF07145.10	Ataxin-2 C-terminal region					0.939891
492	Contig_492																																		0.0713395
493	Contig_493	0	129	0.82	gi|405962397|gb|JH816139.1| Crassostrea gigas unplaced genomic scaffold scaffold1341 whole genome shotgun sequence	0	1005	0.77	gi|405962400|gb|EKC28083.1| Putative ubiquitin carboxyl-terminal hydrolase FAF-X [Crassostrea gigas]	6e-27	105	1	gi|379178885|gb|JU017705.1| TSA: Crassostrea angulata SeqIndex59649.ca mRNA sequence	0	837	67%	gi|556107494|gb|ESO96146.1| hypothetical protein LOTGIDRAFT_214699	0	639	0.52	FBgn0005632|ENSFM00250000001518|FBpp0085203|fat facets [Source:FlyBase gene name;Acc:FBgn0005632]|faf					1.7e-14	53.4	UCH	PF00443.24	Ubiquitin carboxyl-terminal hydrolase					0.973103
494	Contig_494																																		0.978302
495	Contig_495	0	137	0.8	gi|405959105|gb|JH816884.1| Crassostrea gigas unplaced genomic scaffold scaffold1723 whole genome shotgun sequence	0	912	0.57	gi|405959110|gb|EKC25175.1| MBT domain-containing protein 1 [Crassostrea gigas]	1e-22	107	0.55	gi|379186572|gb|JU025392.1| TSA: Crassostrea angulata SeqIndex68365.ca mRNA sequence	1e-115	371	58%	gi|556106599|gb|ESO95251.1| hypothetical protein LOTGIDRAFT_144720	3e-171	545	0.43	FBgn0032475|ENSFM00400000131798|FBpp0080069|Scm-related gene containing four mbt domains [Source:FlyBase gene name;Acc:FBgn0032475]|Sfmbt					3e-92	302.4	MBT	PF02820.13	mbt repeat					0.992156
496	Contig_496																																		0.557169
497	Contig_497	2e-92	62.9	0.46	gi|405957284|gb|JH816093.1| Crassostrea gigas unplaced genomic scaffold scaffold1881 whole genome shotgun sequence	0	816	0.39	gi|405963886|gb|EKC29418.1| Protein roadkill [Crassostrea gigas]	9e-27	77.6	0.48	gi|379197141|gb|JU035961.1| TSA: Crassostrea angulata SeqIndex80226.ca mRNA sequence	3e-134	432	42%	gi|556114232|gb|ESP02884.1| hypothetical protein LOTGIDRAFT_110734 partial	6e-157	521	0.33	FBgn0037240|ENSFM00390000126303|FBpp0078557|Contactin [Source:FlyBase gene name;Acc:FBgn0037240]|Cont	2e-50	193	0.23	C33F10.5|C33F10.5b	3e-57	190.3	I-set	PF07679.11	Immunoglobulin I-set domain					0.984309
498	Contig_498	6e-17	67.5	0.64	gi|405958069|gb|JH816328.1| Crassostrea gigas unplaced genomic scaffold scaffold1821 whole genome shotgun sequence	1e-30	126	0.32	gi|405958074|gb|EKC24237.1| U11/U12 small nuclear ribonucleoprotein 48 kDa protein [Crassostrea gigas]					9e-53	196	32%	gi|556099070|gb|ESO87722.1| hypothetical protein LOTGIDRAFT_166309									7.3e-10	38.2	zf-U11-48K	PF05253.7	U11-48K-like CHHC zinc finger	4e-36	151	0.33	UniRef100_H0W6I3 Uncharacterized protein n=1 Tax=Cavia porcellus RepID=H0W6I3_CAVPO	0.964545
499	Contig_499	2e-87	68.9	0.76	gi|405957588|gb|JH819175.1| Crassostrea gigas unplaced genomic scaffold scaffold1859 whole genome shotgun sequence	2e-180	582	0.4	gi|405957589|gb|EKC23790.1| Active breakpoint cluster region-related protein [Crassostrea gigas]	5e-29	74.4	0.51	gi|379181315|gb|JU020135.1| TSA: Crassostrea angulata SeqIndex62403.ca mRNA sequence	2e-36	145	32%	gi|556105879|gb|ESO94531.1| hypothetical protein LOTGIDRAFT_118148	5e-90	323	0.31	FBgn0025836|ENSFM00250000000543|FBpp0111832|RhoGAP1A [Source:FlyBase gene name;Acc:FBgn0025836]|RhoGAP1A	3e-24	108	0.33	C38D4.5|C38D4.5.2	0.069	12.8	DUF3561	PF12084.3	Protein of unknown function (DUF3561)					0.975509
500	Contig_500																									0.016	15	CRT-like	PF08627.5	CRT-like					0.110879
501	Contig_501																																		0.0623346
502	Contig_502	2e-47	90	0.33	gi|405967086|gb|JH818214.1| Crassostrea gigas unplaced genomic scaffold scaffold857 whole genome shotgun sequence	9e-89	302	0.38	gi|405967089|gb|EKC32293.1| hypothetical protein CGI_10002415 [Crassostrea gigas]					2e-85	292	38%	gi|556095592|gb|ESO84245.1| hypothetical protein LOTGIDRAFT_155580									1.8e-16	60.6	UPF0489	PF12640.2	UPF0489 domain	2e-37	159	0.28	UniRef100_G7YNC2 Putative uncharacterized protein n=1 Tax=Clonorchis sinensis RepID=G7YNC2_CLOSI	0.98143
503	Contig_503	8e-81	283	0.63	gi|405957850|gb|JH818180.1| Crassostrea gigas unplaced genomic scaffold scaffold1836 whole genome shotgun sequence	2e-59	226	0.69	gi|405957901|gb|EKC24079.1| hypothetical protein CGI_10026321 [Crassostrea gigas]					1e-49	175	55%	gi|556097401|gb|ESO86053.1| hypothetical protein LOTGIDRAFT_76997 partial	2e-23	109	0.27	FBgn0031869|ENSFM00500000292139|FBpp0304604||CG18304	3e-37	151	0.32	C34E11.3|C34E11.3b	0.0025	17.5	ATG16	PF08614.6	Autophagy protein 16 (ATG16)					0.98719
504	Contig_504	2e-69	125	0.55	gi|405963069|gb|JH816447.1| Crassostrea gigas unplaced genomic scaffold scaffold1262 whole genome shotgun sequence	5e-65	233	0.42	gi|405963075|gb|EKC28679.1| ELAV-like protein 2 [Crassostrea gigas]	2e-23	91.8	0.56	gi|379186525|gb|JU025345.1| TSA: Crassostrea angulata SeqIndex68316.ca mRNA sequence	6e-78	263	42%	gi|556116175|gb|ESP04827.1| hypothetical protein LOTGIDRAFT_229923	5e-63	225	0.39	FBgn0010263|ENSFM00250000000588|FBpp0099898|RNA-binding protein 9 [Source:FlyBase gene name;Acc:FBgn0010263]|Rbp9	3e-15	77.4	0.3	C08B11.5|C08B11.5.1										0.90885
505	Contig_505	3e-41	54.2	0.34	gi|405963010|gb|JH823220.1| Crassostrea gigas unplaced genomic scaffold scaffold1267 whole genome shotgun sequence	5e-86	306	0.29	gi|405963192|gb|EKC28789.1| von Willebrand factor D and EGF domain-containing protein [Crassostrea gigas]					8e-75	277	24%	gi|556099139|gb|ESO87791.1| hypothetical protein LOTGIDRAFT_166089									3e-26	92.3	VWD	PF00094.20	von Willebrand factor type D domain	1e-51	209	0.25	UniRef100_C3YBD4 Putative uncharacterized protein n=1 Tax=Branchiostoma floridae RepID=C3YBD4_BRAFL	0.992148
506	Contig_506	4e-34	90.9	0.28	gi|405964121|gb|JH817657.1| Crassostrea gigas unplaced genomic scaffold scaffold1174 whole genome shotgun sequence	2e-57	218	0.26	gi|405964135|gb|EKC29652.1| Putative serine/threonine-protein kinase pats1 [Crassostrea gigas]					7e-38	155	22%	gi|556116860|gb|ESP05512.1| hypothetical protein LOTGIDRAFT_152367									0.072	12.8	Flavin_Reduct	PF01613.13	Flavin reductase like domain	6e-45	187	0.23	UniRef100_D1LX78 Neuralized PATS1 n=1 Tax=Saccoglossus kowalevskii RepID=D1LX78_SACKO	0.959679
507	Contig_507																																		0.126707
508	Contig_508	0	115	0.75	gi|405951366|gb|JH818502.1| Crassostrea gigas unplaced genomic scaffold scaffold43134 whole genome shotgun sequence	0	1106	0.73	gi|405951374|gb|EKC19292.1| Ubiquitin carboxyl-terminal hydrolase 7 [Crassostrea gigas]	1e-58	226	0.76	gi|379191275|gb|JU030095.1| TSA: Crassostrea angulata SeqIndex73708.ca mRNA sequence	0	1038	68%	gi|556095374|gb|ESO84027.1| hypothetical protein LOTGIDRAFT_184079	0	628	0.45	FBgn0030366|ENSFM00250000003810|FBpp0073474|ubiquitin-specific protease 7 [Source:FlyBase gene name;Acc:FBgn0030366]|Usp7														0.706857
509	Contig_509																																		0.0240847
510	Contig_510	9e-108	113	0.76	gi|405972440|gb|JH817156.1| Crassostrea gigas unplaced genomic scaffold scaffold413 whole genome shotgun sequence	0	593	0.5	gi|405972467|gb|EKC37234.1| Sorting nexin-29 [Crassostrea gigas]	8e-31	134	0.66	gi|379195775|gb|JU034595.1| TSA: Crassostrea angulata SeqIndex78701.ca mRNA sequence	2e-124	395	65%	gi|556095320|gb|ESO83973.1| hypothetical protein LOTGIDRAFT_108564	2e-23	107	0.32	FBgn0032476|ENSFM00500000286265|FBpp0080016||CG5439					7e-22	77.4	RUN	PF02759.14	RUN domain					0.990084
511	Contig_511	6e-20	76.7	0.75	gi|405961909|gb|JH816269.1| Crassostrea gigas unplaced genomic scaffold scaffold1391 whole genome shotgun sequence	1e-32	126	0.58	gi|405961921|gb|EKC27654.1| WW domain-containing adapter protein with coiled-coil partial [Crassostrea gigas]	8e-19	94.5	0.66	gi|379194227|gb|JU033047.1| TSA: Crassostrea angulata SeqIndex76987.ca mRNA sequence	1e-33	129	57%	gi|556113024|gb|ESP01676.1| hypothetical protein LOTGIDRAFT_225233	3e-15	82	0.31	FBgn0030812|ENSFM00500000434092|FBpp0293380||CG8949														0.926026
512	Contig_512	1e-24	118	0.44	gi|405950363|gb|JH816467.1| Crassostrea gigas unplaced genomic scaffold scaffold43842 whole genome shotgun sequence	8e-22	102	0.44	gi|405950372|gb|EKC18365.1| Histone-lysine N-methyltransferase PRDM9 [Crassostrea gigas]	4e-18	92.3	0.4	gi|379196344|gb|JU035164.1| TSA: Crassostrea angulata SeqIndex79351.ca mRNA sequence	6e-21	97.8	32%	gi|556100035|gb|ESO88687.1| hypothetical protein LOTGIDRAFT_165475	2e-21	98.6	0.33	FBgn0033934|ENSFM00500000292234|FBpp0086646||CG17385	8e-20	90.1	0.46	C10A4.8|C10A4.8	1.9e-12	46.7	zf-H2C2_2	PF13465.1	Zinc-finger double domain					0.909241
513	Contig_513	0	264	0.77	gi|405960028|gb|JH816001.1| Crassostrea gigas unplaced genomic scaffold scaffold1610 whole genome shotgun sequence	0	1263	0.58	gi|405960049|gb|EKC26001.1| Sperm-associated antigen 17 [Crassostrea gigas]	7e-29	127	0.7	gi|379189494|gb|JU028314.1| TSA: Crassostrea angulata SeqIndex71646.ca mRNA sequence	3e-160	542	51%	gi|556104656|gb|ESO93308.1| hypothetical protein LOTGIDRAFT_232733									9.3e-05	21.9	Tcp10_C	PF07202.8	T-complex protein 10 C-terminus					0.961197
514	Contig_514	8e-10	29.9	0.26	gi|405968045|gb|JH817201.1| Crassostrea gigas unplaced genomic scaffold scaffold754 whole genome shotgun sequence									4e-10	62.4	35%	gi|556107070|gb|ESO95722.1| hypothetical protein LOTGIDRAFT_116457 partial														2e-08	68.6	0.34	UniRef100_H2Y7L5 Uncharacterized protein (Fragment) n=1 Tax=Ciona savignyi RepID=H2Y7L5_CIOSA	0.383155
515	Contig_515																																		0.248195
516	Contig_516	1e-62	74.4	0.69	gi|405975592|gb|JH818873.1| Crassostrea gigas unplaced genomic scaffold scaffold198 whole genome shotgun sequence	8e-85	295	0.58	gi|405975624|gb|EKC40178.1| Selenocysteine lyase [Crassostrea gigas]	1e-29	130	0.59	gi|379190291|gb|JU029111.1| TSA: Crassostrea angulata SeqIndex72528.ca mRNA sequence	3e-58	211	35%	gi|556094134|gb|ESO82787.1| hypothetical protein LOTGIDRAFT_211436	1e-56	207	0.34	FBgn0032393|ENSFM00500000270207|FBpp0079874||CG12264	2e-56	202	0.34	B0205.6|B0205.6	3.4e-52	177.2	Aminotran_5	PF00266.14	Aminotransferase class-V					0.979962
517	Contig_517	0	172	0.89	gi|405963658|gb|JH817548.1| Crassostrea gigas unplaced genomic scaffold scaffold1213 whole genome shotgun sequence	0	1038	0.76	gi|405963692|gb|EKC29248.1| Neuroendocrine convertase 2 [Crassostrea gigas]	5e-98	318	0.94	gi|379182457|gb|JU021277.1| TSA: Crassostrea angulata SeqIndex63698.ca mRNA sequence	0	927	70%	gi|556114257|gb|ESP02909.1| hypothetical protein LOTGIDRAFT_212426	0	810	0.65	FBgn0023179|ENSFM00250000000295|FBpp0084420|amontillado [Source:FlyBase gene name;Acc:FBgn0023179]|amon	0	757	0.59	C51E3.7|C51E3.7a										0.998744
518	Contig_518	1e-27	78.5	0.42	gi|405958324|gb|JH817298.1| Crassostrea gigas unplaced genomic scaffold scaffold1794 whole genome shotgun sequence	2e-66	237	0.35	gi|405958348|gb|EKC24484.1| Ectonucleoside triphosphate diphosphohydrolase 3 [Crassostrea gigas]					4e-60	217	33%	gi|556113666|gb|ESP02318.1| hypothetical protein LOTGIDRAFT_238045	1e-14	79	0.25	FBgn0024947|ENSFM00250000002349|FBpp0077367|NTPase [Source:FlyBase gene name;Acc:FBgn0024947]|NTPase	5e-21	96.3	0.23	C33H5.14|C33H5.14.2	4.9e-68	229.4	GDA1_CD39	PF01150.12	GDA1/CD39 (nucleoside phosphatase) family					0.997078
519	Contig_519	7e-170	150	0.94	gi|405970560|gb|JH818265.1| Crassostrea gigas unplaced genomic scaffold scaffold542 whole genome shotgun sequence	0	670	0.94	gi|405970566|gb|EKC35460.1| Guanine nucleotide-binding protein G(o) subunit alpha [Crassostrea gigas]	1e-133	236	0.77	gi|379183908|gb|JU022728.1| TSA: Crassostrea angulata SeqIndex65451.ca mRNA sequence	0	677	95%	gi|556094209|gb|ESO82862.1| hypothetical protein LOTGIDRAFT_203301	0	642	0.89	FBgn0001122|ENSFM00410000138458|FBpp0087365|G protein oalpha 47A [Source:FlyBase gene name;Acc:FBgn0001122]|G-oalpha47A	0	629	0.86	C26C6.2|C26C6.2.2										0.969985
520	Contig_520	3e-104	109	0.81	gi|405950049|gb|JH817924.1| Crassostrea gigas unplaced genomic scaffold scaffold44008 whole genome shotgun sequence	0	706	0.47	gi|405950058|gb|EKC18065.1| Serine/threonine-protein kinase ULK2 [Crassostrea gigas]	1e-37	156	0.63	gi|379186298|gb|JU025118.1| TSA: Crassostrea angulata SeqIndex68065.ca mRNA sequence	3e-85	279	73%	gi|556106743|gb|ESO95395.1| hypothetical protein LOTGIDRAFT_117004 partial	3e-110	373	0.44	FBgn0260945|ENSFM00570000852139|FBpp0075677|Autophagy-specific gene 1 [Source:FlyBase gene name;Acc:FBgn0260945]|Atg1	2e-32	129	0.3	B0207.4|B0207.4	5e-66	222.4	Pkinase	PF00069.20	Protein kinase domain					0.990121
521	Contig_521	0	230	0.79	gi|405951886|gb|JH816211.1| Crassostrea gigas unplaced genomic scaffold scaffold42766 whole genome shotgun sequence	0	665	0.6	gi|405951892|gb|EKC19763.1| hypothetical protein CGI_10007665 [Crassostrea gigas]	6e-43	118	0.84	gi|379187588|gb|JU026408.1| TSA: Crassostrea angulata SeqIndex69544.ca mRNA sequence	6e-174	531	68%	gi|556099712|gb|ESO88364.1| hypothetical protein LOTGIDRAFT_126291 partial	1e-58	214	0.33	FBgn0038047|ENSFM00250000000002|FBpp0082061||CG5245	9e-21	93.6	0.3	C47C12.3|C47C12.3b										0.98395
522	Contig_522	0	140	0.41	gi|405964034|gb|JH819194.1| Crassostrea gigas unplaced genomic scaffold scaffold1179 whole genome shotgun sequence	0	1091	0.45	gi|405964068|gb|EKC29590.1| Gamma-tubulin complex component 6 [Crassostrea gigas]					0	1176	46%	gi|556117031|gb|ESP05683.1| hypothetical protein LOTGIDRAFT_208649	2e-34	145	0.26	FBgn0026432|ENSFM00500000280590|FBpp0075793|Grip163 [Source:FlyBase gene name;Acc:FBgn0026432]|Grip163														0.973325
523	Contig_523													1e-09	63.2	21%	gi|556111118|gb|ESO99769.1| hypothetical protein LOTGIDRAFT_238721														1e-16	94.4	0.2	UniRef100_G3IKA4 Putative uncharacterized protein n=1 Tax=Cricetulus griseus RepID=G3IKA4_CRIGR	0.954616
524	Contig_524	0	113	0.89	gi|405954461|gb|JH816898.1| Crassostrea gigas unplaced genomic scaffold scaffold39040 whole genome shotgun sequence	0	979	0.64	gi|405954463|gb|EKC21897.1| WD repeat-containing protein C10orf79 [Crassostrea gigas]	2e-74	223	0.77	gi|379193145|gb|JU031965.1| TSA: Crassostrea angulata SeqIndex75749.ca mRNA sequence	0	955	63%	gi|556101592|gb|ESO90244.1| hypothetical protein LOTGIDRAFT_233795	7e-17	87.8	0.24	FBgn0036348|ENSFM00500000284052|FBpp0075574||CG17687														0.975734
525	Contig_525	6e-52	76.3	0.66	gi|405952764|gb|JH816647.1| Crassostrea gigas unplaced genomic scaffold scaffold41954 whole genome shotgun sequence	1e-84	309	0.26	gi|405952769|gb|EKC20542.1| hypothetical protein CGI_10005854 [Crassostrea gigas]					1e-33	133	36%	gi|556094338|gb|ESO82991.1| hypothetical protein LOTGIDRAFT_84904 partial	3e-09	62.8	0.2	FBgn0036203|ENSFM00570000854987|FBpp0075850|Mucin 68D [Source:FlyBase gene name;Acc:FBgn0036203]|Muc68D					1.8e-05	24.3	WD40	PF00400.27	WD domain, G-beta repeat					0.950895
526	Contig_526	3e-120	135	0.74	gi|405977679|gb|JH819050.1| Crassostrea gigas unplaced genomic scaffold scaffold79 whole genome shotgun sequence	0	640	0.58	gi|405977690|gb|EKC42126.1| Gametogenetin-binding protein 2 [Crassostrea gigas]	2e-36	152	0.82	gi|379190756|gb|JU029576.1| TSA: Crassostrea angulata SeqIndex73038.ca mRNA sequence	1e-150	471	64%	gi|556115531|gb|ESP04183.1| hypothetical protein LOTGIDRAFT_136639	1e-73	263	0.41	FBgn0037360|ENSFM00250000005756|FBpp0078379||CG2182					0.0062	16	zf-C3HC4	PF00097.20	Zinc finger, C3HC4 type (RING finger)					0.985589
527	Contig_527					1e-33	142	0.37	gi|405960255|gb|EKC26196.1| hypothetical protein CGI_10027183 [Crassostrea gigas]					1e-17	89.4	34%	gi|556107520|gb|ESO96172.1| hypothetical protein LOTGIDRAFT_231862	7e-10	64.3	0.26	FBgn0052644|ENSFM00670001245733|FBpp0294050|Mucin related 11Da [Source:FlyBase gene name;Acc:FBgn0052644]|Mur11Da	3e-09	59.7	0.26	C03E10.5|C03E10.5										0.993569
528	Contig_528																																		0.408383
529	Contig_529																																		0.0925187
530	Contig_530	9e-46	92.7	0.46	gi|405967792|gb|JH815993.1| Crassostrea gigas unplaced genomic scaffold scaffold780 whole genome shotgun sequence	2e-60	220	0.51	gi|405978881|gb|EKC43240.1| hypothetical protein CGI_10013462 [Crassostrea gigas]	2e-21	103	0.55	gi|379153507|gb|JT992326.1| TSA: Crassostrea angulata SeqIndex17490.ca mRNA sequence	5e-53	189	43%	gi|556097738|gb|ESO86390.1| hypothetical protein LOTGIDRAFT_195131 partial	9e-46	170	0.41	FBgn0261803|ENSFM00670001235986|FBpp0292370||CG42749					0.02	14.8	DUF3082	PF11282.3	Protein of unknown function (DUF3082)					0.999267
531	Contig_531													7e-25	105	38%	gi|556111927|gb|ESP00579.1| hypothetical protein LOTGIDRAFT_149763														6e-16	87	0.47	UniRef100_B9ENK0 C6orf191 n=1 Tax=Salmo salar RepID=B9ENK0_SALSA	0.209202
532	Contig_532	0	137	0.78	gi|405976002|gb|JH818947.1| Crassostrea gigas unplaced genomic scaffold scaffold168 whole genome shotgun sequence	0	1209	0.73	gi|405976016|gb|EKC40540.1| Villin-1 [Crassostrea gigas]	4e-168	297	0.8	gi|379190094|gb|JU028914.1| TSA: Crassostrea angulata SeqIndex72315.ca mRNA sequence	0	673	45%	gi|556096230|gb|ESO84882.1| hypothetical protein LOTGIDRAFT_221805	1e-116	389	0.35	FBgn0010225|ENSFM00570000851008|FBpp0078610|Gelsolin [Source:FlyBase gene name;Acc:FBgn0010225]|Gel	4e-45	176	0.25	B0523.5|B0523.5										0.983709
533	Contig_533	4e-63	173	0.5	gi|405975359|gb|JH816287.1| Crassostrea gigas unplaced genomic scaffold scaffold211 whole genome shotgun sequence	5e-70	243	0.38	gi|405975365|gb|EKC39931.1| Bone morphogenetic protein 7 [Crassostrea gigas]	1e-12	59.3	0.44	gi|379181763|gb|JU020583.1| TSA: Crassostrea angulata SeqIndex62920.ca mRNA sequence	7e-29	122	28%	gi|556096831|gb|ESO85483.1| hypothetical protein LOTGIDRAFT_205842	6e-25	112	0.25	FBgn0000490|ENSFM00500000269724|FBpp0301713|decapentaplegic [Source:FlyBase gene name;Acc:FBgn0000490]|dpp	4e-13	70.5	0.29	B0412.2|B0412.2										0.986817
534	Contig_534	4e-54	91.3	0.52	gi|405970976|gb|JH818074.1| Crassostrea gigas unplaced genomic scaffold scaffold506 whole genome shotgun sequence	1e-78	280	0.37	gi|405970988|gb|EKC35848.1| Ribonucleoprotein PTB-binding 2 [Crassostrea gigas]					8e-70	256	36%	gi|556113792|gb|ESP02444.1| hypothetical protein LOTGIDRAFT_172000									8.9e-26	89.2	RRM_1	PF00076.17	RNA recognition motif. (a.k.a. RRM, RBD, or RNP domain)	3e-36	155	0.31	UniRef100_G3RJZ5 Uncharacterized protein (Fragment) n=1 Tax=Gorilla gorilla gorilla RepID=G3RJZ5_GORGO	0.974145
535	Contig_535																									0.0057	15.7	YoaP	PF14268.1	YoaP-like					0.321925
536	Contig_536																																		0.641864
537	Contig_537	0	388	0.61	gi|405967097|gb|JH817293.1| Crassostrea gigas unplaced genomic scaffold scaffold854 whole genome shotgun sequence	0	1564	0.51	gi|405967125|gb|EKC32326.1| Linear gramicidin synthetase subunit D [Crassostrea gigas]					7e-35	145	30%	gi|556108472|gb|ESO97124.1| hypothetical protein LOTGIDRAFT_174606	4e-33	140	0.31	FBgn0000527|ENSFM00500000273838|FBpp0083505|ebony [Source:FlyBase gene name;Acc:FBgn0000527]|e	5e-15	79	0.26	C41A3.1|C41A3.1	6.1e-87	291.5	AMP-binding	PF00501.23	AMP-binding enzyme					0.999003
538	Contig_538	4e-58	166	0.88	gi|405963496|gb|JH816431.1| Crassostrea gigas unplaced genomic scaffold scaffold1222 whole genome shotgun sequence	1e-53	207	0.72	gi|405963516|gb|EKC29081.1| Ras-responsive element-binding protein 1 partial [Crassostrea gigas]	8e-15	81.3	0.5	gi|379196344|gb|JU035164.1| TSA: Crassostrea angulata SeqIndex79351.ca mRNA sequence	3e-27	116	78%	gi|556094015|gb|ESO82668.1| hypothetical protein LOTGIDRAFT_109068	9e-22	103	0.5	FBgn0003053|ENSFM00600000922577|FBpp0099653|pebbled [Source:FlyBase gene name;Acc:FBgn0003053]|peb														0.900058
539	Contig_539																																		0.0110194
540	Contig_540	5e-98	85.8	0.54	gi|405978126|gb|JH817227.1| Crassostrea gigas unplaced genomic scaffold scaffold54 whole genome shotgun sequence	4e-163	522	0.4	gi|405978150|gb|EKC42561.1| Protein pigeon [Crassostrea gigas]					2e-119	405	35%	gi|556107050|gb|ESO95702.1| hypothetical protein LOTGIDRAFT_160255	8e-50	193	0.23	FBgn0010309|ENSFM00250000012302|FBpp0291717|pigeon [Source:FlyBase gene name;Acc:FBgn0010309]|pigeon					0.064	12.1	CMV_US	PF08001.6	CMV US					0.801904
541	Contig_541													0	1151	45%	gi|556112597|gb|ESP01249.1| hypothetical protein LOTGIDRAFT_212786														0	944	0.38	UniRef100_UPI000194C13A UPI000194C13A related cluster n=1 Tax=unknown RepID=UPI000194C13A	0.89428
542	Contig_542																																		0.142179
543	Contig_543	8e-159	167	0.84	gi|405959156|gb|JH815769.1| Crassostrea gigas unplaced genomic scaffold scaffold1720 whole genome shotgun sequence	0	622	0.75	gi|405959157|gb|EKC25219.1| Ornithine aminotransferase mitochondrial [Crassostrea gigas]	1e-22	66.6	0.39	gi|379179647|gb|JU018467.1| TSA: Crassostrea angulata SeqIndex60506.ca mRNA sequence	0	648	77%	gi|556094079|gb|ESO82732.1| hypothetical protein LOTGIDRAFT_184502	0	611	0.72	FBgn0022774|ENSFM00500000270057|FBpp0074729|Ornithine aminotransferase precursor [Source:FlyBase gene name;Acc:FBgn0022774]|Oat	0	556	0.66	C16A3.10|C16A3.10a.1	7.6e-115	383.2	Aminotran_3	PF00202.16	Aminotransferase class-III					0.981061
544	Contig_544																																		0.68042
545	Contig_545	0	166	0.9	gi|405973834|gb|JH817779.1| Crassostrea gigas unplaced genomic scaffold scaffold335 whole genome shotgun sequence	0	1442	0.62	gi|405973856|gb|EKC38546.1| Putative DNA helicase INO80 complex-like protein 1 [Crassostrea gigas]	1e-33	143	0.74	gi|379196927|gb|JU035747.1| TSA: Crassostrea angulata SeqIndex79988.ca mRNA sequence	0	1661	68%	gi|556094357|gb|ESO83010.1| hypothetical protein LOTGIDRAFT_236919	0	1069	0.56	FBgn0086613|ENSFM00540000717958|FBpp0083185|Ino80 [Source:FlyBase gene name;Acc:FBgn0086613]|Ino80	4e-66	244	0.3	C52B9.8|C52B9.8										0.985408
546	Contig_546	0	486	0.65	gi|405959075|gb|JH817970.1| Crassostrea gigas unplaced genomic scaffold scaffold1726 whole genome shotgun sequence	0	1087	0.57	gi|405959093|gb|EKC25161.1| Neurotrypsin [Crassostrea gigas]					2e-08	58.9	34%	gi|556100880|gb|ESO89532.1| hypothetical protein LOTGIDRAFT_125167 partial	1e-123	434	0.32	FBgn0031571|ENSFM00670001237326|FBpp0297895||CG3921	3e-89	322	0.29	C06B8.7|C06B8.7										0.992216
547	Contig_547																																		0.103789
548	Contig_548	0	129	0.72	gi|405961120|gb|JH818774.1| Crassostrea gigas unplaced genomic scaffold scaffold1508 whole genome shotgun sequence	0	914	0.68	gi|405961127|gb|EKC26977.1| TBC1 domain family member 9 [Crassostrea gigas]	5e-19	61.1	0.46	gi|379187657|gb|JU026477.1| TSA: Crassostrea angulata SeqIndex69624.ca mRNA sequence	0	1254	68%	gi|556109147|gb|ESO97799.1| hypothetical protein LOTGIDRAFT_152898	0	658	0.41	FBgn0037074|ENSFM00250000000303|FBpp0304182||CG7324	2e-27	119	0.3	C31E10.8|C31E10.8										0.970771
549	Contig_549	0	116	0.75	gi|405957720|gb|JH818689.1| Crassostrea gigas unplaced genomic scaffold scaffold1848 whole genome shotgun sequence	0	1500	0.52	gi|405957726|gb|EKC23916.1| DEP domain-containing protein 5 [Crassostrea gigas]	2e-28	54.2	0.71	gi|379184294|gb|JU023114.1| TSA: Crassostrea angulata SeqIndex65869.ca mRNA sequence	0	1422	50%	gi|556102799|gb|ESO91451.1| hypothetical protein LOTGIDRAFT_153895	9e-155	516	0.55	FBgn0035227|ENSFM00250000003020|FBpp0072588||CG12090														0.982011
550	Contig_550	7e-24	83.5	0.58	gi|405977507|gb|JH818444.1| Crassostrea gigas unplaced genomic scaffold scaffold86 whole genome shotgun sequence	4e-57	213	0.27	gi|405977593|gb|EKC42036.1| Phosphoinositide 3-kinase adapter protein 1 [Crassostrea gigas]					2e-44	174	28%	gi|556115152|gb|ESP03804.1| hypothetical protein LOTGIDRAFT_156365	2e-14	79.7	0.29	FBgn0020299|ENSFM00250000008466|FBpp0082418|stumps [Source:FlyBase gene name;Acc:FBgn0020299]|stumps														0.99849
551	Contig_551	5e-115	88.6	0.72	gi|405958829|gb|JH818854.1| Crassostrea gigas unplaced genomic scaffold scaffold1746 whole genome shotgun sequence	5e-156	525	0.46	gi|405958833|gb|EKC24921.1| A-kinase anchor protein 13 [Crassostrea gigas]	3e-27	97.7	0.49	gi|379185787|gb|JU024607.1| TSA: Crassostrea angulata SeqIndex67500.ca mRNA sequence	5e-38	142	50%	gi|556111845|gb|ESP00497.1| hypothetical protein LOTGIDRAFT_112428 partial	5e-73	269	0.31	FBgn0032796|ENSFM00250000000618|FBpp0080820||CG10188	2e-10	63.2	0.24	C35B8.2|C35B8.2b										0.989132
552	Contig_552																																		0.01496
553	Contig_553	1e-152	140	0.68	gi|405960199|gb|JH823231.1| Crassostrea gigas unplaced genomic scaffold scaffold1599 whole genome shotgun sequence	0	723	0.54	gi|405960243|gb|EKC26184.1| Fibroblast growth factor receptor 3 [Crassostrea gigas]	2e-41	169	0.5	gi|255918291|gb|FJ969381.1| Crassostrea angulata insulin-like growth factor receptor mRNA partial cds	0	648	54%	gi|556104503|gb|ESO93155.1| hypothetical protein LOTGIDRAFT_91761 partial	9e-113	386	0.37	FBgn0005592|ENSFM00520000517847|FBpp0100143|breathless [Source:FlyBase gene name;Acc:FBgn0005592]|btl	2e-53	201	0.39	C24G6.2|C24G6.2a	3.1e-98	327.8	Pkinase_Tyr	PF07714.12	Protein tyrosine kinase					0.988945
554	Contig_554	2e-166	158	0.82	gi|405963787|gb|JH816693.1| Crassostrea gigas unplaced genomic scaffold scaffold1203 whole genome shotgun sequence	0	680	0.82	gi|405963809|gb|EKC29355.1| Vacuolar protein sorting-associated protein 4B [Crassostrea gigas]	1e-109	285	0.88	gi|379185713|gb|JU024533.1| TSA: Crassostrea angulata SeqIndex67422.ca mRNA sequence	6e-174	530	84%	gi|556109787|gb|ESO98439.1| hypothetical protein LOTGIDRAFT_114287 partial	0	613	0.72	FBgn0027605|ENSFM00500000269832|FBpp0074278|Vacuolar protein sorting 4 [Source:FlyBase gene name;Acc:FBgn0027605]|Vps4	2e-52	192	0.38	C24B5.2|C24B5.2a										0.987736
555	Contig_555	4e-177	150	0.9	gi|405951254|gb|JH818319.1| Crassostrea gigas unplaced genomic scaffold scaffold43208 whole genome shotgun sequence	0	662	0.48	gi|405951257|gb|EKC19185.1| Cell division cycle 2-related protein kinase 7 [Crassostrea gigas]	3e-60	132	0.94	gi|379197145|gb|JU035965.1| TSA: Crassostrea angulata SeqIndex80230.ca mRNA sequence	0	564	83%	gi|556113129|gb|ESP01781.1| hypothetical protein LOTGIDRAFT_139146	8e-160	522	0.75	FBgn0037093|ENSFM00400000131779|FBpp0304962||Cdk12	4e-117	387	0.58	B0285.1|B0285.1b										0.993797
556	Contig_556	3e-178	135	0.44	gi|405950116|gb|JH817110.1| Crassostrea gigas unplaced genomic scaffold scaffold43986 whole genome shotgun sequence	4e-151	499	0.58	gi|405950131|gb|EKC18135.1| Inverted formin-2 [Crassostrea gigas]	2e-41	127	0.67	gi|379186462|gb|JU025282.1| TSA: Crassostrea angulata SeqIndex68243.ca mRNA sequence	1e-128	425	50%	gi|556115030|gb|ESP03682.1| hypothetical protein LOTGIDRAFT_224207	1e-79	292	0.38	FBgn0053556|ENSFM00400000131932|FBpp0099826|formin 3 [Source:FlyBase gene name;Acc:FBgn0053556]|form3														0.994793
557	Contig_557	2e-10	67.5	0.69	gi|405950512|gb|JH816554.1| Crassostrea gigas unplaced genomic scaffold scaffold43742 whole genome shotgun sequence									3e-17	84.3	45%	gi|556108759|gb|ESO97411.1| hypothetical protein LOTGIDRAFT_214254	2e-19	92	0.44	FBgn0024811|ENSFM00250000002274|FBpp0088183|Crk [Source:FlyBase gene name;Acc:FBgn0024811]|Crk														0.185328
558	Contig_558																																		0.681575
559	Contig_559	0	127	0.83	gi|405969903|gb|JH816283.1| Crassostrea gigas unplaced genomic scaffold scaffold591 whole genome shotgun sequence	2e-158	529	0.44	gi|405969934|gb|EKC34877.1| Peripheral-type benzodiazepine receptor-associated protein 1 [Crassostrea gigas]	2e-39	84.5	0.65	gi|379179090|gb|JU017910.1| TSA: Crassostrea angulata SeqIndex59877.ca mRNA sequence	3e-71	239	57%	gi|556112320|gb|ESP00972.1| hypothetical protein LOTGIDRAFT_85300 partial	7e-69	256	0.35	FBgn0262483|ENSFM00650001140082|FBpp0293364|RIM-binding protein [Source:FlyBase gene name;Acc:FBgn0262483]|Rbp														0.954109
560	Contig_560																									0.025	14.6	Tubulin_C	PF03953.12	Tubulin C-terminal domain					0.126928
561	Contig_561	0	116	0.79	gi|405958942|gb|JH818580.1| Crassostrea gigas unplaced genomic scaffold scaffold1737 whole genome shotgun sequence	0	912	0.47	gi|405958952|gb|EKC25031.1| Protein polybromo-1 [Crassostrea gigas]	8e-20	97.7	0.34	gi|379187569|gb|JU026389.1| TSA: Crassostrea angulata SeqIndex69523.ca mRNA sequence	5e-102	332	57%	gi|556107604|gb|ESO96256.1| hypothetical protein LOTGIDRAFT_144192 partial	0	671	0.37	FBgn0039227|ENSFM00570000851187|FBpp0084115|polybromo [Source:FlyBase gene name;Acc:FBgn0039227]|polybromo	3e-126	436	0.29	C26C6.1|C26C6.1a	1.8e-66	219.9	Bromodomain	PF00439.20	Bromodomain					0.968544
562	Contig_562	3e-89	75.8	0.5	gi|405961279|gb|JH818776.1| Crassostrea gigas unplaced genomic scaffold scaffold1488 whole genome shotgun sequence	0	598	0.42	gi|405961281|gb|EKC27111.1| hypothetical protein CGI_10005179 [Crassostrea gigas]	7e-67	171	0.5	gi|379196986|gb|JU035806.1| TSA: Crassostrea angulata SeqIndex80055.ca mRNA sequence	4e-13	74.3	30%	gi|556114866|gb|ESP03518.1| hypothetical protein LOTGIDRAFT_171304	2e-12	73.2	0.23	FBgn0031273|ENSFM00670001239859|FBpp0077664||CG2839	9e-10	61.2	0.26	C25A11.4|C25A11.4b										0.965733
563	Contig_563																																		0.421641
564	Contig_564	1e-63	140	0.71	gi|405967688|gb|JH818230.1| Crassostrea gigas unplaced genomic scaffold scaffold787 whole genome shotgun sequence	9e-114	367	0.6	gi|405967691|gb|EKC32825.1| Sentrin-specific protease 1 [Crassostrea gigas]	2e-56	100	0.71	gi|379195508|gb|JU034328.1| TSA: Crassostrea angulata SeqIndex78414.ca mRNA sequence	1e-99	322	72%	gi|556111532|gb|ESP00184.1| hypothetical protein LOTGIDRAFT_201054	8e-57	218	0.51	FBgn0027603|ENSFM00540000717959|FBpp0074462|Ulp1 [Source:FlyBase gene name;Acc:FBgn0027603]|Ulp1					2.6e-49	167.6	Peptidase_C48	PF02902.14	Ulp1 protease family, C-terminal catalytic domain					0.956343
565	Contig_565	5e-149	100	0.53	gi|405965067|gb|JH815963.1| Crassostrea gigas unplaced genomic scaffold scaffold1080 whole genome shotgun sequence	0	842	0.47	gi|405965071|gb|EKC30496.1| Tetratricopeptide repeat protein 37 [Crassostrea gigas]					0	765	42%	gi|556112632|gb|ESP01284.1| hypothetical protein LOTGIDRAFT_230642	6e-80	290	0.34	FBgn0033376|ENSFM00250000005340|FBpp0087646||CG8777					1.1e-39	133.8	TPR_11	PF13414.1	TPR repeat					0.95317
566	Contig_566	0	626	0.8	gi|405955108|gb|JH818819.1| Crassostrea gigas unplaced genomic scaffold scaffold37664 whole genome shotgun sequence	0	990	0.6	gi|405955111|gb|EKC22350.1| hypothetical protein CGI_10002439 [Crassostrea gigas]	2e-56	142	0.82	gi|379153596|gb|JT992415.1| TSA: Crassostrea angulata SeqIndex17659.ca mRNA sequence	0	1025	60%	gi|556110314|gb|ESO98966.1| hypothetical protein LOTGIDRAFT_213774	0	629	0.48	FBgn0040234|ENSFM00580000902189|FBpp0071256|c12.2 [Source:FlyBase gene name;Acc:FBgn0040234]|c12.2					2e-61	205.6	AAA_5	PF07728.9	AAA domain (dynein-related subfamily)					0.761903
567	Contig_567	3e-148	196	0.51	gi|405962218|gb|JH818405.1| Crassostrea gigas unplaced genomic scaffold scaffold1357 whole genome shotgun sequence	0	504	0.4	gi|405975070|gb|EKC39666.1| NACHT and WD repeat domain-containing protein 1 [Crassostrea gigas]	1e-12	43.2	0.59	gi|379185956|gb|JU024776.1| TSA: Crassostrea angulata SeqIndex67687.ca mRNA sequence	0	463	32%	gi|556108791|gb|ESO97443.1| hypothetical protein LOTGIDRAFT_231605	2e-128	246	0.35	FBgn0038397|ENSFM00700001390251|FBpp0082689||CG10185					6.2e-06	26.5	AAA_16	PF13191.1	AAA ATPase domain					0.993428
568	Contig_568	1e-158	105	0.69	gi|405945337|gb|JH823123.1| Crassostrea gigas unplaced genomic scaffold C34444 whole genome shotgun sequence	0	718	0.71	gi|405945338|gb|EKC17283.1| Atrial natriuretic peptide receptor B [Crassostrea gigas]	2e-60	232	0.81	gi|379184049|gb|JU022869.1| TSA: Crassostrea angulata SeqIndex65604.ca mRNA sequence	0	732	71%	gi|556109177|gb|ESO97829.1| hypothetical protein LOTGIDRAFT_104429 partial	1e-166	548	0.35	FBgn0051183|ENSFM00250000000198|FBpp0082641||CG31183	2e-133	444	0.29	B0024.6|B0024.6	0.036	13.5	DUF3043	PF11241.3	Protein of unknown function (DUF3043)					0.999328
569	Contig_569	0	152	0.81	gi|405950958|gb|JH816256.1| Crassostrea gigas unplaced genomic scaffold scaffold43452 whole genome shotgun sequence	0	1352	0.63	gi|405950968|gb|EKC18920.1| WD repeat-containing protein 7 [Crassostrea gigas]	5e-66	182	0.89	gi|379197492|gb|JU036312.1| TSA: Crassostrea angulata SeqIndex80599.ca mRNA sequence	0	1166	57%	gi|556108258|gb|ESO96910.1| hypothetical protein LOTGIDRAFT_159662	0	528	0.39	FBgn0023510|ENSFM00250000001912|FBpp0070303|Rabconnectin-3B [Source:FlyBase gene name;Acc:FBgn0023510]|Rbcn-3B														0.780797
570	Contig_570	0	172	0.82	gi|405954300|gb|JH818880.1| Crassostrea gigas unplaced genomic scaffold scaffold39368 whole genome shotgun sequence	0	1744	0.7	gi|405954303|gb|EKC21783.1| Isoleucyl-tRNA synthetase cytoplasmic [Crassostrea gigas]	1e-42	171	0.55	gi|379183076|gb|JU021896.1| TSA: Crassostrea angulata SeqIndex64383.ca mRNA sequence	0	1682	67%	gi|556114855|gb|ESP03507.1| hypothetical protein LOTGIDRAFT_137237	0	1294	0.54	FBgn0027086|ENSFM00500000270033|FBpp0078151|Isoleucyl-tRNA synthetase [Source:FlyBase gene name;Acc:FBgn0027086]|Aats-ile	4e-62	230	0.26	C25A1.7|C25A1.7a										0.977054
571	Contig_571	8e-99	101	0.68	gi|405973595|gb|JH819181.1| Crassostrea gigas unplaced genomic scaffold scaffold348 whole genome shotgun sequence	3e-170	551	0.43	gi|405958476|gb|EKC24603.1| Putative ATP-dependent RNA helicase DDX58 [Crassostrea gigas]	1e-09	64.3	0.47	gi|379193289|gb|JU032109.1| TSA: Crassostrea angulata SeqIndex75907.ca mRNA sequence	7e-134	437	37%	gi|556094069|gb|ESO82722.1| hypothetical protein LOTGIDRAFT_211354	5e-26	117	0.26	FBgn0034246|ENSFM00560000771307|FBpp0086061|Dicer-2 [Source:FlyBase gene name;Acc:FBgn0034246]|Dcr-2														0.991868
572	Contig_572	5e-156	140	0.72	gi|405978328|gb|JH816892.1| Crassostrea gigas unplaced genomic scaffold scaffold43 whole genome shotgun sequence	1e-64	223	0.89	gi|405978347|gb|EKC42747.1| Sialin [Crassostrea gigas]					0	647	83%	gi|556103951|gb|ESO92603.1| hypothetical protein LOTGIDRAFT_233052	2e-43	169	0.3	FBgn0038799|ENSFM00670001235360|FBpp0083297||CG4288	9e-28	117	0.26	C38C10.2|C38C10.2.2										0.975624
573	Contig_573																																		0.97354
574	Contig_574	3e-72	128	0.88	gi|405975792|gb|JH822105.1| Crassostrea gigas unplaced genomic scaffold scaffold189 whole genome shotgun sequence	4e-102	350	0.55	gi|405975799|gb|EKC40344.1| Ras association domain-containing protein 5 [Crassostrea gigas]	2e-62	239	0.75	gi|379193843|gb|JU032663.1| TSA: Crassostrea angulata SeqIndex76566.ca mRNA sequence	2e-93	306	56%	gi|556093686|gb|ESO82339.1| hypothetical protein LOTGIDRAFT_81505 partial																		0.892301
575	Contig_575	0	198	0.7	gi|405962870|gb|JH818394.1| Crassostrea gigas unplaced genomic scaffold scaffold1297 whole genome shotgun sequence	0	1309	0.57	gi|405962873|gb|EKC28512.1| Filamin-C [Crassostrea gigas]	2e-65	150	0.8	gi|379185913|gb|JU024733.1| TSA: Crassostrea angulata SeqIndex67638.ca mRNA sequence	0	1902	71%	gi|556110866|gb|ESO99517.1| hypothetical protein LOTGIDRAFT_158607	0	1281	0.49	FBgn0014141|ENSFM00250000000494|FBpp0292427|cheerio [Source:FlyBase gene name;Acc:FBgn0014141]|cher	2e-60	227	0.22	C23F12.1|C23F12.1d										0.987335
576	Contig_576	0	184	0.94	gi|405973113|gb|JH818336.1| Crassostrea gigas unplaced genomic scaffold scaffold377 whole genome shotgun sequence	0	1590	0.59	gi|405973130|gb|EKC37861.1| UDP-glucose:glycoprotein glucosyltransferase 1 [Crassostrea gigas]	2e-41	91.8	0.97	gi|379196345|gb|JU035165.1| TSA: Crassostrea angulata SeqIndex79352.ca mRNA sequence	0	1678	60%	gi|556114622|gb|ESP03274.1| hypothetical protein LOTGIDRAFT_137613	0	1160	0.46	FBgn0014075|ENSFM00250000001415|FBpp0074831|UDP-glucose-glycoprotein glucosyltransferase [Source:FlyBase gene name;Acc:FBgn0014075]|Ugt														0.922881
577	Contig_577																																		0.345521
578	Contig_578	0	136	0.88	gi|405977734|gb|JH823233.1| Crassostrea gigas unplaced genomic scaffold scaffold77 whole genome shotgun sequence	0	1261	0.83	gi|405977754|gb|EKC42188.1| Cullin-1 [Crassostrea gigas]	1e-34	139	0.89	gi|379197276|gb|JU036096.1| TSA: Crassostrea angulata SeqIndex80371.ca mRNA sequence	0	1224	80%	gi|556105602|gb|ESO94254.1| hypothetical protein LOTGIDRAFT_215748	0	903	0.62	FBgn0015509|ENSFM00510000502743|FBpp0087922|lin-19-like [Source:FlyBase gene name;Acc:FBgn0015509]|lin19					1.9e-203	677.1	Cullin	PF00888.17	Cullin family					0.982362
579	Contig_579	2e-106	78	0.91	gi|405967080|gb|JH818760.1| Crassostrea gigas unplaced genomic scaffold scaffold858 whole genome shotgun sequence	0	572	0.72	gi|405967082|gb|EKC32287.1| V-type proton ATPase subunit C 1 [Crassostrea gigas]	3e-58	225	0.7	gi|379191755|gb|JU030575.1| TSA: Crassostrea angulata SeqIndex74235.ca mRNA sequence	1e-179	547	71%	gi|556108635|gb|ESO97287.1| hypothetical protein LOTGIDRAFT_206255	2e-177	542	0.68	FBgn0262511|ENSFM00250000001882|FBpp0086320|Vacuolar H[+] ATPase 44kD C subunit [Source:FlyBase gene name;Acc:FBgn0262511]|Vha44														0.940831
580	Contig_580	3e-106	117	0.72	gi|405966539|gb|JH819146.1| Crassostrea gigas unplaced genomic scaffold scaffold929 whole genome shotgun sequence	4e-169	567	0.52	gi|405966542|gb|EKC31816.1| Putative histone-lysine N-methyltransferase ASH1L [Crassostrea gigas]	4e-47	125	0.74	gi|379194871|gb|JU033691.1| TSA: Crassostrea angulata SeqIndex77717.ca mRNA sequence	7e-147	473	45%	gi|556107710|gb|ESO96362.1| hypothetical protein LOTGIDRAFT_143999	4e-83	304	0.32	FBgn0005386|ENSFM00500000271636|FBpp0297152|absent small or homeotic discs 1 [Source:FlyBase gene name;Acc:FBgn0005386]|ash1	2e-17	86.7	0.3	C26C6.1|C26C6.1a	1.1e-18	67	BAH	PF01426.13	BAH domain					0.976581
581	Contig_581	7e-74	111	0.88	gi|405974057|gb|JH817704.1| Crassostrea gigas unplaced genomic scaffold scaffold315 whole genome shotgun sequence	8e-143	448	0.64	gi|405974067|gb|EKC38737.1| DNA polymerase beta [Crassostrea gigas]	3e-41	168	0.69	gi|379180908|gb|JU019728.1| TSA: Crassostrea angulata SeqIndex61915.ca mRNA sequence	7e-50	187	34%	gi|556108211|gb|ESO96863.1| hypothetical protein LOTGIDRAFT_72491 partial																		0.984837
582	Contig_582	0	128	0.8	gi|405960396|gb|JH817198.1| Crassostrea gigas unplaced genomic scaffold scaffold1584 whole genome shotgun sequence	0	1144	0.59	gi|405960409|gb|EKC26335.1| Pleckstrin-like protein domain-containing family H member 2 [Crassostrea gigas]	3e-30	98.7	0.7	gi|379197233|gb|JU036053.1| TSA: Crassostrea angulata SeqIndex80326.ca mRNA sequence	4e-28	124	22%	gi|556104991|gb|ESO93643.1| hypothetical protein LOTGIDRAFT_119149 partial	0	779	0.48	FBgn0264449|ENSFM00250000001866|FBpp0304854||CG43867	2e-89	315	0.28	C34B4.1|C34B4.1b	1.5e-27	95.7	PH	PF00169.24	PH domain					0.982337
583	Contig_583	0	146	0.94	gi|405963846|gb|JH817564.1| Crassostrea gigas unplaced genomic scaffold scaffold1195 whole genome shotgun sequence	0	1474	0.65	gi|405963850|gb|EKC29388.1| Structural maintenance of chromosomes protein 1A [Crassostrea gigas]	2e-82	216	0.81	gi|379180487|gb|JU019307.1| TSA: Crassostrea angulata SeqIndex61441.ca mRNA sequence	0	1818	79%	gi|556107005|gb|ESO95657.1| hypothetical protein LOTGIDRAFT_188369 partial	0	1165	0.52	FBgn0040283|ENSFM00500000269864|FBpp0083926|SMC1 [Source:FlyBase gene name;Acc:FBgn0040283]|SMC1	2e-18	88.2	0.29	C44C10.4|C44C10.4										0.958922
584	Contig_584	0	130	0.71	gi|405957588|gb|JH819175.1| Crassostrea gigas unplaced genomic scaffold scaffold1859 whole genome shotgun sequence	0	1159	0.75	gi|405957593|gb|EKC23794.1| Cullin-4A [Crassostrea gigas]	1e-67	256	0.84	gi|379187560|gb|JU026380.1| TSA: Crassostrea angulata SeqIndex69514.ca mRNA sequence	0	1058	77%	gi|556110155|gb|ESO98807.1| hypothetical protein LOTGIDRAFT_187016	0	910	0.65	FBgn0033260|ENSFM00510000502736|FBpp0290569|Cullin-4 [Source:FlyBase gene name;Acc:FBgn0033260]|Cul-4														0.965431
585	Contig_585	0	131	0.52	gi|405968551|gb|JH816600.1| Crassostrea gigas unplaced genomic scaffold scaffold712 whole genome shotgun sequence	0	1800	0.62	gi|405968554|gb|EKC33617.1| hypothetical protein CGI_10016472 [Crassostrea gigas]	9e-41	167	0.56	gi|379196389|gb|JU035209.1| TSA: Crassostrea angulata SeqIndex79398.ca mRNA sequence	0	850	52%	gi|556116372|gb|ESP05024.1| hypothetical protein LOTGIDRAFT_156279																		0.974171
586	Contig_586	2e-79	100	0.43	gi|405953809|gb|JH818888.1| Crassostrea gigas unplaced genomic scaffold scaffold40230 whole genome shotgun sequence	1e-116	410	0.25	gi|405963063|gb|EKC28669.1| Sushi repeat-containing protein SRPX2 [Crassostrea gigas]	9e-17	87.7	0.52	gi|379194678|gb|JU033498.1| TSA: Crassostrea angulata SeqIndex77505.ca mRNA sequence	2e-41	167	26%	gi|556103954|gb|ESO92606.1| hypothetical protein LOTGIDRAFT_233055	3e-17	89.4	0.37	FBgn0259685|ENSFM00570000852494|FBpp0083987|crumbs [Source:FlyBase gene name;Acc:FBgn0259685]|crb	5e-13	72	0.38	C02B4.1|C02B4.1	1.3e-32	110.9	GCC2_GCC3	PF07699.8	GCC2 and GCC3					0.9923
587	Contig_587	5e-24	74.8	0.58	gi|405969238|gb|JH816257.1| Crassostrea gigas unplaced genomic scaffold scaffold631 whole genome shotgun sequence	4e-86	291	0.39	gi|405969254|gb|EKC34236.1| Tubulin-specific chaperone cofactor E-like protein [Crassostrea gigas]					2e-97	322	45%	gi|556105203|gb|ESO93855.1| hypothetical protein LOTGIDRAFT_104573	1e-73	257	0.39	FBgn0033495|ENSFM00250000004544|FBpp0304278||CG12214	3e-48	179	0.3	C52B9.3|C52B9.3a	6.4e-13	47.8	LRR_4	PF12799.2	Leucine Rich repeats (2 copies)					0.982283
588	Contig_588	1e-13	61.6	0.42	gi|405960750|gb|JH817225.1| Crassostrea gigas unplaced genomic scaffold scaffold1544 whole genome shotgun sequence	8e-16	80.1	0.31	gi|405960751|gb|EKC26637.1| hypothetical protein CGI_10001560 [Crassostrea gigas]																	4.1e-43	147.1	GBP	PF02263.14	Guanylate-binding protein, N-terminal domain	7e-71	261	0.29	UniRef100_H3B0S3 Uncharacterized protein (Fragment) n=1 Tax=Latimeria chalumnae RepID=H3B0S3_LATCH	0.99753
589	Contig_589	2e-168	525	0.9	gi|405953606|gb|JH819076.1| Crassostrea gigas unplaced genomic scaffold scaffold40612 whole genome shotgun sequence	0	559	0.74	gi|405953610|gb|EKC21240.1| Serine/threonine-protein kinase H1-like protein [Crassostrea gigas]	8e-69	151	0.42	gi|379186028|gb|JU024848.1| TSA: Crassostrea angulata SeqIndex67771.ca mRNA sequence	9e-178	543	69%	gi|556109703|gb|ESO98355.1| hypothetical protein LOTGIDRAFT_114439	4e-77	264	0.48	FBgn0016126|ENSFM00400000131731|FBpp0305826|Calcium/calmodulin-dependent protein kinase I [Source:FlyBase gene name;Acc:FBgn0016126]|CaMKI	1e-42	162	0.36	C44C8.6|C44C8.6a										0.850901
590	Contig_590	2e-159	214	0.8	gi|405970017|gb|JH817848.1| Crassostrea gigas unplaced genomic scaffold scaffold586 whole genome shotgun sequence	0	689	0.6	gi|405970030|gb|EKC34968.1| Histone deacetylase 4 [Crassostrea gigas]	3e-79	116	0.76	gi|379184113|gb|JU022933.1| TSA: Crassostrea angulata SeqIndex65672.ca mRNA sequence	0	561	69%	gi|556113107|gb|ESP01759.1| hypothetical protein LOTGIDRAFT_139112	5e-166	539	0.57	FBgn0041210|ENSFM00520000517793|FBpp0305524|HDAC4 [Source:FlyBase gene name;Acc:FBgn0041210]|HDAC4	4e-122	405	0.47	C10E2.3|C10E2.3a										0.985401
591	Contig_591																																		0.116041
592	Contig_592	3e-20	60.6	0.59	gi|405974171|gb|JH816383.1| Crassostrea gigas unplaced genomic scaffold scaffold312 whole genome shotgun sequence									1e-18	68.9	37%	gi|556096606|gb|ESO85258.1| hypothetical protein LOTGIDRAFT_176926 partial														2e-14	85.1	0.31	UniRef100_D7ELB4 Putative uncharacterized protein n=1 Tax=Tribolium castaneum RepID=D7ELB4_TRICA	0.958028
593	Contig_593	0	276	0.84	gi|405976536|gb|JH817887.1| Crassostrea gigas unplaced genomic scaffold scaffold146 whole genome shotgun sequence	0	2155	0.82	gi|405976546|gb|EKC41048.1| Dynein heavy chain 10 axonemal [Crassostrea gigas]	2e-63	242	0.69	gi|379192739|gb|JU031559.1| TSA: Crassostrea angulata SeqIndex75307.ca mRNA sequence	0	2219	83%	gi|556102977|gb|ESO91629.1| hypothetical protein LOTGIDRAFT_122204 partial	0	1528	0.58	FBgn0013813|ENSFM00610000952926|FBpp0290518|Dynein heavy chain at 89D [Source:FlyBase gene name;Acc:FBgn0013813]|Dhc98D	4e-16	82.4	0.25	B0365.7|B0365.7	1.9e-26	92.5	AAA_8	PF12780.2	P-loop containing dynein motor region D4					0.981479
594	Contig_594	0	284	0.92	gi|405973929|gb|JH816761.1| Crassostrea gigas unplaced genomic scaffold scaffold332 whole genome shotgun sequence	0	3039	0.96	gi|405973942|gb|EKC38629.1| Pre-mRNA-processing-splicing factor 8 partial [Crassostrea gigas]	8e-97	254	1	gi|379194905|gb|JU033725.1| TSA: Crassostrea angulata SeqIndex77755.ca mRNA sequence	0	3201	95%	gi|556102937|gb|ESO91589.1| hypothetical protein LOTGIDRAFT_217351	0	3163	0.94	FBgn0033688|ENSFM00250000002214|FBpp0087124|pre-mRNA processing factor 8 [Source:FlyBase gene name;Acc:FBgn0033688]|Prp8	0	3003	0.88	C50C3.6|C50C3.6										0.978998
595	Contig_595																																		0.023216
596	Contig_596																																		0.111813
597	Contig_597					1e-20	92.4	0.35	gi|405969709|gb|EKC34663.1| hypothetical protein CGI_10023206 [Crassostrea gigas]	6e-18	85.4	0.37	gi|379149258|gb|JT988077.1| TSA: Crassostrea angulata SeqIndex12143.ca mRNA sequence	1e-20	91.7	36%	gi|556109172|gb|ESO97824.1| hypothetical protein LOTGIDRAFT_152928									0.0033	16.9	CutA1	PF03091.10	CutA1 divalent ion tolerance protein					0.982677
598	Contig_598	0	138	0.6	gi|405950398|gb|JH816010.1| Crassostrea gigas unplaced genomic scaffold scaffold43818 whole genome shotgun sequence	0	748	0.55	gi|405950417|gb|EKC18408.1| Signal-induced proliferation-associated 1-like protein 1 [Crassostrea gigas]					0	715	69%	gi|556101503|gb|ESO90155.1| hypothetical protein LOTGIDRAFT_91952 partial	1e-62	232	0.39	FBgn0085403|ENSFM00500000269894|FBpp0111518|Rapgap1 [Source:FlyBase gene name;Acc:FBgn0085403]|Rapgap1														0.491387
599	Contig_599	0	140	0.46	gi|405978169|gb|JH816980.1| Crassostrea gigas unplaced genomic scaffold scaffold53 whole genome shotgun sequence	0	1490	0.49	gi|405978205|gb|EKC42615.1| Dual oxidase [Crassostrea gigas]	2e-152	386	0.6	gi|379192615|gb|JU031435.1| TSA: Crassostrea angulata SeqIndex75164.ca mRNA sequence	0	1503	48%	gi|556098954|gb|ESO87606.1| hypothetical protein LOTGIDRAFT_235056	0	1042	0.37	FBgn0031464|ENSFM00440000236872|FBpp0289611|Dual oxidase [Source:FlyBase gene name;Acc:FBgn0031464]|Duox	5e-47	183	0.3	C46A5.4|C46A5.4	1.1e-135	452.8	An_peroxidase	PF03098.10	Animal haem peroxidase					0.996567
600	Contig_600																																		0.599821
601	Contig_601	0	329	0.57	gi|405978328|gb|JH816892.1| Crassostrea gigas unplaced genomic scaffold scaffold43 whole genome shotgun sequence	2e-13	71.2	0.47	gi|405977240|gb|EKC41699.1| Transposon Ty3-I Gag-Pol polyprotein [Crassostrea gigas]	1e-24	79	0.58	gi|379192687|gb|JU031507.1| TSA: Crassostrea angulata SeqIndex75246.ca mRNA sequence	2e-19	92	30%	gi|556114819|gb|ESP03471.1| hypothetical protein LOTGIDRAFT_171408									7e-24	84.1	rve	PF00665.21	Integrase core domain					0.99514
602	Contig_602																																		0.170619
603	Contig_603	0	126	0.57	gi|405960612|gb|JH818427.1| Crassostrea gigas unplaced genomic scaffold scaffold1567 whole genome shotgun sequence	0	785	0.63	gi|405960613|gb|EKC26522.1| Multidrug resistance-associated protein 5 [Crassostrea gigas]	3e-33	142	0.41	gi|379179117|gb|JU017937.1| TSA: Crassostrea angulata SeqIndex59909.ca mRNA sequence	0	769	63%	gi|556109829|gb|ESO98481.1| hypothetical protein LOTGIDRAFT_142897 partial	0	418	0.38	FBgn0263316|ENSFM00570000851001|FBpp0291237|Multidrug resistance protein 4 ortholog [Source:FlyBase gene name;Acc:FBgn0263316]|Mrp4	7e-53	201	0.27	C18C4.2|C18C4.2	1.1e-16	61	ABC_tran	PF00005.22	ABC transporter					0.927535
604	Contig_604	2e-17	60.6	0.53	gi|405974937|gb|JH817368.1| Crassostrea gigas unplaced genomic scaffold scaffold255 whole genome shotgun sequence					6e-52	146	0.53	gi|379184623|gb|JU023443.1| TSA: Crassostrea angulata SeqIndex66232.ca mRNA sequence	2e-99	323	58%	gi|556094123|gb|ESO82776.1| hypothetical protein LOTGIDRAFT_184553	2e-58	207	0.39	FBgn0028552|ENSFM00250000005767|FBpp0072096|gamma-soluble NSF attachment protein [Source:FlyBase gene name;Acc:FBgn0028552]|gammaSnap														0.978346
605	Contig_605	8e-92	75.3	0.48	gi|405973140|gb|JH818640.1| Crassostrea gigas unplaced genomic scaffold scaffold376 whole genome shotgun sequence	0	688	0.36	gi|405973148|gb|EKC37878.1| Roundabout-like protein 2 [Crassostrea gigas]	5e-10	41.4	0.34	gi|379194265|gb|JU033085.1| TSA: Crassostrea angulata SeqIndex77032.ca mRNA sequence	2e-37	150	30%	gi|556113712|gb|ESP02364.1| hypothetical protein LOTGIDRAFT_138567 partial	4e-120	415	0.3	FBgn0005631|ENSFM00570000851040|FBpp0071833|roundabout [Source:FlyBase gene name;Acc:FBgn0005631]|robo	1e-28	123	0.22	C09D8.1|C09D8.1d										0.978355
606	Contig_606	3e-162	206	0.8	gi|405963787|gb|JH816693.1| Crassostrea gigas unplaced genomic scaffold scaffold1203 whole genome shotgun sequence	0	621	0.8	gi|405963791|gb|EKC29337.1| RNA-binding protein 39 [Crassostrea gigas]	9e-109	189	0.85	gi|379185917|gb|JU024737.1| TSA: Crassostrea angulata SeqIndex67642.ca mRNA sequence	0	566	74%	gi|556094132|gb|ESO82785.1| hypothetical protein LOTGIDRAFT_184582	1e-146	468	0.66	FBgn0031883|ENSFM00250000001908|FBpp0088579||CG11266	1e-17	84.7	0.27	C18A3.5|C18A3.5a										0.907466
607	Contig_607													8e-07	50.8	32%	gi|556093471|gb|ESO82124.1| hypothetical protein LOTGIDRAFT_135258 partial														1e-12	78.2	0.41	UniRef100_A7T9U1 Predicted protein (Fragment) n=1 Tax=Nematostella vectensis RepID=A7T9U1_NEMVE	0.63896
608	Contig_608	0	167	0.82	gi|405977157|gb|JH818186.1| Crassostrea gigas unplaced genomic scaffold scaffold106 whole genome shotgun sequence	0	1354	0.58	gi|405977176|gb|EKC41639.1| Myosin-XV [Crassostrea gigas]	6e-79	125	0.84	gi|379192237|gb|JU031057.1| TSA: Crassostrea angulata SeqIndex74761.ca mRNA sequence	0	686	71%	gi|556098485|gb|ESO87137.1| hypothetical protein LOTGIDRAFT_154633	0	683	0.37	FBgn0263705|ENSFM00630001050574|FBpp0302016|unconventional myosin class XV [Source:FlyBase gene name;Acc:FBgn0263705]|Myo10A					4.4e-137	457.8	Myosin_head	PF00063.16	Myosin head (motor domain)					0.991151
609	Contig_609	3e-180	170	0.85	gi|405966625|gb|JH817078.1| Crassostrea gigas unplaced genomic scaffold scaffold914 whole genome shotgun sequence	0	816	0.63	gi|405966641|gb|EKC31901.1| Ral guanine nucleotide dissociation stimulator-like 1 [Crassostrea gigas]	9e-37	85.4	0.76	gi|379196360|gb|JU035180.1| TSA: Crassostrea angulata SeqIndex79367.ca mRNA sequence	0	739	57%	gi|556112223|gb|ESP00875.1| hypothetical protein LOTGIDRAFT_238436	6e-111	373	0.42	FBgn0026376|ENSFM00690001356594|FBpp0075537|Ral guanine nucleotide exchange factor [Source:FlyBase gene name;Acc:FBgn0026376]|Rgl					8e-57	191.8	RasGEF	PF00617.14	RasGEF domain					0.989394
610	Contig_610	0	84	0.53	gi|405952583|gb|JH816910.1| Crassostrea gigas unplaced genomic scaffold scaffold42096 whole genome shotgun sequence	0	969	0.47	gi|405952589|gb|EKC20383.1| Centlein [Crassostrea gigas]	8e-39	93.2	0.75	gi|379142827|gb|JT981646.1| TSA: Crassostrea angulata SeqIndex192.ca mRNA sequence	2e-27	121	19%	gi|556097669|gb|ESO86321.1| hypothetical protein LOTGIDRAFT_167132	2e-23	109	0.18	FBgn0264695|ENSFM00250000000024|FBpp0080463|Myosin heavy chain [Source:FlyBase gene name;Acc:FBgn0264695]|Mhc	8e-20	94	0.19	C18C4.5|C18C4.5a										0.885064
611	Contig_611	0	203	0.82	gi|405962930|gb|JH817910.1| Crassostrea gigas unplaced genomic scaffold scaffold1286 whole genome shotgun sequence	0	1968	0.67	gi|405962935|gb|EKC28563.1| DNA topoisomerase 2-beta [Crassostrea gigas]	1e-79	285	0.79	gi|379179877|gb|JU018697.1| TSA: Crassostrea angulata SeqIndex60759.ca mRNA sequence	0	1477	76%	gi|556093537|gb|ESO82190.1| hypothetical protein LOTGIDRAFT_223462 partial	0	1514	0.59	FBgn0003732|ENSFM00250000001067|FBpp0304598|Topoisomerase 2 [Source:FlyBase gene name;Acc:FBgn0003732]|Top2					1.1e-130	436.2	DNA_topoisoIV	PF00521.15	DNA gyrase/topoisomerase IV, subunit A					0.985066
612	Contig_612	2e-11	74.8	0.47	gi|405967960|gb|JH815886.1| Crassostrea gigas unplaced genomic scaffold scaffold760 whole genome shotgun sequence									2e-10	56.6	25%	gi|556113613|gb|ESP02265.1| hypothetical protein LOTGIDRAFT_148807 partial														3e-08	62.8	0.34	UniRef100_H2YXM9 Uncharacterized protein (Fragment) n=1 Tax=Ciona savignyi RepID=H2YXM9_CIOSA	0.194381
613	Contig_613	0	184	0.43	gi|405961633|gb|JH818014.1| Crassostrea gigas unplaced genomic scaffold scaffold1426 whole genome shotgun sequence	0	1439	0.48	gi|405970416|gb|EKC35324.1| Titin [Crassostrea gigas]	3e-37	58.5	0.71	gi|379142846|gb|JT981665.1| TSA: Crassostrea angulata SeqIndex213.ca mRNA sequence	0	1215	43%	gi|556095852|gb|ESO84504.1| hypothetical protein LOTGIDRAFT_176120 partial	4e-178	601	0.3	FBgn0005666|ENSFM00680001303669|FBpp0290555|bent [Source:FlyBase gene name;Acc:FBgn0005666]|bt	2e-25	113	0.24	C09D8.1|C09D8.1d										0.968678
614	Contig_614	9e-153	216	0.74	gi|405970399|gb|JH817834.1| Crassostrea gigas unplaced genomic scaffold scaffold556 whole genome shotgun sequence	0	687	0.44	gi|405970413|gb|EKC35321.1| Myosin light chain kinase smooth muscle [Crassostrea gigas]	7e-54	70.3	0.4	gi|379186028|gb|JU024848.1| TSA: Crassostrea angulata SeqIndex67771.ca mRNA sequence	0	570	53%	gi|556111099|gb|ESO99750.1| hypothetical protein LOTGIDRAFT_141651	6e-145	473	0.46	FBgn0013988|ENSFM00550000743135|FBpp0291932|Stretchin-Mlck [Source:FlyBase gene name;Acc:FBgn0013988]|Strn-Mlck	3e-41	155	0.34	B0207.4|B0207.4										0.994682
615	Contig_615																																		0.0200456
616	Contig_616													2e-08	58.2	26%	gi|556111412|gb|ESP00064.1| hypothetical protein LOTGIDRAFT_158297														8e-06	56.6	0.36	UniRef100_H2E8V7 Fibroblast growth factor 20b n=1 Tax=Oreochromis niloticus RepID=H2E8V7_ORENI	0.991674
617	Contig_617	0	140	0.57	gi|405951953|gb|JH817009.1| Crassostrea gigas unplaced genomic scaffold scaffold42684 whole genome shotgun sequence	0	1276	0.44	gi|405951959|gb|EKC19823.1| hypothetical protein CGI_10007481 [Crassostrea gigas]	2e-18	70.3	0.41	gi|379143144|gb|JT981963.1| TSA: Crassostrea angulata SeqIndex541.ca mRNA sequence	2e-138	478	36%	gi|556102798|gb|ESO91450.1| hypothetical protein LOTGIDRAFT_228859 partial	6e-68	255	0.2	FBgn0038651|ENSFM00250000004791|FBpp0293588||CG14299														0.946514
618	Contig_618	1e-112	111	0.79	gi|405965616|gb|JH818313.1| Crassostrea gigas unplaced genomic scaffold scaffold1017 whole genome shotgun sequence	0	602	0.4	gi|405965640|gb|EKC31002.1| hypothetical protein CGI_10025001 [Crassostrea gigas]	1e-11	70.7	0.63	gi|379155679|gb|JT994498.1| TSA: Crassostrea angulata SeqIndex21132.ca mRNA sequence	6e-80	286	31%	gi|556097155|gb|ESO85807.1| hypothetical protein LOTGIDRAFT_235763																		0.946612
619	Contig_619	3e-131	99	0.69	gi|405978642|gb|JH817349.1| Crassostrea gigas unplaced genomic scaffold scaffold13 whole genome shotgun sequence	0	634	0.4	gi|405978655|gb|EKC43026.1| Vacuolar protein sorting-associated protein 13C [Crassostrea gigas]	2e-40	84	0.73	gi|379194663|gb|JU033483.1| TSA: Crassostrea angulata SeqIndex77488.ca mRNA sequence	0	1461	48%	gi|556106462|gb|ESO95114.1| hypothetical protein LOTGIDRAFT_160876	1e-155	532	0.27	FBgn0033194|ENSFM00250000000977|FBpp0301727|Vacuolar protein sorting 13 [Source:FlyBase gene name;Acc:FBgn0033194]|Vps13	2e-12	70.5	0.24	C25H3.8|C25H3.8	2.9e-45	154.5	DUF1162	PF06650.7	Protein of unknown function (DUF1162)					0.974926
620	Contig_620	4e-79	149	0.84	gi|405975890|gb|JH817782.1| Crassostrea gigas unplaced genomic scaffold scaffold175 whole genome shotgun sequence	4e-60	207	0.56	gi|405958182|gb|EKC24332.1| ADP-ribosylation factor 1 [Crassostrea gigas]	2e-69	145	0.94	gi|379187478|gb|JU026298.1| TSA: Crassostrea angulata SeqIndex69426.ca mRNA sequence	9e-99	316	86%	gi|556108638|gb|ESO97290.1| hypothetical protein LOTGIDRAFT_231498	7e-102	326	0.89	FBgn0013750|ENSFM00500000269612|FBpp0086507|ADP ribosylation factor 51F [Source:FlyBase gene name;Acc:FBgn0013750]|Arf51F	6e-82	267	0.72	B0336.2|B0336.2.2										0.829966
621	Contig_621	8e-09	52.8	0.37	gi|405976173|gb|JH816022.1| Crassostrea gigas unplaced genomic scaffold scaffold160 whole genome shotgun sequence																										2e-07	47	0.36	UniRef100_UPI0001924A50 UPI0001924A50 related cluster n=1 Tax=unknown RepID=UPI0001924A50	0.993981
622	Contig_622	0	157	0.7	gi|405973216|gb|JH817090.1| Crassostrea gigas unplaced genomic scaffold scaffold370 whole genome shotgun sequence					2e-16	63.8	0.44	gi|379192687|gb|JU031507.1| TSA: Crassostrea angulata SeqIndex75246.ca mRNA sequence	2e-21	72.4	44%	gi|556116688|gb|ESP05340.1| hypothetical protein LOTGIDRAFT_152181																		0.789657
623	Contig_623	4e-91	87.7	0.6	gi|405970976|gb|JH818074.1| Crassostrea gigas unplaced genomic scaffold scaffold506 whole genome shotgun sequence	3e-163	512	0.52	gi|405970989|gb|EKC35849.1| Dual specificity testis-specific protein kinase 2 [Crassostrea gigas]	2e-13	54.2	0.46	gi|379185503|gb|JU024323.1| TSA: Crassostrea angulata SeqIndex67197.ca mRNA sequence	3e-89	291	67%	gi|556113791|gb|ESP02443.1| hypothetical protein LOTGIDRAFT_138405	7e-95	331	0.61	FBgn0004876|ENSFM00500000270094|FBpp0293864|center divider [Source:FlyBase gene name;Acc:FBgn0004876]|cdi	4e-26	112	0.3	C09B8.7|C09B8.7a.2										0.995547
624	Contig_624	5e-13	79.9	0.65	gi|405954688|gb|JH818868.1| Crassostrea gigas unplaced genomic scaffold scaffold38568 whole genome shotgun sequence	2e-12	69.7	0.67	gi|405954690|gb|EKC22060.1| Hsc70-interacting protein [Crassostrea gigas]					4e-14	75.5	72%	gi|556105164|gb|ESO93816.1| hypothetical protein LOTGIDRAFT_64759 partial														6e-11	72.8	0.68	UniRef100_Q07FY1 Suppression of tumorigenicity 13 (Colon carcinoma) (Hsp70 interacting protein) (Fragment) n=1 Tax=Xenopus (Silurana) tropicalis RepID=Q07FY1_XENTR	0.639733
625	Contig_625	2e-82	123	0.91	gi|405974750|gb|JH818267.1| Crassostrea gigas unplaced genomic scaffold scaffold267 whole genome shotgun sequence	1e-140	464	0.47	gi|405974767|gb|EKC39389.1| Splicing factor 4 [Crassostrea gigas]					1e-80	265	75%	gi|556101011|gb|ESO89663.1| hypothetical protein LOTGIDRAFT_125037	2e-64	225	0.46	FBgn0051550|ENSFM00250000004172|FBpp0078334||CG31550														0.993019
626	Contig_626																																		0.308471
627	Contig_627																																		0.121491
628	Contig_628	5e-168	102	0.51	gi|405977014|gb|JH817869.1| Crassostrea gigas unplaced genomic scaffold scaffold115 whole genome shotgun sequence	0	640	0.48	gi|405977047|gb|EKC41519.1| Ubiquitin carboxyl-terminal hydrolase 40 [Crassostrea gigas]					1e-143	454	50%	gi|556097601|gb|ESO86253.1| hypothetical protein LOTGIDRAFT_220780	2e-45	181	0.37	FBgn0016756|ENSFM00250000001755|FBpp0297369|Ubiquitin-specific protease 64E [Source:FlyBase gene name;Acc:FBgn0016756]|Ubp64E					3.8e-50	170.3	UCH	PF00443.24	Ubiquitin carboxyl-terminal hydrolase					0.977098
629	Contig_629	2e-71	190	0.33	gi|405967375|gb|JH815841.1| Crassostrea gigas unplaced genomic scaffold scaffold820 whole genome shotgun sequence																														0.989005
630	Contig_630	0	221	0.88	gi|405970112|gb|JH816438.1| Crassostrea gigas unplaced genomic scaffold scaffold580 whole genome shotgun sequence	0	1694	0.83	gi|405970132|gb|EKC35064.1| Tankyrase-1 [Crassostrea gigas]	3e-46	162	0.79	gi|379180548|gb|JU019368.1| TSA: Crassostrea angulata SeqIndex61510.ca mRNA sequence	6e-58	198	92%	gi|556100741|gb|ESO89393.1| hypothetical protein LOTGIDRAFT_176855 partial	0	1347	0.65	FBgn0027508|ENSFM00430000230153|FBpp0303409|tankyrase [Source:FlyBase gene name;Acc:FBgn0027508]|tankyrase	1e-69	257	0.32	B0350.2|B0350.2a.1	4.8e-141	459.3	Ank_2	PF12796.2	Ankyrin repeats (3 copies)					0.981704
631	Contig_631	1e-125	111	0.86	gi|405950143|gb|JH816681.1| Crassostrea gigas unplaced genomic scaffold scaffold43964 whole genome shotgun sequence	3e-169	553	0.81	gi|405950153|gb|EKC18156.1| Mitogen-activated protein kinase kinase kinase 1 [Crassostrea gigas]	2e-18	65.2	0.32	gi|379186028|gb|JU024848.1| TSA: Crassostrea angulata SeqIndex67771.ca mRNA sequence	1e-152	508	77%	gi|556103890|gb|ESO92542.1| hypothetical protein LOTGIDRAFT_162448	6e-42	169	0.39	FBgn0014006|ENSFM00260000050412|FBpp0089256|Protein kinase at 92B [Source:FlyBase gene name;Acc:FBgn0014006]|Pk92B	4e-27	113	0.29	B0207.4|B0207.4										0.968939
632	Contig_632	7e-134	138	0.79	gi|405977867|gb|JH816160.1| Crassostrea gigas unplaced genomic scaffold scaffold70 whole genome shotgun sequence	0	611	0.8	gi|405977897|gb|EKC42324.1| Guanine nucleotide-binding protein subunit beta-5 [Crassostrea gigas]	1e-68	230	0.6	gi|379185461|gb|JU024281.1| TSA: Crassostrea angulata SeqIndex67155.ca mRNA sequence	0	619	83%	gi|556103931|gb|ESO92583.1| hypothetical protein LOTGIDRAFT_162493	3e-169	519	0.67	FBgn0030011|ENSFM00250000000545|FBpp0071137|Gbeta5 [Source:FlyBase gene name;Acc:FBgn0030011]|Gbeta5	4e-27	115	0.27	C36B1.5|C36B1.5.1										0.968831
633	Contig_633	4e-141	116	0.87	gi|405952810|gb|JH817492.1| Crassostrea gigas unplaced genomic scaffold scaffold41890 whole genome shotgun sequence	0	709	0.45	gi|405952812|gb|EKC20578.1| Kinesin-like protein KIF26A [Crassostrea gigas]					4e-103	358	35%	gi|556096809|gb|ESO85461.1| hypothetical protein LOTGIDRAFT_229450	6e-27	120	0.39	FBgn0031955|ENSFM00250000001309|FBpp0079186||CG14535														0.995062
634	Contig_634	6e-58	129	0.57	gi|405972317|gb|JH823235.1| Crassostrea gigas unplaced genomic scaffold scaffold419 whole genome shotgun sequence	8e-65	223	0.48	gi|405972339|gb|EKC37112.1| sprouty-like protein 2 [Crassostrea gigas]					2e-44	160	51%	gi|556094725|gb|ESO83378.1| hypothetical protein LOTGIDRAFT_56260 partial	2e-19	95.1	0.37	FBgn0014388|ENSFM00600000922480|FBpp0073005|sprouty [Source:FlyBase gene name;Acc:FBgn0014388]|sty					5.2e-12	45.6	Sprouty	PF05210.8	Sprouty protein (Spry)					0.957054
635	Contig_635	0	132	0.7	gi|405970660|gb|JH816466.1| Crassostrea gigas unplaced genomic scaffold scaffold532 whole genome shotgun sequence	0	1847	0.65	gi|405970663|gb|EKC35549.1| Phosphatidylinositol 4-kinase alpha [Crassostrea gigas]					0	1819	65%	gi|556109042|gb|ESO97694.1| hypothetical protein LOTGIDRAFT_103639	0	1332	0.5	FBgn0261922|ENSFM00260000050559|FBpp0297987|Phosphatidylinositol 4-kinase III alpha [Source:FlyBase gene name;Acc:FBgn0261922]|PI4KIIIalpha	1e-30	129	0.26	B0334.8|B0334.8	2e-41	141.9	PI3_PI4_kinase	PF00454.22	Phosphatidylinositol 3- and 4-kinase					0.962675
636	Contig_636	0	264	0.61	gi|405963846|gb|JH817564.1| Crassostrea gigas unplaced genomic scaffold scaffold1195 whole genome shotgun sequence	0	2580	0.84	gi|405950869|gb|EKC18828.1| Dynein heavy chain 3 axonemal [Crassostrea gigas]	3e-50	133	0.53	gi|379196401|gb|JU035221.1| TSA: Crassostrea angulata SeqIndex79411.ca mRNA sequence	0	2516	81%	gi|556100436|gb|ESO89088.1| hypothetical protein LOTGIDRAFT_210054	0	1684	0.54	FBgn0013810|ENSFM00610000952850|FBpp0293284|Dynein heavy chain at 36C [Source:FlyBase gene name;Acc:FBgn0013810]|Dhc36C	3e-69	256	0.28	B0365.7|B0365.7										0.988427
637	Contig_637	2e-138	114	0.69	gi|405955164|gb|JH818699.1| Crassostrea gigas unplaced genomic scaffold scaffold37460 whole genome shotgun sequence	0	627	0.49	gi|405955166|gb|EKC22385.1| hypothetical protein CGI_10002360 [Crassostrea gigas]	3e-32	133	0.66	gi|379166451|gb|JU005271.1| TSA: Crassostrea angulata SeqIndex35724.ca mRNA sequence	3e-86	303	30%	gi|556107435|gb|ESO96087.1| hypothetical protein LOTGIDRAFT_231829									1.3e-13	51.1	dsrm	PF00035.20	Double-stranded RNA binding motif					0.99808
638	Contig_638																																		0.0232958
639	Contig_639																																		0.0269181
640	Contig_640																																		0.12528
641	Contig_641	2e-89	140	0.76	gi|405972066|gb|JH818091.1| Crassostrea gigas unplaced genomic scaffold scaffold433 whole genome shotgun sequence	4e-77	265	0.53	gi|405972124|gb|EKC36911.1| Cysteinyl-tRNA synthetase cytoplasmic [Crassostrea gigas]	2e-48	192	0.67	gi|379188034|gb|JU026854.1| TSA: Crassostrea angulata SeqIndex70048.ca mRNA sequence	0	795	57%	gi|556113898|gb|ESP02550.1| hypothetical protein LOTGIDRAFT_237933	0	758	0.55	FBgn0027091|ENSFM00290000065553|FBpp0086373|Cysteinyl-tRNA synthetase [Source:FlyBase gene name;Acc:FBgn0027091]|Aats-cys														0.982495
642	Contig_642					4e-15	81.3	0.24	gi|405960340|gb|EKC26271.1| BCL-6 corepressor [Crassostrea gigas]																										0.99841
643	Contig_643	0	99.6	0.56	gi|405977507|gb|JH818444.1| Crassostrea gigas unplaced genomic scaffold scaffold86 whole genome shotgun sequence	0	1370	0.58	gi|405977567|gb|EKC42010.1| hypothetical protein CGI_10028193 [Crassostrea gigas]	1e-40	105	0.54	gi|379182904|gb|JU021724.1| TSA: Crassostrea angulata SeqIndex64207.ca mRNA sequence	0	1550	59%	gi|556099493|gb|ESO88145.1| hypothetical protein LOTGIDRAFT_234706	0	697	0.32	FBgn0021761|ENSFM00500000270936|FBpp0088820|Nucleoporin 154 [Source:FlyBase gene name;Acc:FBgn0021761]|Nup154														0.976023
644	Contig_644																									0.043	13	DUF2938	PF11158.3	Protein of unknown function (DUF2938)					0.693822
645	Contig_645	6e-62	82.2	0.5	gi|405950572|gb|JH818840.1| Crassostrea gigas unplaced genomic scaffold scaffold43696 whole genome shotgun sequence	1e-113	372	0.4	gi|405950576|gb|EKC18555.1| Putative polypeptide N-acetylgalactosaminyltransferase 10 [Crassostrea gigas]	2e-28	67.5	0.69	gi|379194461|gb|JU033281.1| TSA: Crassostrea angulata SeqIndex77258.ca mRNA sequence	0	840	74%	gi|556098175|gb|ESO86827.1| hypothetical protein LOTGIDRAFT_194702	0	593	0.5	FBgn0030930|ENSFM00670001235359|FBpp0074396|UDP-N-acetyl-alpha-D-galactosamine:polypeptide N-acetylgalactosaminyltransferase 2 [Source:FlyBase gene name;Acc:FBgn0030930]|GalNAc-T2														0.982885
646	Contig_646	2e-77	133	0.47	gi|405970738|gb|JH816435.1| Crassostrea gigas unplaced genomic scaffold scaffold522 whole genome shotgun sequence	9e-115	399	0.32	gi|405970742|gb|EKC35618.1| Metabotropic glutamate receptor 2 [Crassostrea gigas]					3e-127	438	33%	gi|556095016|gb|ESO83669.1| hypothetical protein LOTGIDRAFT_169148	6e-20	97.4	0.21	FBgn0019985|ENSFM00250000000328|FBpp0305080|metabotropic glutamate receptor [Source:FlyBase gene name;Acc:FBgn0019985]|mGluRA					0.084	11.5	Herpes_UL37_2	PF07413.6	Betaherpesvirus immediate-early glycoprotein UL37					0.99871
647	Contig_647	0	142	0.76	gi|405952440|gb|JH815730.1| Crassostrea gigas unplaced genomic scaffold scaffold42236 whole genome shotgun sequence	0	1387	0.65	gi|405952443|gb|EKC20254.1| Transcription initiation factor TFIID subunit 2 [Crassostrea gigas]					0	1379	65%	gi|556116914|gb|ESP05566.1| hypothetical protein LOTGIDRAFT_228096	0	1035	0.51	FBgn0011836|ENSFM00250000003054|FBpp0304934|TBP-associated factor 2 [Source:FlyBase gene name;Acc:FBgn0011836]|Taf2														0.940485
648	Contig_648																																		0.135648
649	Contig_649	1e-59	161	0.87	gi|405965422|gb|JH816101.1| Crassostrea gigas unplaced genomic scaffold scaffold1031 whole genome shotgun sequence	1e-98	322	0.69	gi|405965429|gb|EKC30805.1| RNA-binding motif single-stranded-interacting protein 3 [Crassostrea gigas]	5e-38	154	0.94	gi|379187707|gb|JU026527.1| TSA: Crassostrea angulata SeqIndex69678.ca mRNA sequence	2e-65	222	79%	gi|556110578|gb|ESO99229.1| hypothetical protein LOTGIDRAFT_173771	2e-65	236	0.53	FBgn0052423|ENSFM00250000000990|FBpp0076875|alan shepard [Source:FlyBase gene name;Acc:FBgn0052423]|shep	5e-09	58.2	0.22	C17D12.2|C17D12.2										0.970767
650	Contig_650																																		0.117891
651	Contig_651	0	148	0.69	gi|405977679|gb|JH819050.1| Crassostrea gigas unplaced genomic scaffold scaffold79 whole genome shotgun sequence	0	1195	0.69	gi|405977703|gb|EKC42139.1| Serine/threonine-protein kinase TAO1 [Crassostrea gigas]	3e-70	117	0.96	gi|379191617|gb|JU030437.1| TSA: Crassostrea angulata SeqIndex74082.ca mRNA sequence	9e-171	530	73%	gi|556095965|gb|ESO84617.1| hypothetical protein LOTGIDRAFT_131793	2e-161	507	0.72	FBgn0031030|ENSFM00250000000892|FBpp0301176|Tao [Source:FlyBase gene name;Acc:FBgn0031030]|Tao	2e-66	232	0.44	C24A8.4|C24A8.4	8.5e-63	211.8	Pkinase	PF00069.20	Protein kinase domain					0.978249
652	Contig_652																																		0.0350301
653	Contig_653																									0.066	12.6	Pox_E10	PF04805.7	E10-like protein conserved region					0.121374
654	Contig_654	0	154	0.89	gi|405954179|gb|JH816085.1| Crassostrea gigas unplaced genomic scaffold scaffold39634 whole genome shotgun sequence	0	1415	0.67	gi|405954181|gb|EKC21693.1| hypothetical protein CGI_10003467 [Crassostrea gigas]	2e-21	92.7	0.39	gi|379186346|gb|JU025166.1| TSA: Crassostrea angulata SeqIndex68119.ca mRNA sequence	0	1175	66%	gi|556095501|gb|ESO84154.1| hypothetical protein LOTGIDRAFT_229634	0	956	0.49	FBgn0022787|ENSFM00250000004369|FBpp0290929|Helicase 89B [Source:FlyBase gene name;Acc:FBgn0022787]|Hel89B	4e-65	241	0.33	C52B9.8|C52B9.8										0.5
655	Contig_655	0	183	0.44	gi|405954418|gb|JH817647.1| Crassostrea gigas unplaced genomic scaffold scaffold39126 whole genome shotgun sequence	0	1029	0.41	gi|405954419|gb|EKC21865.1| Collagen alpha-3(VI) chain [Crassostrea gigas]	6e-27	96.8	0.37	gi|379142856|gb|JT981675.1| TSA: Crassostrea angulata SeqIndex223.ca mRNA sequence	0	1166	44%	gi|556099316|gb|ESO87968.1| hypothetical protein LOTGIDRAFT_234764					3e-09	58.9	0.31	C16E9.1|C16E9.1										0.998749
656	Contig_656	5e-12	55.1	0.32	gi|405960983|gb|JH816320.1| Crassostrea gigas unplaced genomic scaffold scaffold1521 whole genome shotgun sequence	5e-10	64.7	0.24	gi|405970361|gb|EKC35273.1| hypothetical protein CGI_10008751 [Crassostrea gigas]					6e-11	64.7	23%	gi|556116910|gb|ESP05562.1| hypothetical protein LOTGIDRAFT_74552 partial	1e-09	63.2	0.22	FBgn0038047|ENSFM00250000000002|FBpp0082061||CG5245					0.014	15.6	zf-C2H2	PF00096.21	Zinc finger, C2H2 type					0.993956
657	Contig_657																																		0.99198
658	Contig_658	1e-157	98.2	0.83	gi|405966211|gb|JH816755.1| Crassostrea gigas unplaced genomic scaffold scaffold962 whole genome shotgun sequence	0	377	0.67	gi|405966260|gb|EKC31567.1| Ubiquitin carboxyl-terminal hydrolase 20 [Crassostrea gigas]	9e-09	39.6	0.46	gi|379197576|gb|JU036396.1| TSA: Crassostrea angulata SeqIndex80687.ca mRNA sequence	3e-148	362	53%	gi|556110281|gb|ESO98933.1| hypothetical protein LOTGIDRAFT_113814 partial	1e-124	244	0.6	FBgn0033916|ENSFM00250000001579|FBpp0086664||CG8494														0.916853
659	Contig_659	8e-131	105	0.52	gi|405977492|gb|JH818619.1| Crassostrea gigas unplaced genomic scaffold scaffold88 whole genome shotgun sequence	0	622	0.5	gi|405977496|gb|EKC41941.1| Lactase-phlorizin hydrolase [Crassostrea gigas]	3e-14	45.5	0.62	gi|379191294|gb|JU030114.1| TSA: Crassostrea angulata SeqIndex73727.ca mRNA sequence	0	1135	51%	gi|556109519|gb|ESO98171.1| hypothetical protein LOTGIDRAFT_174304	2e-137	440	0.46	FBgn0036659|ENSFM00250000000527|FBpp0075080||CG9701	2e-93	311	0.37	C50F7.10|C50F7.10										0.99719
660	Contig_660	4e-39	85.4	0.8	gi|405969903|gb|JH816283.1| Crassostrea gigas unplaced genomic scaffold scaffold591 whole genome shotgun sequence	8e-90	324	0.31	gi|405969942|gb|EKC34885.1| GAS2-like protein 2 [Crassostrea gigas]					5e-06	50.4	20%	gi|556115461|gb|ESP04113.1| hypothetical protein LOTGIDRAFT_171085	7e-12	71.2	0.21	FBgn0036203|ENSFM00570000854987|FBpp0075850|Mucin 68D [Source:FlyBase gene name;Acc:FBgn0036203]|Muc68D														0.991355
661	Contig_661																																		0.268474
662	Contig_662	1e-09	45.1	0.7	gi|405955578|gb|JH816069.1| Crassostrea gigas unplaced genomic scaffold scaffold36208 whole genome shotgun sequence	1e-21	98.6	0.34	gi|405972857|gb|EKC37604.1| RNA (guanine-9-)-methyltransferase domain-containing protein 3 [Crassostrea gigas]					4e-36	138	40%	gi|556110628|gb|ESO99279.1| hypothetical protein LOTGIDRAFT_56667 partial	2e-40	159	0.33	FBgn0034351|ENSFM00500000284020|FBpp0085875||CG5190					3.4e-27	95.1	tRNA_m1G_MT	PF01746.16	tRNA (Guanine-1)-methyltransferase					0.985889
663	Contig_663																																		0.013038
664	Contig_664	1e-38	65.2	0.54	gi|405954060|gb|JH817569.1| Crassostrea gigas unplaced genomic scaffold scaffold39884 whole genome shotgun sequence	4e-76	280	0.31	gi|405975811|gb|EKC40356.1| Latrophilin-2 [Crassostrea gigas]	2e-28	87.2	0.54	gi|379189283|gb|JU028103.1| TSA: Crassostrea angulata SeqIndex71409.ca mRNA sequence	6e-80	275	34%	gi|556115636|gb|ESP04288.1| hypothetical protein LOTGIDRAFT_176352 partial	2e-18	93.2	0.33	FBgn0033313|ENSFM00570000851981|FBpp0293619|Cirl [Source:FlyBase gene name;Acc:FBgn0033313]|Cirl	1e-41	165	0.34	B0286.2|B0286.2a	0.0091	15.4	GP41	PF00517.12	Retroviral envelope protein					0.986836
665	Contig_665																																		0.0470226
666	Contig_666	0	405	0.95	gi|405977925|gb|JH818432.1| Crassostrea gigas unplaced genomic scaffold scaffold67 whole genome shotgun sequence	0	675	0.93	gi|405977938|gb|EKC42362.1| Nuclear receptor subfamily 2 group F member 1-A [Crassostrea gigas]	2e-28	126	0.61	gi|379181785|gb|JU020605.1| TSA: Crassostrea angulata SeqIndex62947.ca mRNA sequence	0	566	79%	gi|556099458|gb|ESO88110.1| hypothetical protein LOTGIDRAFT_126514	0	595	0.82	FBgn0003651|ENSFM00500000269818|FBpp0303610|seven up [Source:FlyBase gene name;Acc:FBgn0003651]|svp	4e-36	141	0.3	C45E1.1|C45E1.1a	5.2e-35	120.3	Hormone_recep	PF00104.25	Ligand-binding domain of nuclear hormone receptor					0.993854
667	Contig_667	3e-109	113	0.66	gi|405950398|gb|JH816010.1| Crassostrea gigas unplaced genomic scaffold scaffold43818 whole genome shotgun sequence	5e-166	514	0.58	gi|405950404|gb|EKC18395.1| Malonyl-CoA decarboxylase mitochondrial [Crassostrea gigas]	5e-26	118	0.83	gi|379180587|gb|JU019407.1| TSA: Crassostrea angulata SeqIndex61554.ca mRNA sequence	4e-152	473	60%	gi|556100302|gb|ESO88954.1| hypothetical protein LOTGIDRAFT_106236 partial																		0.646263
668	Contig_668	1e-80	86.3	0.55	gi|405951403|gb|JH817204.1| Crassostrea gigas unplaced genomic scaffold scaffold43116 whole genome shotgun sequence	1e-99	298	0.36	gi|405951415|gb|EKC19330.1| hypothetical protein CGI_10008817 [Crassostrea gigas]	5e-15	74.4	0.39	gi|379201676|gb|JU040496.1| TSA: Crassostrea angulata SeqIndex86955.ca mRNA sequence	2e-79	230	34%	gi|556103615|gb|ESO92267.1| hypothetical protein LOTGIDRAFT_162919																		0.978032
669	Contig_669																																		0.352144
670	Contig_670	6e-30	78	0.56	gi|405978810|gb|JH817465.1| Crassostrea gigas unplaced genomic scaffold scaffold3 whole genome shotgun sequence	4e-58	211	0.35	gi|405978814|gb|EKC43175.1| SLAIN motif-containing protein 2 [Crassostrea gigas]					2e-75	259	42%	gi|556105159|gb|ESO93811.1| hypothetical protein LOTGIDRAFT_228576									0.044	13	CRAM_rpt	PF07016.6	Cysteine-rich acidic integral membrane protein precursor	4e-27	126	0.28	UniRef100_H0UZE8 Uncharacterized protein n=1 Tax=Cavia porcellus RepID=H0UZE8_CAVPO	0.98535
671	Contig_671	0	785	0.7	gi|405964784|gb|JH816348.1| Crassostrea gigas unplaced genomic scaffold scaffold1101 whole genome shotgun sequence	0	1360	0.77	gi|405965040|gb|EKC30468.1| Glycogen phosphorylase muscle form [Crassostrea gigas]	4e-52	171	0.81	gi|379180665|gb|JU019485.1| TSA: Crassostrea angulata SeqIndex61643.ca mRNA sequence	0	1353	79%	gi|556109335|gb|ESO97987.1| hypothetical protein LOTGIDRAFT_201834	0	1254	0.74	FBgn0004507|ENSFM00250000001172|FBpp0099923|Glycogen phosphorylase [Source:FlyBase gene name;Acc:FBgn0004507]|GlyP					0	1180.9	Phosphorylase	PF00343.15	Carbohydrate phosphorylase					0.973007
672	Contig_672																									0.017	14.8	DUF3125	PF11323.3	Protein of unknown function (DUF3125)					0.171623
673	Contig_673	2e-35	74.8	0.65	gi|405965729|gb|JH823244.1| Crassostrea gigas unplaced genomic scaffold scaffold1009 whole genome shotgun sequence	1e-57	202	0.61	gi|405965784|gb|EKC31138.1| Leucine-rich repeat-containing protein C10orf11-like protein [Crassostrea gigas]	7e-38	119	0.77	gi|379195409|gb|JU034229.1| TSA: Crassostrea angulata SeqIndex78312.ca mRNA sequence	2e-47	172	56%	gi|556097160|gb|ESO85812.1| hypothetical protein LOTGIDRAFT_130337 partial									1.1e-06	28	LRR_4	PF12799.2	Leucine Rich repeats (2 copies)					0.805023
674	Contig_674																																		0.0671014
675	Contig_675																																		0.589242
676	Contig_676	3e-91	68.9	0.43	gi|405978089|gb|JH818378.1| Crassostrea gigas unplaced genomic scaffold scaffold57 whole genome shotgun sequence	6e-111	389	0.26	gi|405978100|gb|EKC42514.1| hypothetical protein CGI_10020540 [Crassostrea gigas]	6e-16	55.1	0.51	gi|379145545|gb|JT984364.1| TSA: Crassostrea angulata SeqIndex5317.ca mRNA sequence	7e-67	249	27%	gi|556094758|gb|ESO83411.1| hypothetical protein LOTGIDRAFT_236582	7e-12	71.2	0.24	FBgn0243514|ENSFM00600000921636|FBpp0301780|eater [Source:FlyBase gene name;Acc:FBgn0243514]|eater														0.986153
677	Contig_677																																		0.166121
678	Contig_678																																		0.676382
679	Contig_679	0	395	0.41	gi|405973140|gb|JH818640.1| Crassostrea gigas unplaced genomic scaffold scaffold376 whole genome shotgun sequence	0	736	0.36	gi|405973160|gb|EKC37890.1| Sushi von Willebrand factor type A EGF and pentraxin domain-containing protein 1 [Crassostrea gigas]	1e-23	110	0.42	gi|379193013|gb|JU031833.1| TSA: Crassostrea angulata SeqIndex75612.ca mRNA sequence	0	889	36%	gi|556103954|gb|ESO92606.1| hypothetical protein LOTGIDRAFT_233055	5e-90	320	0.31	FBgn0001083|ENSFM00570000852273|FBpp0073424|furrowed [Source:FlyBase gene name;Acc:FBgn0001083]|fw	5e-10	61.2	0.32	C50H2.3|C50H2.3b										0.990234
680	Contig_680																									0.047	13.2	Brix	PF04427.13	Brix domain					0.202441
681	Contig_681	0	130	0.85	gi|405967960|gb|JH815886.1| Crassostrea gigas unplaced genomic scaffold scaffold760 whole genome shotgun sequence	0	1384	0.67	gi|405967990|gb|EKC33099.1| Atrial natriuretic peptide receptor A [Crassostrea gigas]	2e-37	156	0.54	gi|379184049|gb|JU022869.1| TSA: Crassostrea angulata SeqIndex65604.ca mRNA sequence	0	1377	67%	gi|556111754|gb|ESP00406.1| hypothetical protein LOTGIDRAFT_140809	0	961	0.52	FBgn0051183|ENSFM00250000000198|FBpp0082641||CG31183	7e-147	480	0.32	B0024.6|B0024.6										0.998885
682	Contig_682	0	170	0.9	gi|405958858|gb|JH816645.1| Crassostrea gigas unplaced genomic scaffold scaffold1742 whole genome shotgun sequence	0	1598	0.57	gi|405958862|gb|EKC24946.1| Dual oxidase [Crassostrea gigas]	4e-118	254	0.56	gi|379192615|gb|JU031435.1| TSA: Crassostrea angulata SeqIndex75164.ca mRNA sequence	0	1686	55%	gi|556098190|gb|ESO86842.1| hypothetical protein LOTGIDRAFT_235234	0	1097	0.41	FBgn0031464|ENSFM00440000236872|FBpp0289611|Dual oxidase [Source:FlyBase gene name;Acc:FBgn0031464]|Duox	1e-38	155	0.26	C46A5.4|C46A5.4	0.068	12.5	Acyl-CoA_dh_M	PF02770.14	Acyl-CoA dehydrogenase, middle domain					0.998528
683	Contig_683	9e-138	233	0.85	gi|405974282|gb|JH816265.1| Crassostrea gigas unplaced genomic scaffold scaffold301 whole genome shotgun sequence	0	657	0.72	gi|405974324|gb|EKC38980.1| Large neutral amino acids transporter small subunit 2 [Crassostrea gigas]	2e-53	192	0.89	gi|379192277|gb|JU031097.1| TSA: Crassostrea angulata SeqIndex74804.ca mRNA sequence	0	663	72%	gi|556116334|gb|ESP04986.1| hypothetical protein LOTGIDRAFT_184960	6e-179	550	0.58	FBgn0039844|ENSFM00250000000331|FBpp0085146||CG1607	1e-17	86.3	0.25	C50D2.2|C50D2.2	2.4e-51	174.4	AA_permease_2	PF13520.1	Amino acid permease					0.986604
684	Contig_684	7e-155	108	0.56	gi|405975205|gb|JH818024.1| Crassostrea gigas unplaced genomic scaffold scaffold226 whole genome shotgun sequence	0	966	0.42	gi|405975258|gb|EKC39839.1| RNA polymerase II-associated protein 1 [Crassostrea gigas]					0	855	38%	gi|556114165|gb|ESP02817.1| hypothetical protein LOTGIDRAFT_156763	3e-58	221	0.25	FBgn0052104|ENSFM00520000518184|FBpp0075718||CG32104														0.774403
685	Contig_685																																		0.523526
686	Contig_686	2e-122	102	0.43	gi|405957310|gb|JH819193.1| Crassostrea gigas unplaced genomic scaffold scaffold1879 whole genome shotgun sequence	0	517	0.34	gi|405975408|gb|EKC39974.1| Deleted in malignant brain tumors 1 protein [Crassostrea gigas]	4e-30	71.6	0.4	gi|379196849|gb|JU035669.1| TSA: Crassostrea angulata SeqIndex79906.ca mRNA sequence	7e-124	337	29%	gi|556103973|gb|ESO92625.1| hypothetical protein LOTGIDRAFT_233072	3e-14	78.2	0.26	FBgn0034660|ENSFM00570000851727|FBpp0071659|lysyl oxidase-like 2 [Source:FlyBase gene name;Acc:FBgn0034660]|lox2					4.6e-33	113.4	SRCR	PF00530.13	Scavenger receptor cysteine-rich domain					0.980276
687	Contig_687	0	172	0.86	gi|405974961|gb|JH816175.1| Crassostrea gigas unplaced genomic scaffold scaffold251 whole genome shotgun sequence	0	900	0.7	gi|405974964|gb|EKC39570.1| Ubiquitin carboxyl-terminal hydrolase 34 [Crassostrea gigas]	1e-10	47.8	0.35	gi|379184455|gb|JU023275.1| TSA: Crassostrea angulata SeqIndex66055.ca mRNA sequence	0	2083	66%	gi|556101494|gb|ESO90146.1| hypothetical protein LOTGIDRAFT_164457 partial	0	801	0.52	FBgn0039214|ENSFM00250000001834|FBpp0084047||CG5794	4e-13	71.2	0.25	C13B4.2|C13B4.2.1										0.907728
688	Contig_688	3e-67	111	0.81	gi|405956979|gb|JH818302.1| Crassostrea gigas unplaced genomic scaffold scaffold1897 whole genome shotgun sequence	1e-103	338	0.62	gi|405957003|gb|EKC23242.1| Core histone macro-H2A.1 [Crassostrea gigas]	5e-31	134	0.59	gi|379180492|gb|JU019312.1| TSA: Crassostrea angulata SeqIndex61446.ca mRNA sequence	4e-96	317	60%	gi|556114170|gb|ESP02822.1| hypothetical protein LOTGIDRAFT_212337	2e-12	72.4	0.3	FBgn0042135|ENSFM00260000050749|FBpp0303360||CG18812	3e-10	59.7	0.29	B0035.3|B0035.3	7.6e-30	103.1	Macro	PF01661.16	Macro domain					0.716863
689	Contig_689	6e-32	99.1	0.71	gi|405976365|gb|JH816363.1| Crassostrea gigas unplaced genomic scaffold scaffold150 whole genome shotgun sequence	2e-70	239	0.54	gi|405976468|gb|EKC40974.1| Melanoma-associated antigen G1 [Crassostrea gigas]	2e-50	88.6	0.66	gi|379189458|gb|JU028278.1| TSA: Crassostrea angulata SeqIndex71607.ca mRNA sequence	2e-66	225	64%	gi|556101334|gb|ESO89986.1| hypothetical protein LOTGIDRAFT_56299 partial									2.6e-50	170.3	MAGE	PF01454.14	MAGE family					0.965832
690	Contig_690	7e-12	62.5	0.25	gi|405974971|gb|JH818493.1| Crassostrea gigas unplaced genomic scaffold scaffold248 whole genome shotgun sequence	5e-21	99	0.31	gi|405972241|gb|EKC37020.1| 60 kDa SS-A/Ro ribonucleoprotein [Crassostrea gigas]	7e-11	54.2	0.29	gi|379181264|gb|JU020084.1| TSA: Crassostrea angulata SeqIndex62344.ca mRNA sequence	4e-27	117	36%	gi|556097719|gb|ESO86371.1| hypothetical protein LOTGIDRAFT_235432					2e-15	79.3	0.38	C12D8.11|C12D8.11.2										0.964813
691	Contig_691	1e-150	158	0.56	gi|405959105|gb|JH816884.1| Crassostrea gigas unplaced genomic scaffold scaffold1723 whole genome shotgun sequence	0	711	0.48	gi|405959106|gb|EKC25171.1| PH domain leucine-rich repeat-containing protein phosphatase 1 [Crassostrea gigas]	1e-28	111	0.5	gi|379180042|gb|JU018862.1| TSA: Crassostrea angulata SeqIndex60950.ca mRNA sequence	0	616	43%	gi|556094060|gb|ESO82713.1| hypothetical protein LOTGIDRAFT_155730	5e-43	172	0.28	FBgn0032749|ENSFM00250000001904|FBpp0080693|PH domain leucine-rich repeat protein phosphatase [Source:FlyBase gene name;Acc:FBgn0032749]|Phlpp	1e-15	79.7	0.28	AC7.2|AC7.2b	3.7e-34	118.1	PP2C	PF00481.16	Protein phosphatase 2C					0.992744
692	Contig_692	3e-78	86.3	0.61	gi|405974818|gb|JH818808.1| Crassostrea gigas unplaced genomic scaffold scaffold258 whole genome shotgun sequence	3e-173	551	0.42	gi|405974820|gb|EKC39433.1| hypothetical protein CGI_10020036 [Crassostrea gigas]	7e-34	144	0.54	gi|379186655|gb|JU025475.1| TSA: Crassostrea angulata SeqIndex68456.ca mRNA sequence	4e-118	399	34%	gi|556109271|gb|ESO97923.1| hypothetical protein LOTGIDRAFT_153031																		0.825042
693	Contig_693	0	222	0.95	gi|405973470|gb|JH818919.1| Crassostrea gigas unplaced genomic scaffold scaffold358 whole genome shotgun sequence	0	1289	0.82	gi|390516483|gb|AFL93714.1| beta-catenin [Crassostrea gigas]					0	1233	80%	gi|556112115|gb|ESP00767.1| hypothetical protein LOTGIDRAFT_205205	0	1083	0.77	FBgn0000117|ENSFM00250000001012|FBpp0304835|armadillo [Source:FlyBase gene name;Acc:FBgn0000117]|arm	2e-43	169	0.25	C54D1.6|C54D1.6										0.959078
694	Contig_694	0	477	0.45	gi|405952699|gb|JH819183.1| Crassostrea gigas unplaced genomic scaffold scaffold41994 whole genome shotgun sequence	0	1201	0.48	gi|405952704|gb|EKC20484.1| Bullous pemphigoid antigen 1 isoforms 1/2/3/4 [Crassostrea gigas]	9e-28	78.5	0.44	gi|379200294|gb|JU039114.1| TSA: Crassostrea angulata SeqIndex84802.ca mRNA sequence	0	1089	45%	gi|556103685|gb|ESO92337.1| hypothetical protein LOTGIDRAFT_233112	5e-153	486	0.25	FBgn0013733|ENSFM00270000056421|FBpp0086747|short stop [Source:FlyBase gene name;Acc:FBgn0013733]|shot	3e-09	59.3	0.2	C18C4.5|C18C4.5a	3.4e-70	232.8	Spectrin	PF00435.16	Spectrin repeat					0.958185
695	Contig_695																																		0.297239
696	Contig_696	1e-37	71.6	0.36	gi|405950017|gb|JH818308.1| Crassostrea gigas unplaced genomic scaffold scaffold44054 whole genome shotgun sequence	1e-43	170	0.32	gi|405950372|gb|EKC18365.1| Histone-lysine N-methyltransferase PRDM9 [Crassostrea gigas]	1e-22	53.3	0.41	gi|379196344|gb|JU035164.1| TSA: Crassostrea angulata SeqIndex79351.ca mRNA sequence	3e-52	185	43%	gi|556114863|gb|ESP03515.1| hypothetical protein LOTGIDRAFT_97756 partial	6e-43	171	0.3	FBgn0020309|ENSFM00690001356749|FBpp0079846|crooked legs [Source:FlyBase gene name;Acc:FBgn0020309]|crol	3e-13	69.3	0.37	C34H3.2|C34H3.2										0.986179
697	Contig_697	4e-87	171	0.44	gi|405966374|gb|JH818813.1| Crassostrea gigas unplaced genomic scaffold scaffold948 whole genome shotgun sequence	3e-71	258	0.39	gi|405966392|gb|EKC31685.1| Dystroglycan [Crassostrea gigas]	2e-19	89.5	0.52	gi|379198063|gb|JU036883.1| TSA: Crassostrea angulata SeqIndex81374.ca mRNA sequence	7e-65	238	39%	gi|556113854|gb|ESP02506.1| hypothetical protein LOTGIDRAFT_224800																		0.960987
698	Contig_698																														2e-06	60.1	0.38	UniRef100_A7SI41 Predicted protein (Fragment) n=1 Tax=Nematostella vectensis RepID=A7SI41_NEMVE	0.364776
699	Contig_699	0	175	0.76	gi|405964678|gb|JH818702.1| Crassostrea gigas unplaced genomic scaffold scaffold1108 whole genome shotgun sequence	0	1444	0.58	gi|405964679|gb|EKC30132.1| Neurexin-4 [Crassostrea gigas]	2e-121	341	0.7	gi|379194343|gb|JU033163.1| TSA: Crassostrea angulata SeqIndex77120.ca mRNA sequence	0	1427	56%	gi|556105650|gb|ESO94302.1| hypothetical protein LOTGIDRAFT_118711 partial	0	845	0.38	FBgn0013997|ENSFM00250000000380|FBpp0075730|Neurexin IV [Source:FlyBase gene name;Acc:FBgn0013997]|Nrx-IV	4e-24	108	0.24	C29A12.4|C29A12.4l										0.992621
700	Contig_700																																		0.0216627
701	Contig_701	8e-75	193	0.92	gi|405961645|gb|JH817025.1| Crassostrea gigas unplaced genomic scaffold scaffold1423 whole genome shotgun sequence	6e-19	92.4	0.34	gi|405963075|gb|EKC28679.1| ELAV-like protein 2 [Crassostrea gigas]					1e-83	280	74%	gi|556112563|gb|ESP01215.1| hypothetical protein LOTGIDRAFT_157389	7e-71	245	0.69	FBgn0086675|ENSFM00250000000588|FBpp0297665|found in neurons [Source:FlyBase gene name;Acc:FBgn0086675]|fne	3e-11	64.7	0.41	C18A3.5|C18A3.5b	5e-29	99.6	RRM_1	PF00076.17	RNA recognition motif. (a.k.a. RRM, RBD, or RNP domain)					0.782232
702	Contig_702	4e-85	86.3	0.69	gi|405975122|gb|JH818281.1| Crassostrea gigas unplaced genomic scaffold scaffold236 whole genome shotgun sequence	4e-131	284	0.53	gi|405964513|gb|EKC29989.1| Tyrosine-protein phosphatase non-receptor type 23 [Crassostrea gigas]	6e-24	111	0.55	gi|379195743|gb|JU034563.1| TSA: Crassostrea angulata SeqIndex78665.ca mRNA sequence	3e-88	215	70%	gi|556115583|gb|ESP04235.1| hypothetical protein LOTGIDRAFT_136495	4e-28	114	0.39	FBgn0036448|ENSFM00500000271580|FBpp0075450|myopic [Source:FlyBase gene name;Acc:FBgn0036448]|mop	4e-21	83.2	0.38	C48D5.2|C48D5.2a										0.990376
703	Contig_703	2e-24	79.4	0.34	gi|405963199|gb|JH816670.1| Crassostrea gigas unplaced genomic scaffold scaffold1253 whole genome shotgun sequence	2e-18	90.9	0.42	gi|405963608|gb|EKC29170.1| Heat shock 70 kDa protein 12B [Crassostrea gigas]	4e-13	61.6	0.47	gi|379195282|gb|JU034102.1| TSA: Crassostrea angulata SeqIndex78173.ca mRNA sequence	9e-09	59.7	30%	gi|556113493|gb|ESP02145.1| hypothetical protein LOTGIDRAFT_212681																		0.802211
704	Contig_704	8e-111	128	0.71	gi|405952224|gb|JH817871.1| Crassostrea gigas unplaced genomic scaffold scaffold42466 whole genome shotgun sequence	0	635	0.59	gi|405952227|gb|EKC20064.1| Pre-mRNA-processing factor 39 [Crassostrea gigas]	2e-48	192	0.85	gi|379192176|gb|JU030996.1| TSA: Crassostrea angulata SeqIndex74696.ca mRNA sequence	0	609	56%	gi|556096737|gb|ESO85389.1| hypothetical protein LOTGIDRAFT_229414	2e-78	283	0.4	FBgn0039600|ENSFM00250000003504|FBpp0084692||CG1646														0.885523
705	Contig_705	7e-10	47.8	0.53	gi|405973075|gb|JH818674.1| Crassostrea gigas unplaced genomic scaffold scaffold378 whole genome shotgun sequence																										1e-06	57.8	0.68	UniRef100_E2C3E1 Putative uncharacterized protein (Fragment) n=1 Tax=Harpegnathos saltator RepID=E2C3E1_HARSA	0.972811
706	Contig_706																																		0.801502
707	Contig_707																									0.078	12.2	DUF2299	PF10061.4	Uncharacterized conserved protein (DUF2299)					0.696905
708	Contig_708	6e-12	57	0.32	gi|405967009|gb|JH818863.1| Crassostrea gigas unplaced genomic scaffold scaffold867 whole genome shotgun sequence	3e-29	125	0.23	gi|405967019|gb|EKC32233.1| XK-related protein 6 [Crassostrea gigas]					2e-30	127	25%	gi|556098634|gb|ESO87286.1| hypothetical protein LOTGIDRAFT_154784	7e-15	78.6	0.23	FBgn0052579|ENSFM00500000290056|FBpp0074004||CG32579														0.994263
709	Contig_709																																		0.845893
710	Contig_710	0	602	0.49	gi|405951753|gb|JH817359.1| Crassostrea gigas unplaced genomic scaffold scaffold42892 whole genome shotgun sequence	0	650	0.42	gi|405951763|gb|EKC19648.1| Protocadherin-9 [Crassostrea gigas]	2e-35	77.6	0.38	gi|379197522|gb|JU036342.1| TSA: Crassostrea angulata SeqIndex80632.ca mRNA sequence	4e-175	555	39%	gi|556113153|gb|ESP01805.1| hypothetical protein LOTGIDRAFT_139034	2e-85	311	0.33	FBgn0000497|ENSFM00570000851036|FBpp0077708|dachsous [Source:FlyBase gene name;Acc:FBgn0000497]|ds	1e-13	74.3	0.3	C45G7.5|C45G7.5										0.998125
711	Contig_711																																		0.174159
712	Contig_712	0	147	0.78	gi|405950174|gb|JH816272.1| Crassostrea gigas unplaced genomic scaffold scaffold43956 whole genome shotgun sequence	0	853	0.63	gi|405950183|gb|EKC18185.1| Methionyl-tRNA synthetase cytoplasmic [Crassostrea gigas]	8e-73	219	0.86	gi|379191123|gb|JU029943.1| TSA: Crassostrea angulata SeqIndex73541.ca mRNA sequence	0	959	55%	gi|556097015|gb|ESO85667.1| hypothetical protein LOTGIDRAFT_229481	0	755	0.45	FBgn0034401|ENSFM00250000004570|FBpp0085809||CG15100					1.3e-143	478.2	tRNA-synt_1g	PF09334.6	tRNA synthetases class I (M)					0.990375
713	Contig_713	0	219	0.75	gi|405971636|gb|JH816387.1| Crassostrea gigas unplaced genomic scaffold scaffold471 whole genome shotgun sequence	0	1790	0.67	gi|405971669|gb|EKC36494.1| Serine/threonine-protein kinase 36 [Crassostrea gigas]	6e-27	52.4	0.38	gi|379186028|gb|JU024848.1| TSA: Crassostrea angulata SeqIndex67771.ca mRNA sequence	0	1662	63%	gi|556109288|gb|ESO97940.1| hypothetical protein LOTGIDRAFT_153051	2e-81	289	0.52	FBgn0001079|ENSFM00300000079145|FBpp0074373|fused [Source:FlyBase gene name;Acc:FBgn0001079]|fu	3e-36	144	0.34	C09B8.7|C09B8.7a.2	6.8e-74	248.1	Pkinase	PF00069.20	Protein kinase domain					0.966354
714	Contig_714	2e-112	97.7	0.62	gi|405950789|gb|JH816674.1| Crassostrea gigas unplaced genomic scaffold scaffold43574 whole genome shotgun sequence	0	737	0.5	gi|405950803|gb|EKC18766.1| Oral-facial-digital syndrome 1 protein [Crassostrea gigas]	1e-42	113	0.59	gi|379212752|gb|JU051572.1| TSA: Crassostrea angulata SeqIndex104127.ca mRNA sequence	2e-117	375	55%	gi|556111318|gb|ESO99969.1| hypothetical protein LOTGIDRAFT_64934 partial	7e-15	81.3	0.24	FBgn0262684|ENSFM00250000002665|FBpp0294057||CG43154	1e-13	73.9	0.22	C18C4.5|C18C4.5a	0.0013	18.5	FOP_dimer	PF09398.5	FOP N terminal dimerisation domain					0.977837
715	Contig_715	5e-102	152	0.42	gi|405968129|gb|JH816213.1| Crassostrea gigas unplaced genomic scaffold scaffold750 whole genome shotgun sequence	2e-143	475	0.3	gi|317374950|gb|ADV16385.1| toll-like receptor 1 [Crassostrea gigas]					5e-170	544	32%	gi|556100279|gb|ESO88931.1| hypothetical protein LOTGIDRAFT_182816 partial	6e-102	360	0.26	FBgn0036494|ENSFM00500000270826|FBpp0297411|Toll-6 [Source:FlyBase gene name;Acc:FBgn0036494]|Toll-6	3e-51	196	0.24	C07F11.1|C07F11.1										0.998123
716	Contig_716																																		0.10403
717	Contig_717	2e-63	115	0.77	gi|405973866|gb|JH817665.1| Crassostrea gigas unplaced genomic scaffold scaffold334 whole genome shotgun sequence	5e-94	307	0.73	gi|405973898|gb|EKC38587.1| Elongation of very long chain fatty acids protein 7 [Crassostrea gigas]	4e-52	202	0.59	gi|379142791|gb|JT981610.1| TSA: Crassostrea angulata SeqIndex151.ca mRNA sequence	2e-102	330	76%	gi|556099695|gb|ESO88347.1| hypothetical protein LOTGIDRAFT_165788	5e-76	260	0.56	FBgn0051522|ENSFM00500000269750|FBpp0297436||CG31522	3e-12	66.6	0.3	C40H1.4|C40H1.4										0.874033
718	Contig_718																																		0.0247705
719	Contig_719	0	125	0.94	gi|405965616|gb|JH818313.1| Crassostrea gigas unplaced genomic scaffold scaffold1017 whole genome shotgun sequence	0	1055	0.61	gi|405965623|gb|EKC30985.1| Serine/threonine-protein kinase N2 [Crassostrea gigas]	8e-36	144	0.47	gi|379181122|gb|JU019942.1| TSA: Crassostrea angulata SeqIndex62181.ca mRNA sequence	0	600	65%	gi|556116390|gb|ESP05042.1| hypothetical protein LOTGIDRAFT_109468	2e-177	549	0.82	FBgn0020621|ENSFM00270000056451|FBpp0087686|Protein kinase related to protein kinase N [Source:FlyBase gene name;Acc:FBgn0020621]|Pkn	1e-86	294	0.46	C12D8.10|C12D8.10b.1										0.991346
720	Contig_720																																		0.228943
721	Contig_721	1e-16	72.1	0.48	gi|405967097|gb|JH817293.1| Crassostrea gigas unplaced genomic scaffold scaffold854 whole genome shotgun sequence	1e-21	102	0.49	gi|405967105|gb|EKC32306.1| Golgi apparatus protein 1 [Crassostrea gigas]					3e-24	110	56%	gi|556109548|gb|ESO98200.1| hypothetical protein LOTGIDRAFT_114272														3e-17	97.1	0.49	UniRef100_C3XU69 Putative uncharacterized protein n=1 Tax=Branchiostoma floridae RepID=C3XU69_BRAFL	0.224465
722	Contig_722	2e-77	172	0.79	gi|405957200|gb|JH817990.1| Crassostrea gigas unplaced genomic scaffold scaffold1886 whole genome shotgun sequence	2e-96	275	0.76	gi|405957211|gb|EKC23439.1| Potassium voltage-gated channel subfamily H member 8 [Crassostrea gigas]					1e-76	264	72%	gi|556112536|gb|ESP01188.1| hypothetical protein LOTGIDRAFT_139826 partial	3e-61	210	0.53	FBgn0011589|ENSFM00560000770971|FBpp0085981|eag-like K[+] channel [Source:FlyBase gene name;Acc:FBgn0011589]|elk	2e-35	133	0.41	C30D11.1|C30D11.1c										0.996638
723	Contig_723																																		0.287765
724	Contig_724	2e-25	64.3	0.68	gi|405975816|gb|JH823240.1| Crassostrea gigas unplaced genomic scaffold scaffold188 whole genome shotgun sequence	6e-48	182	0.67	gi|405975821|gb|EKC40365.1| Transmembrane and coiled-coil domains protein 1 [Crassostrea gigas]	8e-29	63.8	0.92	gi|379180525|gb|JU019345.1| TSA: Crassostrea angulata SeqIndex61483.ca mRNA sequence	1e-42	166	61%	gi|556114006|gb|ESP02658.1| hypothetical protein LOTGIDRAFT_237886	1e-28	122	0.48	FBgn0037443|ENSFM00250000001324|FBpp0288766||CG1021														0.60719
725	Contig_725	0	148	0.77	gi|405972440|gb|JH817156.1| Crassostrea gigas unplaced genomic scaffold scaffold413 whole genome shotgun sequence	0	1129	0.57	gi|405972469|gb|EKC37236.1| Voltage-dependent T-type calcium channel subunit alpha-1H [Crassostrea gigas]					0	870	83%	gi|556098720|gb|ESO87372.1| hypothetical protein LOTGIDRAFT_220094	0	794	0.74	FBgn0264386|ENSFM00600000922209|FBpp0293151|Ca[2+]-channel protein alpha[[1]] subunit T [Source:FlyBase gene name;Acc:FBgn0264386]|Ca-alpha1T	0	748	0.66	C54D2.5|C54D2.5d	5.8e-111	368.3	Ion_trans	PF00520.26	Ion transport protein					0.983702
726	Contig_726																														2e-08	67	0.31	UniRef100_UPI0001CBAE95 UPI0001CBAE95 related cluster n=1 Tax=unknown RepID=UPI0001CBAE95	0.52479
727	Contig_727	5e-34	68.4	0.67	gi|405975096|gb|JH818749.1| Crassostrea gigas unplaced genomic scaffold scaffold237 whole genome shotgun sequence	3e-32	136	0.45	gi|405975120|gb|EKC39712.1| hypothetical protein CGI_10021589 [Crassostrea gigas]	4e-17	88.6	0.58	gi|379207987|gb|JU046807.1| TSA: Crassostrea angulata SeqIndex96754.ca mRNA sequence	2e-139	465	47%	gi|556101054|gb|ESO89706.1| hypothetical protein LOTGIDRAFT_234110																		0.97876
728	Contig_728	0	136	0.46	gi|405978169|gb|JH816980.1| Crassostrea gigas unplaced genomic scaffold scaffold53 whole genome shotgun sequence	0	1409	0.48	gi|405978205|gb|EKC42615.1| Dual oxidase [Crassostrea gigas]	7e-126	346	0.56	gi|379192615|gb|JU031435.1| TSA: Crassostrea angulata SeqIndex75164.ca mRNA sequence	0	1395	47%	gi|556098954|gb|ESO87606.1| hypothetical protein LOTGIDRAFT_235056	0	1004	0.38	FBgn0031464|ENSFM00440000236872|FBpp0289611|Dual oxidase [Source:FlyBase gene name;Acc:FBgn0031464]|Duox	2e-51	197	0.29	C46A5.4|C46A5.4	1.5e-141	472.2	An_peroxidase	PF03098.10	Animal haem peroxidase					0.997938
729	Contig_729																																		0.0140172
730	Contig_730	0	109	0.67	gi|405976941|gb|JH815866.1| Crassostrea gigas unplaced genomic scaffold scaffold120 whole genome shotgun sequence	0	1349	0.43	gi|405976955|gb|EKC41432.1| Zonadhesin [Crassostrea gigas]	2e-26	119	0.58	gi|379214928|gb|JU053748.1| TSA: Crassostrea angulata SeqIndex107518.ca mRNA sequence	0	922	35%	gi|556114337|gb|ESP02989.1| hypothetical protein LOTGIDRAFT_230443	6e-27	121	0.32	FBgn0053196|ENSFM00560000771425|FBpp0304623|dumpy [Source:FlyBase gene name;Acc:FBgn0053196]|dp	9e-30	125	0.42	C50H2.3|C50H2.3a										0.994057
731	Contig_731	2e-27	86.3	0.52	gi|405972317|gb|JH823235.1| Crassostrea gigas unplaced genomic scaffold scaffold419 whole genome shotgun sequence	4e-13	69.3	0.5	gi|405956916|gb|EKC23159.1| Kunitz-type proteinase inhibitor 5 II [Crassostrea gigas]	1e-15	84	0.54	gi|379181271|gb|JU020091.1| TSA: Crassostrea angulata SeqIndex62351.ca mRNA sequence	4e-16	76.3	57%	gi|556095102|gb|ESO83755.1| hypothetical protein LOTGIDRAFT_60634 partial	2e-11	64.3	0.52	FBgn0031564|ENSFM00670001245464|FBpp0289527||CG2816	2e-10	63.2	0.4	C37C3.6|C37C3.6c.1										0.927497
732	Contig_732	0	102	0.62	gi|405970303|gb|JH816696.1| Crassostrea gigas unplaced genomic scaffold scaffold563 whole genome shotgun sequence	0	1684	0.59	gi|405970329|gb|EKC35244.1| Mediator of RNA polymerase II transcription subunit 14 [Crassostrea gigas]	5e-88	324	0.81	gi|379142819|gb|JT981638.1| TSA: Crassostrea angulata SeqIndex184.ca mRNA sequence	0	1583	57%	gi|556095463|gb|ESO84116.1| hypothetical protein LOTGIDRAFT_211073	0	981	0.39	FBgn0035145|ENSFM00250000002831|FBpp0072453|Mediator complex subunit 14 [Source:FlyBase gene name;Acc:FBgn0035145]|MED14	4e-84	302	0.28	C38C10.5|C38C10.5c	9.1e-60	201.1	Med14	PF08638.6	Mediator complex subunit MED14					0.962162
733	Contig_733	0	130	0.86	gi|405951714|gb|JH818747.1| Crassostrea gigas unplaced genomic scaffold scaffold42918 whole genome shotgun sequence	0	1264	0.68	gi|405951720|gb|EKC19609.1| Diacylglycerol kinase zeta [Crassostrea gigas]	1e-38	160	0.6	gi|379190861|gb|JU029681.1| TSA: Crassostrea angulata SeqIndex73153.ca mRNA sequence	0	953	73%	gi|556098626|gb|ESO87278.1| hypothetical protein LOTGIDRAFT_107128 partial	0	730	0.43	FBgn0261549|ENSFM00510000502762|FBpp0291804|retinal degeneration A [Source:FlyBase gene name;Acc:FBgn0261549]|rdgA	8e-62	226	0.4	C09E10.2|C09E10.2d	6.5e-46	156.3	DAGK_acc	PF00609.14	Diacylglycerol kinase accessory domain					0.98405
734	Contig_734	6e-32	94.5	0.77	gi|405946889|gb|JH822023.1| Crassostrea gigas unplaced genomic scaffold C26102 whole genome shotgun sequence	6e-35	142	0.82	gi|405946890|gb|EKC17736.1| hypothetical protein CGI_10000284 [Crassostrea gigas]	8e-85	313	0.83	gi|379191331|gb|JU030151.1| TSA: Crassostrea angulata SeqIndex73766.ca mRNA sequence	0	1107	71%	gi|556116794|gb|ESP05446.1| hypothetical protein LOTGIDRAFT_228027	0	660	0.44	FBgn0035317|ENSFM00250000002222|FBpp0304907|osm-1 [Source:FlyBase gene name;Acc:FBgn0035317]|osm-1					5e-10	39	Clathrin	PF00637.15	Region in Clathrin and VPS					0.920521
735	Contig_735																																		0.95969
736	Contig_736																																		0.805185
737	Contig_737																																		0.996818
738	Contig_738																																		0.0130108
739	Contig_739																									0.069	12.9	Pox_A14	PF05767.7	Poxvirus virion envelope protein A14					0.104763
740	Contig_740																									0.00097	18.7	TB2_DP1_HVA22	PF03134.14	TB2/DP1, HVA22 family					0.214008
741	Contig_741																																		0.268626
742	Contig_742																																		0.172476
743	Contig_743	4e-88	95.5	0.91	gi|405974110|gb|JH816764.1| Crassostrea gigas unplaced genomic scaffold scaffold313 whole genome shotgun sequence									1e-64	232	65%	gi|556093374|gb|ESO82027.1| hypothetical protein LOTGIDRAFT_179956	3e-50	193	0.73	FBgn0033029|ENSFM00250000002639|FBpp0304299|lethal (2) NC136 [Source:FlyBase gene name;Acc:FBgn0033029]|l(2)NC136					1.8e-47	161.5	Not3	PF04065.10	Not1 N-terminal domain, CCR4-Not complex component					0.983811
744	Contig_744	0	350	0.9	gi|405969395|gb|JH816346.1| Crassostrea gigas unplaced genomic scaffold scaffold621 whole genome shotgun sequence	1e-25	105	0.68	gi|405947412|gb|EKC17832.1| hypothetical protein CGI_10000142 [Crassostrea gigas]	0	350	0.9	gi|379143507|gb|JT982326.1| TSA: Crassostrea angulata SeqIndex975.ca mRNA sequence	4e-25	102	81%	gi|556116014|gb|ESP04666.1| hypothetical protein LOTGIDRAFT_202939																		0.736708
745	Contig_745																																		0.0178662
746	Contig_746	3e-156	149	0.4	gi|405976536|gb|JH817887.1| Crassostrea gigas unplaced genomic scaffold scaffold146 whole genome shotgun sequence					5e-21	63.4	0.48	gi|379206169|gb|JU044989.1| TSA: Crassostrea angulata SeqIndex93894.ca mRNA sequence																						0.99077
747	Contig_747																																		0.982034
748	Contig_748	5e-15	60.6	0.59	gi|405975479|gb|JH817882.1| Crassostrea gigas unplaced genomic scaffold scaffold206 whole genome shotgun sequence	8e-28	121	0.22	gi|405975488|gb|EKC40049.1| Fibronectin type III domain-containing protein 1 [Crassostrea gigas]																						1e-23	116	0.42	UniRef100_UPI0001CBC393 UPI0001CBC393 related cluster n=1 Tax=unknown RepID=UPI0001CBC393	0.978668
749	Contig_749	2e-44	71.4	0.52	gi|405958663|gb|JH816920.1| Crassostrea gigas unplaced genomic scaffold scaffold1763 whole genome shotgun sequence	9e-76	279	0.37	gi|405958671|gb|EKC24776.1| hypothetical protein CGI_10019532 [Crassostrea gigas]					4e-46	183	34%	gi|556096281|gb|ESO84933.1| hypothetical protein LOTGIDRAFT_235987																		0.947928
750	Contig_750	2e-23	69.3	0.71	gi|405951355|gb|JH818688.1| Crassostrea gigas unplaced genomic scaffold scaffold43136 whole genome shotgun sequence	6e-27	115	0.44	gi|405951359|gb|EKC19278.1| Leucine-rich repeat flightless-interacting protein 2 [Crassostrea gigas]	3e-18	92.3	0.58	gi|379188118|gb|JU026938.1| TSA: Crassostrea angulata SeqIndex70141.ca mRNA sequence	3e-18	87.8	43%	gi|556113582|gb|ESP02234.1| hypothetical protein LOTGIDRAFT_238061	1e-11	68.9	0.36	FBgn0030699|ENSFM00690001356771|FBpp0073918||CG8578					6.6e-52	176.5	DUF2051	PF09738.4	Double stranded RNA binding protein (DUF2051)					0.956078
751	Contig_751																																		0.469614
752	Contig_752	3e-28	56.5	0.37	gi|405963162|gb|JH817502.1| Crassostrea gigas unplaced genomic scaffold scaffold1255 whole genome shotgun sequence	3e-54	192	0.4	gi|405963179|gb|EKC28776.1| Acyl-CoA-binding domain-containing protein 6 [Crassostrea gigas]	2e-15	39.1	0.54	gi|379195301|gb|JU034121.1| TSA: Crassostrea angulata SeqIndex78193.ca mRNA sequence	2e-36	138	47%	gi|556104223|gb|ESO92875.1| hypothetical protein LOTGIDRAFT_84981 partial	3e-42	159	0.32	FBgn0064116|ENSFM00500000313544|FBpp0076924||CG33713	1e-13	72.8	0.35	C29F9.7|C29F9.7										0.951973
753	Contig_753	8e-52	78	0.56	gi|405954162|gb|JH817584.1| Crassostrea gigas unplaced genomic scaffold scaffold39688 whole genome shotgun sequence	7e-75	273	0.31	gi|405954164|gb|EKC21680.1| hypothetical protein CGI_10003543 [Crassostrea gigas]					4e-50	194	30%	gi|556113607|gb|ESP02259.1| hypothetical protein LOTGIDRAFT_172258									9.8e-12	44.4	Cobl	PF09469.5	Cordon-bleu domain					0.979347
754	Contig_754	3e-19	67	0.5	gi|405957025|gb|JH818284.1| Crassostrea gigas unplaced genomic scaffold scaffold1896 whole genome shotgun sequence	3e-17	88.2	0.3	gi|405957036|gb|EKC23274.1| hypothetical protein CGI_10019641 [Crassostrea gigas]																						3e-11	77.4	0.28	UniRef100_C3Y1Z9 Putative uncharacterized protein n=1 Tax=Branchiostoma floridae RepID=C3Y1Z9_BRAFL	0.989413
755	Contig_755	2e-20	104	0.35	gi|405965326|gb|JH817906.1| Crassostrea gigas unplaced genomic scaffold scaffold1036 whole genome shotgun sequence									4e-17	83.2	37%	gi|556093284|gb|ESO81937.1| hypothetical protein LOTGIDRAFT_135589									0.065	13	Sp100	PF03172.8	Sp100 domain	7e-18	91.7	0.29	UniRef100_UPI0001925646 UPI0001925646 related cluster n=1 Tax=unknown RepID=UPI0001925646	0.209291
756	Contig_756	0	683	0.81	gi|405963226|gb|JH819089.1| Crassostrea gigas unplaced genomic scaffold scaffold1249 whole genome shotgun sequence	0	692	0.51	gi|405963231|gb|EKC28822.1| hypothetical protein CGI_10019048 [Crassostrea gigas]	2e-13	76.7	0.4	gi|379181548|gb|JU020368.1| TSA: Crassostrea angulata SeqIndex62671.ca mRNA sequence	2e-128	399	93%	gi|556105033|gb|ESO93685.1| hypothetical protein LOTGIDRAFT_95373 partial	4e-28	119	0.33	FBgn0031610|ENSFM00600000922954|FBpp0077132||CG15436	4e-15	75.1	0.42	C10A4.8|C10A4.8										0.96779
757	Contig_757	4e-16	67.5	0.36	gi|405950512|gb|JH816554.1| Crassostrea gigas unplaced genomic scaffold scaffold43742 whole genome shotgun sequence	8e-14	76.6	0.27	gi|405972922|gb|EKC37668.1| PR domain zinc finger protein 1 [Crassostrea gigas]	1e-09	45.1	0.37	gi|379185925|gb|JU024745.1| TSA: Crassostrea angulata SeqIndex67650.ca mRNA sequence	9e-15	78.2	32%	gi|556116083|gb|ESP04735.1| hypothetical protein LOTGIDRAFT_82815 partial	1e-13	76.3	0.27	FBgn0033186|ENSFM00500000278531|FBpp0088034||CG1602					4.3e-14	52.3	BTB	PF00651.26	BTB/POZ domain					0.986986
758	Contig_758																									0.098	12.8	Zn_ribbon_2	PF12674.2	Putative zinc ribbon domain					0.773641
759	Contig_759	2e-125	125	0.74	gi|405968810|gb|JH819021.1| Crassostrea gigas unplaced genomic scaffold scaffold678 whole genome shotgun sequence	0	803	0.42	gi|405968869|gb|EKC33898.1| Rho GTPase-activating protein 21 [Crassostrea gigas]	1e-34	105	0.66	gi|379190393|gb|JU029213.1| TSA: Crassostrea angulata SeqIndex72639.ca mRNA sequence	5e-44	158	59%	gi|556095919|gb|ESO84571.1| hypothetical protein LOTGIDRAFT_131982 partial	2e-46	184	0.32	FBgn0031118|ENSFM00500000285809|FBpp0290752|RhoGAP19D [Source:FlyBase gene name;Acc:FBgn0031118]|RhoGAP19D	9e-51	195	0.44	C04D8.1|C04D8.1c										0.995289
760	Contig_760	2e-20	58.3	0.61	gi|405965473|gb|JH817484.1| Crassostrea gigas unplaced genomic scaffold scaffold1024 whole genome shotgun sequence	4e-57	218	0.34	gi|405965494|gb|EKC30863.1| DnaJ-like protein subfamily B member 11 [Crassostrea gigas]	1e-21	59.3	0.49	gi|379189657|gb|JU028477.1| TSA: Crassostrea angulata SeqIndex71821.ca mRNA sequence	2e-56	196	58%	gi|556109847|gb|ESO98499.1| hypothetical protein LOTGIDRAFT_142841 partial	9e-57	216	0.35	FBgn0260660|ENSFM00500000286398|FBpp0301686|multiplexin [Source:FlyBase gene name;Acc:FBgn0260660]|mp	1e-40	159	0.32	C36B1.1|C36B1.1c.1	1.7e-72	244.3	Endostatin	PF06482.6	Collagenase NC10 and Endostatin					0.95323
761	Contig_761	3e-110	101	0.91	gi|405958397|gb|JH818685.1| Crassostrea gigas unplaced genomic scaffold scaffold1788 whole genome shotgun sequence	3e-162	509	0.48	gi|405958410|gb|EKC24540.1| Eyes absent-like protein 1 [Crassostrea gigas]	3e-21	86.3	0.86	gi|379197666|gb|JU036486.1| TSA: Crassostrea angulata SeqIndex80787.ca mRNA sequence	4e-97	312	87%	gi|556100997|gb|ESO89649.1| hypothetical protein LOTGIDRAFT_124788 partial	6e-123	404	0.7	FBgn0000320|ENSFM00250000000776|FBpp0297250|eyes absent [Source:FlyBase gene name;Acc:FBgn0000320]|eya	1e-20	95.1	0.26	C49A1.4|C49A1.4a										0.986321
762	Contig_762	0	133	0.9	gi|405952558|gb|JH817745.1| Crassostrea gigas unplaced genomic scaffold scaffold42124 whole genome shotgun sequence					2e-18	92.7	0.63	gi|379194277|gb|JU033097.1| TSA: Crassostrea angulata SeqIndex77046.ca mRNA sequence	0	1274	63%	gi|556104939|gb|ESO93591.1| hypothetical protein LOTGIDRAFT_215976 partial	0	674	0.37	FBgn0037371|ENSFM00250000004576|FBpp0078372|Symplekin [Source:FlyBase gene name;Acc:FBgn0037371]|Sym					1.2e-63	214.2	Symplekin_C	PF12295.3	Symplekin tight junction protein C terminal					0.969978
763	Contig_763																																		0.377964
764	Contig_764	0	672	0.75	gi|405958432|gb|JH817993.1| Crassostrea gigas unplaced genomic scaffold scaffold1786 whole genome shotgun sequence	0	629	0.63	gi|405958433|gb|EKC24561.1| Tripartite motif-containing protein 56 [Crassostrea gigas]	8e-74	116	0.57	gi|379196232|gb|JU035052.1| TSA: Crassostrea angulata SeqIndex79230.ca mRNA sequence	1e-143	443	86%	gi|556108688|gb|ESO97340.1| hypothetical protein LOTGIDRAFT_114760 partial	7e-22	103	0.24	FBgn0026206|ENSFM00500000289213|FBpp0305662|mei-P26 [Source:FlyBase gene name;Acc:FBgn0026206]|mei-P26	2e-10	63.2	0.22	C45G7.4|C45G7.4	4.4e-11	42.3	zf-B_box	PF00643.19	B-box zinc finger					0.995418
765	Contig_765																																		0.213561
766	Contig_766																																		0.982926
767	Contig_767	3e-70	169	0.63	gi|405966802|gb|JH815848.1| Crassostrea gigas unplaced genomic scaffold scaffold890 whole genome shotgun sequence	3e-80	283	0.53	gi|405966811|gb|EKC32048.1| Intraflagellar transport protein 74-like protein [Crassostrea gigas]					2e-116	369	64%	gi|556099597|gb|ESO88249.1| hypothetical protein LOTGIDRAFT_219318														6e-69	244	0.45	UniRef100_C3YCE3 Putative uncharacterized protein n=1 Tax=Branchiostoma floridae RepID=C3YCE3_BRAFL	0.939384
768	Contig_768	2e-127	99.6	0.65	gi|405961164|gb|JH815984.1| Crassostrea gigas unplaced genomic scaffold scaffold1501 whole genome shotgun sequence	0	724	0.51	gi|405977347|gb|EKC41804.1| Vacuolar protein sorting-associated protein 13D [Crassostrea gigas]	8e-25	78.5	0.63	gi|379189583|gb|JU028403.1| TSA: Crassostrea angulata SeqIndex71740.ca mRNA sequence	1e-80	272	47%	gi|556094590|gb|ESO83243.1| hypothetical protein LOTGIDRAFT_176257 partial	0	648	0.33	FBgn0052113|ENSFM00250000001900|FBpp0271898||CG32113	2e-151	511	0.29	C25H3.8|C25H3.8	7.6e-85	284.3	DUF1162	PF06650.7	Protein of unknown function (DUF1162)					0.987545
769	Contig_769	3e-19	57.4	0.3	gi|405953515|gb|JH818266.1| Crassostrea gigas unplaced genomic scaffold scaffold40822 whole genome shotgun sequence	7e-30	129	0.29	gi|405950528|gb|EKC18510.1| Ankyrin-1 [Crassostrea gigas]	2e-09	45.1	0.34	gi|379180233|gb|JU019053.1| TSA: Crassostrea angulata SeqIndex61158.ca mRNA sequence	3e-15	81.3	21%	gi|556102956|gb|ESO91608.1| hypothetical protein LOTGIDRAFT_233395	5e-24	108	0.23	FBgn0261788|ENSFM00500000269628|FBpp0306187|Ankyrin 2 [Source:FlyBase gene name;Acc:FBgn0261788]|Ank2	8e-22	100	0.24	B0350.2|B0350.2a.1										0.973435
770	Contig_770	0	155	0.57	gi|405952699|gb|JH819183.1| Crassostrea gigas unplaced genomic scaffold scaffold41994 whole genome shotgun sequence	0	928	0.51	gi|405952702|gb|EKC20482.1| Zinc finger ZZ-type and EF-hand domain-containing protein 1 [Crassostrea gigas]					1e-176	590	44%	gi|556115314|gb|ESP03966.1| hypothetical protein LOTGIDRAFT_230248														5e-126	447	0.35	UniRef100_G1NZY1 Uncharacterized protein (Fragment) n=1 Tax=Myotis lucifugus RepID=G1NZY1_MYOLU	0.967734
771	Contig_771																																		0.201127
772	Contig_772													3e-13	73.2	23%	gi|556102788|gb|ESO91440.1| hypothetical protein LOTGIDRAFT_105832 partial									9e-12	44.8	His_Phos_2	PF00328.17	Histidine phosphatase superfamily (branch 2)	1e-10	74.7	0.22	UniRef100_H3AKM0 Uncharacterized protein (Fragment) n=1 Tax=Latimeria chalumnae RepID=H3AKM0_LATCH	0.952768
773	Contig_773	2e-109	137	0.66	gi|405969039|gb|JH816138.1| Crassostrea gigas unplaced genomic scaffold scaffold660 whole genome shotgun sequence	1e-141	456	0.52	gi|405969048|gb|EKC34059.1| cAMP-dependent protein kinase regulatory subunit [Crassostrea gigas]	1e-50	167	0.5	gi|379175940|gb|JU014760.1| TSA: Crassostrea angulata SeqIndex54619.ca mRNA sequence	1e-110	340	40%	gi|556100135|gb|ESO88787.1| hypothetical protein LOTGIDRAFT_165200									8.7e-21	73.4	cNMP_binding	PF00027.24	Cyclic nucleotide-binding domain					0.999804
774	Contig_774	0	84.9	0.73	gi|405955018|gb|JH815641.1| Crassostrea gigas unplaced genomic scaffold scaffold37858 whole genome shotgun sequence	0	832	0.5	gi|405955019|gb|EKC22290.1| Protein FAN [Crassostrea gigas]	5e-09	42.8	0.3	gi|379179773|gb|JU018593.1| TSA: Crassostrea angulata SeqIndex60641.ca mRNA sequence	3e-93	303	68%	gi|556104353|gb|ESO93005.1| hypothetical protein LOTGIDRAFT_119978	2e-85	311	0.32	FBgn0086911|ENSFM00570000850983|FBpp0288864|rugose [Source:FlyBase gene name;Acc:FBgn0086911]|rg	2e-74	273	0.35	C26H9A.2|C26H9A.2c.2	3.6e-103	344.5	Beach	PF02138.13	Beige/BEACH domain					0.961324
775	Contig_775	6e-32	132	0.39	gi|405968327|gb|JH818556.1| Crassostrea gigas unplaced genomic scaffold scaffold728 whole genome shotgun sequence	1e-15	82	0.31	gi|197091698|gb|ACH42082.1| glypican [Crassostrea gigas]					1e-22	100	37%	gi|556107514|gb|ESO96166.1| hypothetical protein LOTGIDRAFT_116020 partial	4e-23	106	0.25	FBgn0263930|ENSFM00500000280805|FBpp0297069|division abnormally delayed [Source:FlyBase gene name;Acc:FBgn0263930]|dally														0.97925
776	Contig_776																																		0.0359787
777	Contig_777	4e-43	86.3	0.69	gi|405970612|gb|JH817770.1| Crassostrea gigas unplaced genomic scaffold scaffold536 whole genome shotgun sequence	1e-90	304	0.48	gi|405970617|gb|EKC35507.1| Microphthalmia-associated transcription factor [Crassostrea gigas]	3e-28	122	0.6	gi|379142896|gb|JT981715.1| TSA: Crassostrea angulata SeqIndex263.ca mRNA sequence	2e-45	162	77%	gi|556101790|gb|ESO90442.1| hypothetical protein LOTGIDRAFT_89098 partial	2e-33	139	0.42	FBgn0263112|ENSFM00500000333982|FBpp0298330|Mitf [Source:FlyBase gene name;Acc:FBgn0263112]|Mitf					6.6e-16	57.6	HLH	PF00010.21	Helix-loop-helix DNA-binding domain					0.983861
778	Contig_778	3e-140	106	0.75	gi|405971084|gb|JH816729.1| Crassostrea gigas unplaced genomic scaffold scaffold501 whole genome shotgun sequence	1e-131	447	0.75	gi|405971104|gb|EKC35959.1| FH1/FH2 domain-containing protein 3 [Crassostrea gigas]	6e-69	214	0.78	gi|379191522|gb|JU030342.1| TSA: Crassostrea angulata SeqIndex73981.ca mRNA sequence	9e-133	445	70%	gi|556109570|gb|ESO98222.1| hypothetical protein LOTGIDRAFT_213852	8e-97	340	0.54	FBgn0261259|ENSFM00250000000939|FBpp0297586||Fhos	1e-81	293	0.45	C46H11.11|C46H11.11	0.00098	18.4	Drf_FH3	PF06367.11	Diaphanous FH3 Domain					0.994837
779	Contig_779																																		0.0189705
780	Contig_780																																		0.122494
781	Contig_781																																		0.795005
782	Contig_782	0	127	0.84	gi|405971238|gb|JH816692.1| Crassostrea gigas unplaced genomic scaffold scaffold492 whole genome shotgun sequence	0	836	0.62	gi|405971274|gb|EKC36120.1| RIC1-like protein [Crassostrea gigas]	3e-35	111	0.65	gi|379201923|gb|JU040743.1| TSA: Crassostrea angulata SeqIndex87337.ca mRNA sequence	0	796	58%	gi|556101429|gb|ESO90081.1| hypothetical protein LOTGIDRAFT_123886	2e-118	409	0.34	FBgn0028500|ENSFM00250000002886|FBpp0078164|RIC1 homolog [Source:FlyBase gene name;Acc:FBgn0028500]|Rich														0.787584
783	Contig_783	0	138	0.69	gi|405958324|gb|JH817298.1| Crassostrea gigas unplaced genomic scaffold scaffold1794 whole genome shotgun sequence	0	1006	0.45	gi|405958349|gb|EKC24485.1| Eukaryotic translation initiation factor 2-alpha kinase 4 [Crassostrea gigas]	1e-10	60.2	0.45	gi|379197258|gb|JU036078.1| TSA: Crassostrea angulata SeqIndex80353.ca mRNA sequence	0	690	52%	gi|556104909|gb|ESO93561.1| hypothetical protein LOTGIDRAFT_119057	2e-129	444	0.32	FBgn0019990|ENSFM00600000921278|FBpp0085148|Gcn2 [Source:FlyBase gene name;Acc:FBgn0019990]|Gcn2	5e-12	67.8	0.27	C05H8.1|C05H8.1b	5.3e-73	245.2	Pkinase	PF00069.20	Protein kinase domain					0.980213
784	Contig_784	0	98.2	0.81	gi|405952832|gb|JH816288.1| Crassostrea gigas unplaced genomic scaffold scaffold41858 whole genome shotgun sequence	0	1280	0.67	gi|405952841|gb|EKC20603.1| Ribonuclease 3 [Crassostrea gigas]	9e-46	183	0.7	gi|379189030|gb|JU027850.1| TSA: Crassostrea angulata SeqIndex71137.ca mRNA sequence	0	1159	67%	gi|556116405|gb|ESP05057.1| hypothetical protein LOTGIDRAFT_230088	0	1105	0.59	FBgn0026722|ENSFM00250000003060|FBpp0087926|drosha [Source:FlyBase gene name;Acc:FBgn0026722]|drosha														0.944422
785	Contig_785																																		0.050084
786	Contig_786	1e-09	46.9	0.78	gi|405953334|gb|JH816340.1| Crassostrea gigas unplaced genomic scaffold scaffold41210 whole genome shotgun sequence																										1e-06	57.8	0.78	UniRef100_C5Y3F9 Putative uncharacterized protein Sb05g001075 (Fragment) n=1 Tax=Sorghum bicolor RepID=C5Y3F9_SORBI	0.0316745
787	Contig_787	7e-41	100	0.49	gi|405964321|gb|JH817210.1| Crassostrea gigas unplaced genomic scaffold scaffold1154 whole genome shotgun sequence	6e-77	263	0.38	gi|405964365|gb|EKC29862.1| Growth/differentiation factor 8 [Crassostrea gigas]	1e-10	43.2	0.39	gi|379183595|gb|JU022415.1| TSA: Crassostrea angulata SeqIndex65082.ca mRNA sequence	3e-73	250	39%	gi|556093436|gb|ESO82089.1| hypothetical protein LOTGIDRAFT_82990 partial	3e-22	103	0.36	FBgn0026199|ENSFM00500000292637|FBpp0088163|myoglianin [Source:FlyBase gene name;Acc:FBgn0026199]|myo	7e-18	84.7	0.24	B0412.2|B0412.2	1.9e-24	85.8	TGF_beta	PF00019.15	Transforming growth factor beta like domain					0.997252
788	Contig_788	0	240	0.76	gi|405968023|gb|JH818015.1| Crassostrea gigas unplaced genomic scaffold scaffold756 whole genome shotgun sequence	0	1395	0.79	gi|405968024|gb|EKC33129.1| Tolloid-like protein 1 [Crassostrea gigas]	2e-58	101	0.51	gi|379197581|gb|JU036401.1| TSA: Crassostrea angulata SeqIndex80693.ca mRNA sequence	0	1387	76%	gi|556096232|gb|ESO84884.1| hypothetical protein LOTGIDRAFT_236092	0	1095	0.58	FBgn0004885|ENSFM00570000851071|FBpp0084068|tolkin [Source:FlyBase gene name;Acc:FBgn0004885]|tok	4e-37	144	0.41	4R79.1|4R79.1a										0.998878
789	Contig_789	2e-87	246	0.73	gi|405959896|gb|JH818422.1| Crassostrea gigas unplaced genomic scaffold scaffold1637 whole genome shotgun sequence	5e-154	478	0.68	gi|405959899|gb|EKC25878.1| 5'-AMP-activated protein kinase subunit gamma-2 [Crassostrea gigas]					1e-128	404	74%	gi|556099368|gb|ESO88020.1| hypothetical protein LOTGIDRAFT_193883	6e-119	390	0.64	FBgn0264357|ENSFM00250000001075|FBpp0111828|SNF4/AMP-activated protein kinase gamma subunit [Source:FlyBase gene name;Acc:FBgn0264357]|SNF4Agamma					1.7e-36	123.5	CBS	PF00571.23	CBS domain					0.990716
790	Contig_790	7e-175	268	0.55	gi|405977118|gb|JH818738.1| Crassostrea gigas unplaced genomic scaffold scaffold107 whole genome shotgun sequence	0	764	0.46	gi|405977153|gb|EKC41617.1| Superoxide dismutase [Cu-Zn] [Crassostrea gigas]	3e-40	165	0.64	gi|379180371|gb|JU019191.1| TSA: Crassostrea angulata SeqIndex61310.ca mRNA sequence	0	607	39%	gi|556110361|gb|ESO99012.1| hypothetical protein LOTGIDRAFT_238948	2e-71	262	0.28	FBgn0051028|ENSFM00500000283537|FBpp0288489||CG31028	7e-11	61.2	0.3	C15F1.7|C15F1.7a	0.047	13.7	Sod_Cu	PF00080.15	Copper/zinc superoxide dismutase (SODC)					0.994238
791	Contig_791																																		0.244498
792	Contig_792																																		0.42869
793	Contig_793	4e-18	68	0.56	gi|405971437|gb|JH816656.1| Crassostrea gigas unplaced genomic scaffold scaffold483 whole genome shotgun sequence	4e-36	149	0.27	gi|405971442|gb|EKC36279.1| Bardet-Biedl syndrome 12-like protein [Crassostrea gigas]					4e-32	135	24%	gi|556111156|gb|ESO99807.1| hypothetical protein LOTGIDRAFT_238707									1.3e-13	50.3	Cpn60_TCP1	PF00118.19	TCP-1/cpn60 chaperonin family	8e-26	123	0.22	UniRef100_B3RR15 Putative uncharacterized protein n=1 Tax=Trichoplax adhaerens RepID=B3RR15_TRIAD	0.985963
794	Contig_794																																		0.174981
795	Contig_795	3e-15	57	0.35	gi|405962189|gb|JH819059.1| Crassostrea gigas unplaced genomic scaffold scaffold1359 whole genome shotgun sequence	1e-53	204	0.27	gi|405962196|gb|EKC27897.1| ADAM family mig-17 [Crassostrea gigas]	2e-14	43.7	0.5	gi|379184187|gb|JU023007.1| TSA: Crassostrea angulata SeqIndex65759.ca mRNA sequence	3e-59	220	28%	gi|556107690|gb|ESO96342.1| hypothetical protein LOTGIDRAFT_174864																		0.997058
796	Contig_796	1e-22	75.8	0.6	gi|405972066|gb|JH818091.1| Crassostrea gigas unplaced genomic scaffold scaffold433 whole genome shotgun sequence	3e-41	160	0.46	gi|405972104|gb|EKC36891.1| Hemagglutinin/amebocyte aggregation factor [Crassostrea gigas]	5e-45	158	0.5	gi|379185059|gb|JU023879.1| TSA: Crassostrea angulata SeqIndex66718.ca mRNA sequence	7e-27	110	40%	gi|556094690|gb|ESO83343.1| hypothetical protein LOTGIDRAFT_133595									0.0052	16.4	Pep_M12B_propep	PF01562.14	Reprolysin family propeptide					0.973053
797	Contig_797																																		0.226407
798	Contig_798	0	178	0.69	gi|405975359|gb|JH816287.1| Crassostrea gigas unplaced genomic scaffold scaffold211 whole genome shotgun sequence	0	1485	0.55	gi|405975364|gb|EKC39930.1| Coiled-coil and C2 domain-containing protein 2A [Crassostrea gigas]	3e-56	98.7	0.72	gi|379192572|gb|JU031392.1| TSA: Crassostrea angulata SeqIndex75119.ca mRNA sequence	0	1497	59%	gi|556099633|gb|ESO88285.1| hypothetical protein LOTGIDRAFT_219375	4e-62	234	0.26	FBgn0263113|ENSFM00500000283767|FBpp0298338||CG43370														0.97687
799	Contig_799																																		0.995401
800	Contig_800																																		0.978114
801	Contig_801	0	122	0.7	gi|405975715|gb|JH816397.1| Crassostrea gigas unplaced genomic scaffold scaffold192 whole genome shotgun sequence	0	1406	0.62	gi|405975724|gb|EKC40272.1| hypothetical protein CGI_10023706 [Crassostrea gigas]	1e-59	229	0.73	gi|379193277|gb|JU032097.1| TSA: Crassostrea angulata SeqIndex75895.ca mRNA sequence	0	1405	62%	gi|556109723|gb|ESO98375.1| hypothetical protein LOTGIDRAFT_231429	0	634	0.34	FBgn0020240|ENSFM00570000852289|FBpp0079165|Macroglobulin complement-related [Source:FlyBase gene name;Acc:FBgn0020240]|Mcr					2e-49	167.9	A2M_comp	PF07678.9	A-macroglobulin complement component					0.975201
802	Contig_802	2e-15	50.6	0.44	gi|405968788|gb|JH816298.1| Crassostrea gigas unplaced genomic scaffold scaffold681 whole genome shotgun sequence	5e-28	114	0.36	gi|405968795|gb|EKC33827.1| Transmembrane protein C18orf45-like protein [Crassostrea gigas]					3e-92	304	52%	gi|556114014|gb|ESP02666.1| hypothetical protein LOTGIDRAFT_237892									7.4e-05	21.6	UAA	PF08449.6	UAA transporter family	3e-54	202	0.39	UniRef100_A1L3G4 Transmembrane protein 241 n=1 Tax=Xenopus laevis RepID=TM241_XENLA	0.926618
803	Contig_803	0	146	0.81	gi|405970424|gb|JH816455.1| Crassostrea gigas unplaced genomic scaffold scaffold552 whole genome shotgun sequence	0	2079	0.86	gi|405970436|gb|EKC35340.1| WD repeat-containing protein 35 [Crassostrea gigas]	9e-91	313	0.94	gi|379192370|gb|JU031190.1| TSA: Crassostrea angulata SeqIndex74903.ca mRNA sequence	0	1884	76%	gi|556094583|gb|ESO83236.1| hypothetical protein LOTGIDRAFT_197584	0	1087	0.47	FBgn0035264|ENSFM00250000002834|FBpp0306202|Oseg4 [Source:FlyBase gene name;Acc:FBgn0035264]|Oseg4														0.985371
804	Contig_804																																		0.130696
805	Contig_805	6e-12	58.3	0.34	gi|405958542|gb|JH818315.1| Crassostrea gigas unplaced genomic scaffold scaffold1777 whole genome shotgun sequence																					0.038	12.2	DUF4356	PF14266.1	Domain of unknown function (DUF4356)					0.189132
806	Contig_806	1e-97	113	0.58	gi|405956230|gb|JH815786.1| Crassostrea gigas unplaced genomic scaffold scaffold33352 whole genome shotgun sequence	4e-80	281	0.49	gi|405956231|gb|EKC22973.1| Aminopeptidase O [Crassostrea gigas]					2e-27	99.8	28%	gi|556095233|gb|ESO83886.1| hypothetical protein LOTGIDRAFT_222314	8e-18	89.7	0.28	FBgn0032721|ENSFM00250000001675|FBpp0300412||CG10602	1e-19	92.4	0.29	C42C1.11|C42C1.11a.2										0.93804
807	Contig_807	1e-09	68.4	0.62	gi|405971458|gb|JH817380.1| Crassostrea gigas unplaced genomic scaffold scaffold481 whole genome shotgun sequence									1e-06	50.8	51%	gi|556115761|gb|ESP04413.1| hypothetical protein LOTGIDRAFT_223898 partial																		0.188437
808	Contig_808	5e-50	94.1	0.81	gi|405954898|gb|JH819180.1| Crassostrea gigas unplaced genomic scaffold scaffold38148 whole genome shotgun sequence	4e-72	240	0.88	gi|405954901|gb|EKC22211.1| Trafficking protein particle complex subunit 6B [Crassostrea gigas]	1e-13	53.3	0.87	gi|379173944|gb|JU012764.1| TSA: Crassostrea angulata SeqIndex50403.ca mRNA sequence	2e-68	229	81%	gi|556097525|gb|ESO86177.1| hypothetical protein LOTGIDRAFT_220856	7e-48	171	0.57	FBgn0038323|ENSFM00670001235686|FBpp0082570||CG6196														0.899462
809	Contig_809	0	118	0.91	gi|405950234|gb|JH818655.1| Crassostrea gigas unplaced genomic scaffold scaffold43932 whole genome shotgun sequence	0	1279	0.62	gi|405950238|gb|EKC18237.1| Putative cation-transporting ATPase 13A3 partial [Crassostrea gigas]	1e-13	58.3	0.42	gi|379182795|gb|JU021615.1| TSA: Crassostrea angulata SeqIndex64088.ca mRNA sequence	0	1280	56%	gi|556115888|gb|ESP04540.1| hypothetical protein LOTGIDRAFT_135940	0	638	0.44	FBgn0052000|ENSFM00250000000568|FBpp0088463||CG32000	3e-76	275	0.3	C10C6.6|C10C6.6.1										0.953262
810	Contig_810	0	120	0.74	gi|405962708|gb|JH818466.1| Crassostrea gigas unplaced genomic scaffold scaffold1307 whole genome shotgun sequence	0	703	0.58	gi|405962727|gb|EKC28376.1| DNA repair protein RAD50 [Crassostrea gigas]	8e-31	104	0.58	gi|379195905|gb|JU034725.1| TSA: Crassostrea angulata SeqIndex78839.ca mRNA sequence	9e-145	451	63%	gi|556113164|gb|ESP01816.1| hypothetical protein LOTGIDRAFT_139048	0	616	0.3	FBgn0034728|ENSFM00250000003178|FBpp0290882|rad50 [Source:FlyBase gene name;Acc:FBgn0034728]|rad50	4e-25	111	0.19	C18C4.5|C18C4.5b	3.2e-27	96	AAA_23	PF13476.1	AAA domain					0.980607
811	Contig_811	2e-48	71.2	0.86	gi|405950143|gb|JH816681.1| Crassostrea gigas unplaced genomic scaffold scaffold43964 whole genome shotgun sequence	7e-102	326	0.76	gi|405950169|gb|EKC18172.1| Vacuolar protein sorting-associated protein 28-like protein [Crassostrea gigas]	2e-36	152	0.71	gi|379153736|gb|JT992555.1| TSA: Crassostrea angulata SeqIndex17808.ca mRNA sequence	6e-111	351	80%	gi|556116813|gb|ESP05465.1| hypothetical protein LOTGIDRAFT_228040	4e-90	294	0.69	FBgn0021814|ENSFM00500000271517|FBpp0302051|Vacuolar protein sorting 28 [Source:FlyBase gene name;Acc:FBgn0021814]|Vps28														0.951365
812	Contig_812	0	180	0.79	gi|405964545|gb|JH818426.1| Crassostrea gigas unplaced genomic scaffold scaffold1127 whole genome shotgun sequence	0	1276	0.58	gi|405964550|gb|EKC30021.1| Multiple PDZ domain protein [Crassostrea gigas]	2e-52	182	0.8	gi|379179980|gb|JU018800.1| TSA: Crassostrea angulata SeqIndex60880.ca mRNA sequence	0	796	63%	gi|556116836|gb|ESP05488.1| hypothetical protein LOTGIDRAFT_228054	1e-36	149	0.28	FBgn0001263|ENSFM00500000284617|FBpp0071820|inactivation no afterpotential D [Source:FlyBase gene name;Acc:FBgn0001263]|inaD	3e-60	226	0.39	C52A11.4|C52A11.4f										0.976986
813	Contig_813	9e-92	120	0.85	gi|405957234|gb|JH817064.1| Crassostrea gigas unplaced genomic scaffold scaffold1884 whole genome shotgun sequence	1e-143	464	0.58	gi|405957246|gb|EKC23472.1| Excitatory amino acid transporter 2 [Crassostrea gigas]	4e-25	95.5	0.6	gi|379183240|gb|JU022060.1| TSA: Crassostrea angulata SeqIndex64694.ca mRNA sequence	3e-158	491	65%	gi|556094782|gb|ESO83435.1| hypothetical protein LOTGIDRAFT_169299	9e-103	342	0.47	FBgn0026438|ENSFM00250000000311|FBpp0290532|Excitatory amino acid transporter 2 [Source:FlyBase gene name;Acc:FBgn0026438]|Eaat2	3e-134	426	0.55	C12D12.2|C12D12.2a.1										0.985602
814	Contig_814																																		0.26262
815	Contig_815	0	147	0.88	gi|405968429|gb|JH816252.1| Crassostrea gigas unplaced genomic scaffold scaffold721 whole genome shotgun sequence	0	1152	0.61	gi|405968434|gb|EKC33506.1| Myosin-IIIB [Crassostrea gigas]	7e-32	100	0.64	gi|379192237|gb|JU031057.1| TSA: Crassostrea angulata SeqIndex74761.ca mRNA sequence	0	665	59%	gi|556099448|gb|ESO88100.1| hypothetical protein LOTGIDRAFT_219481	5e-136	451	0.4	FBgn0040299|ENSFM00600000921178|FBpp0079100|Myo28B1 [Source:FlyBase gene name;Acc:FBgn0040299]|Myo28B1														0.945689
816	Contig_816	0	147	0.95	gi|405973315|gb|JH817762.1| Crassostrea gigas unplaced genomic scaffold scaffold366 whole genome shotgun sequence	0	2106	0.75	gi|405973316|gb|EKC38036.1| Lysine-specific demethylase 5A [Crassostrea gigas]	2e-46	83.1	0.68	gi|379183069|gb|JU021889.1| TSA: Crassostrea angulata SeqIndex64376.ca mRNA sequence	0	1512	69%	gi|556102761|gb|ESO91413.1| hypothetical protein LOTGIDRAFT_205701	0	1154	0.44	FBgn0031759|ENSFM00250000000658|FBpp0297914|little imaginal discs [Source:FlyBase gene name;Acc:FBgn0031759]|lid					4.1e-99	331.5	PLU-1	PF08429.6	PLU-1-like protein					0.984408
817	Contig_817	0	185	0.78	gi|405972662|gb|JH816864.1| Crassostrea gigas unplaced genomic scaffold scaffold402 whole genome shotgun sequence	0	1769	0.6	gi|405972670|gb|EKC37426.1| Ryanodine receptor 44F [Crassostrea gigas]	8e-24	81.2	0.68	gi|379186364|gb|JU025184.1| TSA: Crassostrea angulata SeqIndex68137.ca mRNA sequence	0	1634	57%	gi|556101534|gb|ESO90186.1| hypothetical protein LOTGIDRAFT_123762	0	1113	0.43	FBgn0011286|ENSFM00700001390278|FBpp0300426|Ryanodine receptor 44F [Source:FlyBase gene name;Acc:FBgn0011286]|Rya-r44F					5e-49	165.4	SPRY	PF00622.23	SPRY domain					0.985445
818	Contig_818																																		0.51762
819	Contig_819	1e-09	68.4	0.22	gi|405967453|gb|JH819067.1| Crassostrea gigas unplaced genomic scaffold scaffold808 whole genome shotgun sequence	3e-14	75.5	0.29	gi|405955670|gb|EKC22693.1| hypothetical protein CGI_10001670 [Crassostrea gigas]					3e-09	61.2	26%	gi|556095202|gb|ESO83855.1| hypothetical protein LOTGIDRAFT_168901														2e-12	81.3	0.25	UniRef100_A0D4V9 Chromosome undetermined scaffold_38 whole genome shotgun sequence n=1 Tax=Paramecium tetraurelia RepID=A0D4V9_PARTE	0.984099
820	Contig_820	0	154	0.79	gi|405970780|gb|JH816164.1| Crassostrea gigas unplaced genomic scaffold scaffold521 whole genome shotgun sequence	0	724	0.69	gi|405970784|gb|EKC35659.1| ER degradation-enhancing alpha-mannosidase-like 3 [Crassostrea gigas]	7e-24	67.5	0.39	gi|379195016|gb|JU033836.1| TSA: Crassostrea angulata SeqIndex77878.ca mRNA sequence	0	1008	67%	gi|556113058|gb|ESP01710.1| hypothetical protein LOTGIDRAFT_139192	0	756	0.53	FBgn0032480|ENSFM00410000138480|FBpp0080019|Edem2 [Source:FlyBase gene name;Acc:FBgn0032480]|Edem2	4e-91	307	0.42	C47E12.3|C47E12.3.2	9.6e-144	479.2	Glyco_hydro_47	PF01532.15	Glycosyl hydrolase family 47					0.980102
821	Contig_821	2e-67	57.9	0.69	gi|405963658|gb|JH817548.1| Crassostrea gigas unplaced genomic scaffold scaffold1213 whole genome shotgun sequence	1e-118	339	0.34	gi|405963706|gb|EKC29262.1| hypothetical protein CGI_10027478 [Crassostrea gigas]					7e-30	129	24%	gi|556109343|gb|ESO97995.1| hypothetical protein LOTGIDRAFT_174487														1e-16	95.5	0.23	UniRef100_H3I4L4 Uncharacterized protein n=1 Tax=Strongylocentrotus purpuratus RepID=H3I4L4_STRPU	0.951904
822	Contig_822	2e-114	105	0.57	gi|405952741|gb|JH817190.1| Crassostrea gigas unplaced genomic scaffold scaffold41970 whole genome shotgun sequence	0	634	0.64	gi|405952751|gb|EKC20526.1| transport protein Sec16A [Crassostrea gigas]					0	634	60%	gi|556110061|gb|ESO98713.1| hypothetical protein LOTGIDRAFT_231137	6e-72	267	0.33	FBgn0052654|ENSFM00600000921931|FBpp0112357|Sec16 [Source:FlyBase gene name;Acc:FBgn0052654]|Sec16														0.980954
823	Contig_823																																		0.541563
824	Contig_824	7e-120	123	0.74	gi|405958954|gb|JH818049.1| Crassostrea gigas unplaced genomic scaffold scaffold1736 whole genome shotgun sequence					5e-51	201	0.64	gi|379193225|gb|JU032045.1| TSA: Crassostrea angulata SeqIndex75837.ca mRNA sequence	0	574	68%	gi|556113964|gb|ESP02616.1| hypothetical protein LOTGIDRAFT_138069	5e-165	509	0.57	FBgn0017482|ENSFM00250000004593|FBpp0071759|Type III alcohol dehydrogenase [Source:FlyBase gene name;Acc:FBgn0017482]|T3dh														0.975063
825	Contig_825	0	763	0.71	gi|405960422|gb|JH817066.1| Crassostrea gigas unplaced genomic scaffold scaffold1583 whole genome shotgun sequence	3e-20	95.9	0.28	gi|405963379|gb|EKC28956.1| hypothetical protein CGI_10011829 [Crassostrea gigas]	1e-35	97.7	0.41	gi|379185535|gb|JU024355.1| TSA: Crassostrea angulata SeqIndex67231.ca mRNA sequence	3e-20	89	50%	gi|556114806|gb|ESP03458.1| hypothetical protein LOTGIDRAFT_137350 partial																		0.995389
826	Contig_826	0	472	0.84	gi|405969208|gb|JH816385.1| Crassostrea gigas unplaced genomic scaffold scaffold632 whole genome shotgun sequence	0	478	0.65	gi|405969236|gb|EKC34219.1| Uncharacterized protein C2orf42 [Crassostrea gigas]					0	447	62%	gi|556102171|gb|ESO90823.1| hypothetical protein LOTGIDRAFT_122741	4e-16	84.3	0.31	FBgn0039663|ENSFM00250000015583|FBpp0084802||CG2321					0.021	13.3	VAR1	PF05316.7	Mitochondrial ribosomal protein (VAR1)					0.978289
827	Contig_827	0	185	0.94	gi|405972211|gb|JH818173.1| Crassostrea gigas unplaced genomic scaffold scaffold425 whole genome shotgun sequence	0	1720	0.72	gi|405972239|gb|EKC37018.1| Putative cation-transporting ATPase 13A1 [Crassostrea gigas]	8e-57	220	0.85	gi|379195495|gb|JU034315.1| TSA: Crassostrea angulata SeqIndex78400.ca mRNA sequence	0	1267	74%	gi|556104153|gb|ESO92805.1| hypothetical protein LOTGIDRAFT_162282	0	1244	0.59	FBgn0027582|ENSFM00500000270146|FBpp0079815||CG6230	0	1284	0.57	C10C6.6|C10C6.6.1										0.961232
828	Contig_828	6e-172	310	0.48	gi|405951753|gb|JH817359.1| Crassostrea gigas unplaced genomic scaffold scaffold42892 whole genome shotgun sequence	0	630	0.41	gi|405951763|gb|EKC19648.1| Protocadherin-9 [Crassostrea gigas]	8e-40	76.7	0.5	gi|379197522|gb|JU036342.1| TSA: Crassostrea angulata SeqIndex80632.ca mRNA sequence	1e-170	541	38%	gi|556113153|gb|ESP01805.1| hypothetical protein LOTGIDRAFT_139034	2e-74	276	0.32	FBgn0000497|ENSFM00570000851036|FBpp0077708|dachsous [Source:FlyBase gene name;Acc:FBgn0000497]|ds	5e-15	78.6	0.28	C45G7.5|C45G7.5	1.2e-81	268.9	Cadherin	PF00028.12	Cadherin domain					0.987661
829	Contig_829	2e-127	122	0.81	gi|405968205|gb|JH816711.1| Crassostrea gigas unplaced genomic scaffold scaffold743 whole genome shotgun sequence	0	568	0.51	gi|405968208|gb|EKC33300.1| Iron/zinc purple acid phosphatase-like protein [Crassostrea gigas]	5e-62	205	0.77	gi|379191384|gb|JU030204.1| TSA: Crassostrea angulata SeqIndex73827.ca mRNA sequence	4e-144	455	44%	gi|556097929|gb|ESO86581.1| hypothetical protein LOTGIDRAFT_167105	1e-93	313	0.41	FBgn0030245|ENSFM00250000003375|FBpp0073264||CG1637	3e-63	222	0.33	C08B6.14|C08B6.14	7.5e-18	64.5	Metallophos	PF00149.23	Calcineurin-like phosphoesterase					0.990615
830	Contig_830																																		0.353447
831	Contig_831																																		0.801029
832	Contig_832																																		0.21171
833	Contig_833	3e-16	90.4	0.52	gi|405966462|gb|JH817185.1| Crassostrea gigas unplaced genomic scaffold scaffold934 whole genome shotgun sequence					1e-17	90.4	0.52	gi|379186472|gb|JU025292.1| TSA: Crassostrea angulata SeqIndex68259.ca mRNA sequence	2e-11	67.8	52%	gi|556116585|gb|ESP05237.1| hypothetical protein LOTGIDRAFT_152054																		0.172597
834	Contig_834	9e-165	168	0.71	gi|405958509|gb|JH815905.1| Crassostrea gigas unplaced genomic scaffold scaffold1780 whole genome shotgun sequence	0	651	0.6	gi|405958513|gb|EKC24635.1| Serine/threonine-protein kinase OSR1 [Crassostrea gigas]	6e-145	460	0.87	gi|379191029|gb|JU029849.1| TSA: Crassostrea angulata SeqIndex73338.ca mRNA sequence	0	763	73%	gi|556116144|gb|ESP04796.1| hypothetical protein LOTGIDRAFT_211598	0	608	0.58	FBgn0023083|ENSFM00320000100094|FBpp0288648|frayed [Source:FlyBase gene name;Acc:FBgn0023083]|fray	1e-58	209	0.42	C24A8.4|C24A8.4	1.2e-64	217.9	Pkinase	PF00069.20	Protein kinase domain					0.990054
835	Contig_835	0	141	0.89	gi|405962964|gb|JH816406.1| Crassostrea gigas unplaced genomic scaffold scaffold1282 whole genome shotgun sequence	0	1096	0.87	gi|405962967|gb|EKC28591.1| Ribosomal protein S6 kinase 2 alpha [Crassostrea gigas]	1e-47	99.6	0.46	gi|379186028|gb|JU024848.1| TSA: Crassostrea angulata SeqIndex67771.ca mRNA sequence	0	1166	81%	gi|556096312|gb|ESO84964.1| hypothetical protein LOTGIDRAFT_236015	0	813	0.61	FBgn0262866|ENSFM00570000851006|FBpp0305864|Ribosomal protein S6 kinase II [Source:FlyBase gene name;Acc:FBgn0262866]|S6kII	3e-69	243	0.42	C12D8.10|C12D8.10b.1										0.977112
836	Contig_836																																		0.859568
837	Contig_837																																		0.0290473
838	Contig_838	2e-94	153	0.8	gi|405959925|gb|JH816603.1| Crassostrea gigas unplaced genomic scaffold scaffold1632 whole genome shotgun sequence	2e-130	409	0.67	gi|405959930|gb|EKC25904.1| G1/S-specific cyclin-D2 [Crassostrea gigas]	2e-54	212	0.76	gi|379193782|gb|JU032602.1| TSA: Crassostrea angulata SeqIndex76500.ca mRNA sequence	1e-109	350	61%	gi|556103571|gb|ESO92223.1| hypothetical protein LOTGIDRAFT_190960	1e-46	178	0.41	FBgn0010315|ENSFM00500000291459|FBpp0289620|Cyclin D [Source:FlyBase gene name;Acc:FBgn0010315]|CycD	6e-14	73.9	0.3	C37A2.4|C37A2.4a										0.986007
839	Contig_839	3e-21	54.1	0.49	gi|405948084|gb|JH821017.1| Crassostrea gigas unplaced genomic scaffold C20900 whole genome shotgun sequence	2e-25	115	0.24	gi|405951436|gb|EKC19349.1| Zinc finger CCCH domain-containing protein 13 [Crassostrea gigas]					2e-44	176	28%	gi|556116247|gb|ESP04899.1| hypothetical protein LOTGIDRAFT_229978	2e-10	65.9	0.23	FBgn0031273|ENSFM00670001239859|FBpp0077664||CG2839	3e-10	62.8	0.2	B0041.7|B0041.7										0.957136
840	Contig_840	5e-166	161	0.77	gi|405957908|gb|JH817517.1| Crassostrea gigas unplaced genomic scaffold scaffold1835 whole genome shotgun sequence	0	701	0.63	gi|405957919|gb|EKC24096.1| Lactadherin [Crassostrea gigas]	8e-109	153	0.85	gi|379184457|gb|JU023277.1| TSA: Crassostrea angulata SeqIndex66058.ca mRNA sequence	2e-102	328	69%	gi|556109141|gb|ESO97793.1| hypothetical protein LOTGIDRAFT_104146 partial	4e-20	98.6	0.22	FBgn0029167|ENSFM00570000852342|FBpp0305234|Hemolectin [Source:FlyBase gene name;Acc:FBgn0029167]|Hml	4e-09	58.9	0.31	C25F6.4|C25F6.4										0.997941
841	Contig_841																																		0.00961731
842	Contig_842	0	541	0.82	gi|405976941|gb|JH815866.1| Crassostrea gigas unplaced genomic scaffold scaffold120 whole genome shotgun sequence	0	786	0.76	gi|405976942|gb|EKC41419.1| Serine/threonine-protein kinase LATS1 [Crassostrea gigas]	6e-47	89	0.61	gi|379190147|gb|JU028967.1| TSA: Crassostrea angulata SeqIndex72371.ca mRNA sequence	0	767	76%	gi|556098670|gb|ESO87322.1| hypothetical protein LOTGIDRAFT_183748	0	658	0.65	FBgn0011739|ENSFM00680001303606|FBpp0085082|warts [Source:FlyBase gene name;Acc:FBgn0011739]|wts	2e-65	241	0.37	C10H11.9|C10H11.9										0.992245
843	Contig_843																																		0.0633034
844	Contig_844	1e-97	360	0.41	gi|405972279|gb|JH816558.1| Crassostrea gigas unplaced genomic scaffold scaffold422 whole genome shotgun sequence	2e-91	305	0.41	gi|405972293|gb|EKC37069.1| Tripartite motif-containing protein 2 [Crassostrea gigas]	1e-48	76.7	0.47	gi|379194217|gb|JU033037.1| TSA: Crassostrea angulata SeqIndex76975.ca mRNA sequence	2e-105	343	44%	gi|556099444|gb|ESO88096.1| hypothetical protein LOTGIDRAFT_165833					7e-10	60.1	0.23	B0281.3|B0281.3										0.994996
845	Contig_845	1e-132	364	0.43	gi|405974357|gb|JH817764.1| Crassostrea gigas unplaced genomic scaffold scaffold296 whole genome shotgun sequence	2e-158	509	0.35	gi|405952618|gb|EKC20407.1| Insulin-like growth factor-binding protein complex acid labile chain [Crassostrea gigas]	3e-24	101	0.46	gi|379193417|gb|JU032237.1| TSA: Crassostrea angulata SeqIndex76044.ca mRNA sequence	3e-40	162	25%	gi|556096458|gb|ESO85110.1| hypothetical protein LOTGIDRAFT_168136	5e-49	191	0.27	FBgn0261269|ENSFM00500000284271|FBpp0086669|convoluted [Source:FlyBase gene name;Acc:FBgn0261269]|conv	2e-32	134	0.28	C44H4.2|C44H4.2	3.5e-96	314.8	LRR_8	PF13855.1	Leucine rich repeat					0.996511
846	Contig_846	1e-150	129	0.63	gi|405967584|gb|JH817369.1| Crassostrea gigas unplaced genomic scaffold scaffold794 whole genome shotgun sequence	0	716	0.63	gi|405967591|gb|EKC32732.1| Protein aidB [Crassostrea gigas]					0	735	62%	gi|556109279|gb|ESO97931.1| hypothetical protein LOTGIDRAFT_228445	6e-17	87	0.28	FBgn0034432|ENSFM00500000270065|FBpp0289511||CG7461	8e-12	66.6	0.26	C02D5.1|C02D5.1										0.906042
847	Contig_847																																		0.0194395
848	Contig_848	3e-46	70.3	0.55	gi|405965588|gb|JH818703.1| Crassostrea gigas unplaced genomic scaffold scaffold1018 whole genome shotgun sequence	1e-87	306	0.5	gi|405965605|gb|EKC30968.1| RNA-binding protein 28 [Crassostrea gigas]	4e-83	170	0.59	gi|379196304|gb|JU035124.1| TSA: Crassostrea angulata SeqIndex79309.ca mRNA sequence	2e-107	365	45%	gi|556095407|gb|ESO84060.1| hypothetical protein LOTGIDRAFT_229578	9e-51	193	0.31	FBgn0260456|ENSFM00500000271376|FBpp0072239||CG4806					1.3e-44	149.5	RRM_1	PF00076.17	RNA recognition motif. (a.k.a. RRM, RBD, or RNP domain)					0.982089
849	Contig_849	4e-70	127	0.6	gi|405949980|gb|JH818713.1| Crassostrea gigas unplaced genomic scaffold scaffold44064 whole genome shotgun sequence	5e-84	295	0.45	gi|405950014|gb|EKC18023.1| Splicing factor arginine/serine-rich 8 [Crassostrea gigas]					3e-69	254	40%	gi|556103134|gb|ESO91786.1| hypothetical protein LOTGIDRAFT_233356	4e-31	132	0.28	FBgn0003638|ENSFM00500000278754|FBpp0292012|suppressor of white-apricot [Source:FlyBase gene name;Acc:FBgn0003638]|su(w[a])	1e-15	79.7	0.26	B0336.9|B0336.9d	4.7e-19	67.6	Surp	PF01805.15	Surp module					0.98029
850	Contig_850	3e-157	559	0.68	gi|405963658|gb|JH817548.1| Crassostrea gigas unplaced genomic scaffold scaffold1213 whole genome shotgun sequence	7e-155	482	0.6	gi|405963701|gb|EKC29257.1| hypothetical protein CGI_10027472 [Crassostrea gigas]	7e-28	124	0.43	gi|379168301|gb|JU007121.1| TSA: Crassostrea angulata SeqIndex39478.ca mRNA sequence	9e-104	335	51%	gi|556116752|gb|ESP05404.1| hypothetical protein LOTGIDRAFT_181237 partial	3e-55	209	0.35	FBgn0051973|ENSFM00250000002164|FBpp0301166|Chitin deacetylase-like 5 [Source:FlyBase gene name;Acc:FBgn0051973]|Cda5					3e-07	29.9	Polysacc_deac_1	PF01522.16	Polysaccharide deacetylase					0.993565
851	Contig_851	2e-23	73.5	0.67	gi|405957180|gb|JH818700.1| Crassostrea gigas unplaced genomic scaffold scaffold1888 whole genome shotgun sequence	1e-24	108	0.44	gi|405957192|gb|EKC23422.1| Protein FAM76A [Crassostrea gigas]					3e-19	90.9	55%	gi|556103603|gb|ESO92255.1| hypothetical protein LOTGIDRAFT_217061	7e-18	88.2	0.49	FBgn0035981|ENSFM00250000002287|FBpp0088493||CG4452														0.836834
852	Contig_852	0	290	0.72	gi|405961250|gb|JH815744.1| Crassostrea gigas unplaced genomic scaffold scaffold1490 whole genome shotgun sequence	0	981	0.75	gi|405961262|gb|EKC27094.1| Phosphoenolpyruvate carboxykinase cytosolic [GTP] [Crassostrea gigas]	5e-57	203	0.88	gi|379180837|gb|JU019657.1| TSA: Crassostrea angulata SeqIndex61834.ca mRNA sequence	0	964	74%	gi|556109577|gb|ESO98229.1| hypothetical protein LOTGIDRAFT_178121	0	844	0.65	FBgn0003067|ENSFM00670001235294|FBpp0085880|Phosphoenolpyruvate carboxykinase [Source:FlyBase gene name;Acc:FBgn0003067]|Pepck														0.958867
853	Contig_853													7e-07	53.1	27%	gi|556108989|gb|ESO97641.1| hypothetical protein LOTGIDRAFT_152732														6e-11	76.6	0.2	UniRef100_Q9KX33 SrpA n=1 Tax=Streptococcus cristatus RepID=Q9KX33_STRCR	0.99247
854	Contig_854	0	144	0.68	gi|405954162|gb|JH817584.1| Crassostrea gigas unplaced genomic scaffold scaffold39688 whole genome shotgun sequence	0	783	0.43	gi|405960180|gb|EKC26123.1| Ca(2+)/calmodulin-responsive adenylate cyclase [Crassostrea gigas]	4e-09	46	0.47	gi|379192697|gb|JU031517.1| TSA: Crassostrea angulata SeqIndex75257.ca mRNA sequence	0	591	59%	gi|556111531|gb|ESP00183.1| hypothetical protein LOTGIDRAFT_141290 partial	7e-111	371	0.52	FBgn0003301|ENSFM00680001303567|FBpp0073809|rutabaga [Source:FlyBase gene name;Acc:FBgn0003301]|rut	2e-48	186	0.37	C10F3.3|C10F3.3										0.997573
855	Contig_855																																		0.191814
856	Contig_856	1e-36	83.5	0.67	gi|405946854|gb|JH822054.1| Crassostrea gigas unplaced genomic scaffold C26226 whole genome shotgun sequence	2e-43	160	0.4	gi|405946855|gb|EKC17728.1| hypothetical protein CGI_10000294 [Crassostrea gigas]					7e-54	195	44%	gi|556094045|gb|ESO82698.1| hypothetical protein LOTGIDRAFT_211338									8.9e-10	38.1	CRAL_TRIO	PF00650.15	CRAL/TRIO domain	1e-33	143	0.4	UniRef100_UPI0001CBA816 UPI0001CBA816 related cluster n=1 Tax=unknown RepID=UPI0001CBA816	0.978518
857	Contig_857	8e-78	100	0.62	gi|405973287|gb|JH818523.1| Crassostrea gigas unplaced genomic scaffold scaffold368 whole genome shotgun sequence	1e-149	476	0.47	gi|405973300|gb|EKC38022.1| Small nuclear ribonucleoprotein Sm D1 [Crassostrea gigas]					4e-109	354	44%	gi|556097932|gb|ESO86584.1| hypothetical protein LOTGIDRAFT_235372	7e-21	99.8	0.26	FBgn0035880|ENSFM00250000008832|FBpp0076399||CG17352					1.4e-11	43.9	Ldl_recept_a	PF00057.13	Low-density lipoprotein receptor domain class A					0.996616
858	Contig_858	4e-96	188	0.33	gi|405966211|gb|JH816755.1| Crassostrea gigas unplaced genomic scaffold scaffold962 whole genome shotgun sequence	1e-106	283	0.39	gi|405957053|gb|EKC23290.1| hypothetical protein CGI_10010969 [Crassostrea gigas]					5e-06	50.8	40%	gi|556112935|gb|ESP01587.1| hypothetical protein LOTGIDRAFT_139521 partial														7e-86	258	0.35	UniRef100_UPI0001DE9087 UPI0001DE9087 related cluster n=1 Tax=unknown RepID=UPI0001DE9087	0.995521
859	Contig_859	7e-165	85.8	0.79	gi|405960396|gb|JH817198.1| Crassostrea gigas unplaced genomic scaffold scaffold1584 whole genome shotgun sequence	0	904	0.43	gi|405960410|gb|EKC26336.1| Thyroid adenoma-associated-like protein [Crassostrea gigas]					0	683	48%	gi|556111302|gb|ESO99953.1| hypothetical protein LOTGIDRAFT_112768 partial	7e-81	295	0.3	FBgn0031077|ENSFM00250000001968|FBpp0288416||CG15618					0.03	14	DUF3447	PF11929.3	Domain of unknown function (DUF3447)					0.947432
860	Contig_860	5e-78	141	0.71	gi|405950621|gb|JH818026.1| Crassostrea gigas unplaced genomic scaffold scaffold43676 whole genome shotgun sequence	1e-95	309	0.63	gi|405950625|gb|EKC18600.1| hypothetical protein CGI_10011728 [Crassostrea gigas]	4e-13	41.8	0.33	gi|379189489|gb|JU028309.1| TSA: Crassostrea angulata SeqIndex71641.ca mRNA sequence	2e-141	440	59%	gi|556103386|gb|ESO92038.1| hypothetical protein LOTGIDRAFT_62659 partial									9e-06	24.8	Pkinase_Tyr	PF07714.12	Protein tyrosine kinase					0.999382
861	Contig_861	6e-20	85.4	0.5	gi|405966146|gb|JH816126.1| Crassostrea gigas unplaced genomic scaffold scaffold971 whole genome shotgun sequence	8e-37	140	0.43	gi|405977015|gb|EKC41487.1| Ras-related protein Rab-11B [Crassostrea gigas]	2e-28	94.5	0.47	gi|379186015|gb|JU024835.1| TSA: Crassostrea angulata SeqIndex67755.ca mRNA sequence	4e-37	142	42%	gi|556113217|gb|ESP01869.1| hypothetical protein LOTGIDRAFT_225073	6e-37	142	0.42	FBgn0015790|ENSFM00500000269744|FBpp0083414|Rab-protein 11 [Source:FlyBase gene name;Acc:FBgn0015790]|Rab11	5e-37	140	0.39	C18A3.6|C18A3.6a	3.4e-47	159.8	DUF1757	PF08560.5	Protein of unknown function (DUF1757)					0.973964
862	Contig_862	0	167	0.71	gi|405960422|gb|JH817066.1| Crassostrea gigas unplaced genomic scaffold scaffold1583 whole genome shotgun sequence	0	1208	0.64	gi|405960450|gb|EKC26375.1| hypothetical protein CGI_10025835 [Crassostrea gigas]	1e-30	133	0.79	gi|379193100|gb|JU031920.1| TSA: Crassostrea angulata SeqIndex75702.ca mRNA sequence	1e-142	444	64%	gi|556103935|gb|ESO92587.1| hypothetical protein LOTGIDRAFT_190538 partial	2e-10	65.9	0.25	FBgn0031273|ENSFM00670001239859|FBpp0077664||CG2839					0.066	12.7	TctB	PF07331.6	Tripartite tricarboxylate transporter TctB family					0.972434
863	Contig_863																																		0.301384
864	Contig_864	0	143	0.73	gi|405977983|gb|JH816649.1| Crassostrea gigas unplaced genomic scaffold scaffold62 whole genome shotgun sequence	0	727	0.47	gi|405977994|gb|EKC42413.1| Myosin-VIIa [Crassostrea gigas]	8e-10	64.3	0.48	gi|379185842|gb|JU024662.1| TSA: Crassostrea angulata SeqIndex67561.ca mRNA sequence	0	468	35%	gi|556110234|gb|ESO98886.1| hypothetical protein LOTGIDRAFT_213685	0	456	0.35	FBgn0000317|ENSFM00600000921178|FBpp0080283|crinkled [Source:FlyBase gene name;Acc:FBgn0000317]|ck					8e-28	96.5	MyTH4	PF00784.12	MyTH4 domain					0.99604
865	Contig_865																																		0.309312
866	Contig_866	0	153	0.64	gi|405966351|gb|JH815916.1| Crassostrea gigas unplaced genomic scaffold scaffold950 whole genome shotgun sequence	0	714	0.63	gi|405966366|gb|EKC31661.1| Serine/threonine-protein kinase PLK1 [Crassostrea gigas]	1e-75	221	0.7	gi|379184320|gb|JU023140.1| TSA: Crassostrea angulata SeqIndex65897.ca mRNA sequence	0	741	61%	gi|556112581|gb|ESP01233.1| hypothetical protein LOTGIDRAFT_112005 partial	3e-141	450	0.39	FBgn0003124|ENSFM00260000050409|FBpp0099722|polo [Source:FlyBase gene name;Acc:FBgn0003124]|polo	3e-134	431	0.4	C14B9.4|C14B9.4b	9.5e-70	234.5	Pkinase	PF00069.20	Protein kinase domain					0.975464
867	Contig_867	3e-112	133	0.61	gi|405971458|gb|JH817380.1| Crassostrea gigas unplaced genomic scaffold scaffold481 whole genome shotgun sequence	0	600	0.66	gi|405971473|gb|EKC36308.1| Cytoplasmic dynein 1 light intermediate chain 1 [Crassostrea gigas]	2e-65	126	0.66	gi|379197567|gb|JU036387.1| TSA: Crassostrea angulata SeqIndex80678.ca mRNA sequence	0	571	64%	gi|556093267|gb|ESO81920.1| hypothetical protein LOTGIDRAFT_223679	2e-125	404	0.51	FBgn0030276|ENSFM00250000001777|FBpp0073298|Dynein light intermediate chain [Source:FlyBase gene name;Acc:FBgn0030276]|Dlic	4e-47	176	0.3	C39E9.14|C39E9.14a.2	9.4e-187	621.2	DLIC	PF05783.6	Dynein light intermediate chain (DLIC)					0.990545
868	Contig_868	1e-127	138	0.76	gi|405958650|gb|JH817865.1| Crassostrea gigas unplaced genomic scaffold scaffold1766 whole genome shotgun sequence	7e-176	536	0.72	gi|405958653|gb|EKC24761.1| hypothetical protein CGI_10006272 [Crassostrea gigas]	5e-176	354	0.77	gi|379185130|gb|JU023950.1| TSA: Crassostrea angulata SeqIndex66795.ca mRNA sequence	7e-141	439	59%	gi|556115861|gb|ESP04513.1| hypothetical protein LOTGIDRAFT_136119									8.4e-25	87.4	Epimerase	PF01370.16	NAD dependent epimerase/dehydratase family					0.984006
869	Contig_869	4e-134	216	0.85	gi|405968101|gb|JH816309.1| Crassostrea gigas unplaced genomic scaffold scaffold751 whole genome shotgun sequence	7e-143	462	0.81	gi|405968116|gb|EKC33216.1| E3 ubiquitin-protein ligase TRIM37 [Crassostrea gigas]					1e-163	505	78%	gi|556098061|gb|ESO86713.1| hypothetical protein LOTGIDRAFT_128738 partial														4e-162	527	0.6	UniRef100_UPI0001CBB28D UPI0001CBB28D related cluster n=1 Tax=unknown RepID=UPI0001CBB28D	0.954093
870	Contig_870	4e-17	46.9	0.52	gi|405969135|gb|JH818226.1| Crassostrea gigas unplaced genomic scaffold scaffold647 whole genome shotgun sequence	5e-35	114	0.24	gi|405969136|gb|EKC34134.1| Ceruloplasmin [Crassostrea gigas]					0	682	42%	gi|556115903|gb|ESP04555.1| hypothetical protein LOTGIDRAFT_170648														0	717	0.45	UniRef100_UPI000194E5F0 UPI000194E5F0 related cluster n=1 Tax=unknown RepID=UPI000194E5F0	0.995846
871	Contig_871	3e-136	128	0.87	gi|405958858|gb|JH816645.1| Crassostrea gigas unplaced genomic scaffold scaffold1742 whole genome shotgun sequence	0	649	0.44	gi|405958871|gb|EKC24955.1| Nuclear receptor coactivator 7 [Crassostrea gigas]					2e-112	356	61%	gi|556096654|gb|ESO85306.1| hypothetical protein LOTGIDRAFT_167884	3e-91	316	0.45	FBgn0013576|ENSFM00500000276090|FBpp0271939|mustard [Source:FlyBase gene name;Acc:FBgn0013576]|mtd					3.2e-36	124.2	TLD	PF07534.11	TLD					0.975073
872	Contig_872	3e-20	61.6	0.33	gi|405978777|gb|JH817943.1| Crassostrea gigas unplaced genomic scaffold scaffold4 whole genome shotgun sequence																										1e-06	62.4	0.3	UniRef100_B2CN80 Reverse transcriptase n=1 Tax=Daphnia pulex RepID=B2CN80_DAPPU	0.782632
873	Contig_873	5e-89	127	0.59	gi|405961202|gb|JH817218.1| Crassostrea gigas unplaced genomic scaffold scaffold1494 whole genome shotgun sequence	3e-77	261	0.53	gi|405961204|gb|EKC27040.1| Transcription initiation factor TFIID subunit 3 [Crassostrea gigas]					3e-47	168	57%	gi|556100246|gb|ESO88898.1| hypothetical protein LOTGIDRAFT_125487	9e-24	110	0.32	FBgn0026262|ENSFM00250000008838|FBpp0088179|bip2 [Source:FlyBase gene name;Acc:FBgn0026262]|bip2	9e-13	70.9	0.49	C11G6.1|C11G6.1a										0.96802
874	Contig_874																									0.025	12.7	GP120	PF00516.13	Envelope glycoprotein GP120					0.210752
875	Contig_875					5e-12	71.2	0.18	gi|405954280|gb|EKC21766.1| Polysialoglycoprotein [Crassostrea gigas]					5e-06	50.4	20%	gi|556102897|gb|ESO91549.1| hypothetical protein LOTGIDRAFT_163271	2e-14	79.7	0.2	FBgn0036203|ENSFM00570000854987|FBpp0075850|Mucin 68D [Source:FlyBase gene name;Acc:FBgn0036203]|Muc68D														0.99061
876	Contig_876	2e-78	147	0.57	gi|405976477|gb|JH823218.1| Crassostrea gigas unplaced genomic scaffold scaffold149 whole genome shotgun sequence	2e-102	357	0.32	gi|405969318|gb|EKC34294.1| hypothetical protein CGI_10023394 [Crassostrea gigas]	1e-15	83.5	0.38	gi|379176067|gb|JU014887.1| TSA: Crassostrea angulata SeqIndex54786.ca mRNA sequence									2e-16	82.4	0.27	C18B2.5|C18B2.5a.2										0.996842
877	Contig_877	1e-92	242	0.87	gi|405969712|gb|JH817038.1| Crassostrea gigas unplaced genomic scaffold scaffold601 whole genome shotgun sequence	6e-101	343	0.9	gi|405969721|gb|EKC34674.1| Aldehyde dehydrogenase family 16 member A1 partial [Crassostrea gigas]	5e-11	68.4	0.37	gi|379180650|gb|JU019470.1| TSA: Crassostrea angulata SeqIndex61628.ca mRNA sequence	6e-84	295	76%	gi|556104671|gb|ESO93323.1| hypothetical protein LOTGIDRAFT_216152	9e-11	66.6	0.3	FBgn0051075|ENSFM00670001235289|FBpp0084452||CG31075	3e-09	58.9	0.33	C54D1.4|C54D1.4	5.2e-22	77.6	Aldedh	PF00171.17	Aldehyde dehydrogenase family					0.948281
878	Contig_878	3e-117	137	0.61	gi|405967306|gb|JH823245.1| Crassostrea gigas unplaced genomic scaffold scaffold829 whole genome shotgun sequence	5e-152	501	0.39	gi|405967314|gb|EKC32490.1| Multiple epidermal growth factor-like domains 8 [Crassostrea gigas]	3e-15	51.9	0.4	gi|379180337|gb|JU019157.1| TSA: Crassostrea angulata SeqIndex61271.ca mRNA sequence	0	724	38%	gi|556107998|gb|ESO96650.1| hypothetical protein LOTGIDRAFT_174753	0	823	0.32	FBgn0031981|ENSFM00670001236026|FBpp0079163||CG7466	2e-19	92.8	0.34	C54D1.5|C54D1.5.1	4.5e-25	87	Kelch_4	PF13418.1	Galactose oxidase, central domain					0.99622
879	Contig_879	2e-10	37.3	0.61	gi|405960750|gb|JH817225.1| Crassostrea gigas unplaced genomic scaffold scaffold1544 whole genome shotgun sequence	5e-23	104	0.27	gi|405972656|gb|EKC37414.1| hypothetical protein CGI_10013608 [Crassostrea gigas]																										0.992529
880	Contig_880																																		0.171151
881	Contig_881					1e-15	83.2	0.38	gi|405952751|gb|EKC20526.1| transport protein Sec16A [Crassostrea gigas]					2e-17	88.6	36%	gi|556110061|gb|ESO98713.1| hypothetical protein LOTGIDRAFT_231137	5e-09	62	0.48	FBgn0052654|ENSFM00600000921931|FBpp0112357|Sec16 [Source:FlyBase gene name;Acc:FBgn0052654]|Sec16														0.943034
882	Contig_882	0	171	0.79	gi|405953546|gb|JH815665.1| Crassostrea gigas unplaced genomic scaffold scaffold40740 whole genome shotgun sequence	0	1070	0.79	gi|405953550|gb|EKC21191.1| NADPH--cytochrome P450 reductase [Crassostrea gigas]					0	955	71%	gi|556108725|gb|ESO97377.1| hypothetical protein LOTGIDRAFT_187717	0	811	0.6	FBgn0015623|ENSFM00620000999402|FBpp0303666|Cytochrome P450 reductase [Source:FlyBase gene name;Acc:FBgn0015623]|Cpr	5e-27	116	0.3	C01G6.6|C01G6.6a.2	0.047	12.5	DUF3737	PF12541.3	Protein of unknown function (DUF3737)					0.991897
883	Contig_883	3e-133	81.7	0.64	gi|405972662|gb|JH816864.1| Crassostrea gigas unplaced genomic scaffold scaffold402 whole genome shotgun sequence	0	724	0.52	gi|405972680|gb|EKC37436.1| Isoleucyl-tRNA synthetase mitochondrial [Crassostrea gigas]					0	1043	52%	gi|556101479|gb|ESO90131.1| hypothetical protein LOTGIDRAFT_233929	0	735	0.41	FBgn0036569|ENSFM00500000270016|FBpp0291534||CG5414	5e-171	543	0.35	C25A1.7|C25A1.7a	8.7e-171	568.8	tRNA-synt_1	PF00133.17	tRNA synthetases class I (I, L, M and V)					0.986155
884	Contig_884	2e-154	186	0.82	gi|405975418|gb|JH815821.1| Crassostrea gigas unplaced genomic scaffold scaffold210 whole genome shotgun sequence	0	691	0.63	gi|405975438|gb|EKC40003.1| Ankyrin repeat domain-containing protein 13B [Crassostrea gigas]					0	754	66%	gi|556102987|gb|ESO91639.1| hypothetical protein LOTGIDRAFT_178767	2e-154	487	0.46	FBgn0034418|ENSFM00250000000756|FBpp0112009||CG15118	1e-108	357	0.38	C18F10.7|C18F10.7a.2	1.3e-95	319.9	GPCR_chapero_1	PF11904.3	GPCR-chaperone					0.981108
885	Contig_885	5e-37	61.6	0.51	gi|405965729|gb|JH823244.1| Crassostrea gigas unplaced genomic scaffold scaffold1009 whole genome shotgun sequence	5e-53	205	0.3	gi|405965787|gb|EKC31141.1| hypothetical protein CGI_10028774 [Crassostrea gigas]	2e-21	45.1	0.43	gi|379176434|gb|JU015254.1| TSA: Crassostrea angulata SeqIndex55504.ca mRNA sequence	4e-79	233	35%	gi|556095556|gb|ESO84209.1| hypothetical protein LOTGIDRAFT_155537									2.1e-14	53.8	M_domain	PF12938.2	M domain of GW182					0.97254
886	Contig_886	7e-15	63.8	0.39	gi|405950808|gb|JH816090.1| Crassostrea gigas unplaced genomic scaffold scaffold43562 whole genome shotgun sequence	3e-31	133	0.25	gi|405950821|gb|EKC18783.1| hypothetical protein CGI_10011047 [Crassostrea gigas]					7e-32	134	26%	gi|556098505|gb|ESO87157.1| hypothetical protein LOTGIDRAFT_154659	1e-11	70.1	0.28	FBgn0020299|ENSFM00250000008466|FBpp0082418|stumps [Source:FlyBase gene name;Acc:FBgn0020299]|stumps					4.5e-06	26.5	Ank_5	PF13857.1	Ankyrin repeats (many copies)					0.998674
887	Contig_887													8e-19	89.4	28%	gi|556108691|gb|ESO97343.1| hypothetical protein LOTGIDRAFT_231539																		0.480868
888	Contig_888	2e-95	316	0.71	gi|405950512|gb|JH816554.1| Crassostrea gigas unplaced genomic scaffold scaffold43742 whole genome shotgun sequence	1e-24	112	0.48	gi|405950520|gb|EKC18503.1| Gastrula zinc finger protein XlCGF9.1 [Crassostrea gigas]	4e-13	51	0.36	gi|379184186|gb|JU023006.1| TSA: Crassostrea angulata SeqIndex65748.ca mRNA sequence	5e-47	166	76%	gi|556109180|gb|ESO97832.1| hypothetical protein LOTGIDRAFT_75481 partial	1e-18	92.4	0.33	FBgn0030206|ENSFM00560000772052|FBpp0298822||CG2889	8e-09	55.8	0.35	C10A4.8|C10A4.8										0.990311
889	Contig_889																																		0.00725773
890	Contig_890	2e-124	193	0.67	gi|405950582|gb|JH818395.1| Crassostrea gigas unplaced genomic scaffold scaffold43692 whole genome shotgun sequence	0	614	0.66	gi|405950593|gb|EKC18571.1| MAP kinase-interacting serine/threonine-protein kinase 1 [Crassostrea gigas]	0	358	0.75	gi|379178994|gb|JU017814.1| TSA: Crassostrea angulata SeqIndex59774.ca mRNA sequence	0	575	70%	gi|556113795|gb|ESP02447.1| hypothetical protein LOTGIDRAFT_138360 partial	1e-114	391	0.57	FBgn0017581|ENSFM00250000001687|FBpp0082009|Lk6 [Source:FlyBase gene name;Acc:FBgn0017581]|Lk6	4e-45	169	0.35	C44C8.6|C44C8.6a										0.996298
891	Contig_891	3e-57	90	0.72	gi|405953647|gb|JH815812.1| Crassostrea gigas unplaced genomic scaffold scaffold40548 whole genome shotgun sequence	2e-80	264	0.85	gi|405953653|gb|EKC21274.1| Sorting nexin-12 [Crassostrea gigas]	4e-82	235	0.87	gi|379196952|gb|JU035772.1| TSA: Crassostrea angulata SeqIndex80016.ca mRNA sequence	2e-81	266	89%	gi|556100702|gb|ESO89354.1| hypothetical protein LOTGIDRAFT_229207	1e-72	243	0.82	FBgn0038065|ENSFM00250000002957|FBpp0082110|Sorting nexin 3 [Source:FlyBase gene name;Acc:FBgn0038065]|Snx3					2.9e-27	94.5	PX	PF00787.19	PX domain					0.878277
892	Contig_892	2e-09	57	0.43	gi|405973494|gb|JH817550.1| Crassostrea gigas unplaced genomic scaffold scaffold354 whole genome shotgun sequence	4e-16	80.1	0.31	gi|405973518|gb|EKC38226.1| Toll-like receptor 2 type-1 [Crassostrea gigas]					3e-28	114	36%	gi|556103426|gb|ESO92078.1| hypothetical protein LOTGIDRAFT_121482	3e-13	75.5	0.28	FBgn0036978|ENSFM00500000280580|FBpp0300870|Toll-9 [Source:FlyBase gene name;Acc:FBgn0036978]|Toll-9														0.984592
893	Contig_893	0	167	0.78	gi|405954641|gb|JH816978.1| Crassostrea gigas unplaced genomic scaffold scaffold38688 whole genome shotgun sequence	0	761	0.71	gi|405954643|gb|EKC22027.1| Proto-oncogene tyrosine-protein kinase FYN [Crassostrea gigas]	2e-86	318	0.78	gi|379197058|gb|JU035878.1| TSA: Crassostrea angulata SeqIndex80136.ca mRNA sequence	1e-144	447	72%	gi|556110227|gb|ESO98879.1| hypothetical protein LOTGIDRAFT_213681	2e-106	352	0.44	FBgn0262733|ENSFM00250000000068|FBpp0291750|Src oncogene at 64B [Source:FlyBase gene name;Acc:FBgn0262733]|Src64B	8e-41	161	0.35	C30F8.4|C30F8.4a										0.98074
894	Contig_894																																		0.12986
895	Contig_895	0	113	0.77	gi|405971606|gb|JH816392.1| Crassostrea gigas unplaced genomic scaffold scaffold472 whole genome shotgun sequence	0	1261	0.6	gi|405971619|gb|EKC36445.1| Insulin-degrading enzyme [Crassostrea gigas]	5e-29	76.7	0.4	gi|379183452|gb|JU022272.1| TSA: Crassostrea angulata SeqIndex64923.ca mRNA sequence	0	1281	63%	gi|556106469|gb|ESO95121.1| hypothetical protein LOTGIDRAFT_232210	0	932	0.47	FBgn0001247|ENSFM00250000001013|FBpp0271781|Insulin degrading metalloproteinase [Source:FlyBase gene name;Acc:FBgn0001247]|Ide	0	701	0.4	C02G6.1|C02G6.1										0.980071
896	Contig_896	1e-153	125	0.69	gi|405957523|gb|JH816470.1| Crassostrea gigas unplaced genomic scaffold scaffold1862 whole genome shotgun sequence	0	699	0.57	gi|405957525|gb|EKC23729.1| 5-aminolevulinate synthase erythroid-specific mitochondrial [Crassostrea gigas]	4e-46	182	0.74	gi|379181010|gb|JU019830.1| TSA: Crassostrea angulata SeqIndex62028.ca mRNA sequence	0	636	72%	gi|556102769|gb|ESO91421.1| hypothetical protein LOTGIDRAFT_182709	0	574	0.55	FBgn0020764|ENSFM00250000001038|FBpp0072060|Aminolevulinate synthase [Source:FlyBase gene name;Acc:FBgn0020764]|Alas	8e-23	101	0.25	C23H3.4|C23H3.4a.3	7.2e-68	229	Aminotran_1_2	PF00155.16	Aminotransferase class I and II					0.914409
897	Contig_897																																		0.00737511
898	Contig_898	0	205	0.72	gi|405952440|gb|JH815730.1| Crassostrea gigas unplaced genomic scaffold scaffold42236 whole genome shotgun sequence	1e-156	523	0.62	gi|405952451|gb|EKC20262.1| Sperm flagellar protein 2 [Crassostrea gigas]	7e-15	81.3	0.65	gi|379195110|gb|JU033930.1| TSA: Crassostrea angulata SeqIndex77986.ca mRNA sequence	7e-109	381	52%	gi|556103957|gb|ESO92609.1| hypothetical protein LOTGIDRAFT_120497																		0.940062
899	Contig_899	5e-120	144	0.9	gi|405953890|gb|JH821837.1| Crassostrea gigas unplaced genomic scaffold scaffold40120 whole genome shotgun sequence	2e-153	475	0.81	gi|405953892|gb|EKC21462.1| Serine/threonine-protein kinase 25 [Crassostrea gigas]	2e-42	76.7	0.52	gi|379191029|gb|JU029849.1| TSA: Crassostrea angulata SeqIndex73338.ca mRNA sequence	3e-141	438	83%	gi|556116398|gb|ESP05050.1| hypothetical protein LOTGIDRAFT_211854	6e-138	443	0.76	FBgn0086736|ENSFM00320000100081|FBpp0082840|Germinal centre kinase III [Source:FlyBase gene name;Acc:FBgn0086736]|GckIII	8e-79	267	0.52	C24A8.4|C24A8.4										0.994438
900	Contig_900	2e-158	111	0.8	gi|405952224|gb|JH817871.1| Crassostrea gigas unplaced genomic scaffold scaffold42466 whole genome shotgun sequence	0	918	0.39	gi|405952225|gb|EKC20062.1| Putative methyltransferase TARBP1 [Crassostrea gigas]									1e-42	171	0.49	FBgn0038953|ENSFM00500000298935|FBpp0083613||CG18596														0.191495
901	Contig_901																																		0.54447
902	Contig_902																																		0.133556
903	Contig_903	2e-55	112	0.76	gi|405955578|gb|JH816069.1| Crassostrea gigas unplaced genomic scaffold scaffold36208 whole genome shotgun sequence	2e-68	229	0.7	gi|405955581|gb|EKC22644.1| Thioredoxin-like protein 4B [Crassostrea gigas]					8e-50	174	77%	gi|556110770|gb|ESO99421.1| hypothetical protein LOTGIDRAFT_213402	4e-26	108	0.37	FBgn0031601|ENSFM00500000270836|FBpp0077125|Dim1 [Source:FlyBase gene name;Acc:FBgn0031601]|Dim1														0.711397
904	Contig_904	0	334	0.54	gi|405964231|gb|JH816867.1| Crassostrea gigas unplaced genomic scaffold scaffold1163 whole genome shotgun sequence	0	573	0.51	gi|405964239|gb|EKC29745.1| dispatched-like protein 1 [Crassostrea gigas]					0	959	53%	gi|556094891|gb|ESO83544.1| hypothetical protein LOTGIDRAFT_51941 partial	2e-152	500	0.34	FBgn0029088|ENSFM00250000002345|FBpp0078314|dispatched [Source:FlyBase gene name;Acc:FBgn0029088]|disp					0.018	14.9	O-antigen_lig	PF13425.1	O-antigen ligase like membrane protein					0.976688
905	Contig_905	2e-20	50.6	0.39	gi|405957403|gb|JH815961.1| Crassostrea gigas unplaced genomic scaffold scaffold1870 whole genome shotgun sequence	4e-24	109	0.24	gi|405963150|gb|EKC28748.1| Protein toll [Crassostrea gigas]					2e-41	163	26%	gi|556100407|gb|ESO89059.1| hypothetical protein LOTGIDRAFT_154137	8e-17	87.4	0.35	FBgn0029114|ENSFM00500000270826|FBpp0075360|Tollo [Source:FlyBase gene name;Acc:FBgn0029114]|Tollo	5e-09	58.5	0.22	C07F11.1|C07F11.1	1.8e-08	33.8	LRR_8	PF13855.1	Leucine rich repeat					0.997318
906	Contig_906	9e-29	58.8	0.64	gi|405975174|gb|JH818255.1| Crassostrea gigas unplaced genomic scaffold scaffold227 whole genome shotgun sequence	1e-21	102	0.34	gi|405975189|gb|EKC39771.1| Zinc finger matrin-type protein 3 [Crassostrea gigas]					4e-06	48.1	68%	gi|556102839|gb|ESO91491.1| hypothetical protein LOTGIDRAFT_105450 partial									3.9e-18	64.8	zf-met	PF12874.2	Zinc-finger of C2H2 type					0.995734
907	Contig_907																																		0.507536
908	Contig_908	6e-152	238	0.64	gi|405965696|gb|JH817637.1| Crassostrea gigas unplaced genomic scaffold scaffold1014 whole genome shotgun sequence	5e-110	366	0.38	gi|405952628|gb|EKC20416.1| Uncharacterized protein C5orf34-like protein [Crassostrea gigas]	2e-52	168	0.61	gi|379142967|gb|JT981786.1| TSA: Crassostrea angulata SeqIndex348.ca mRNA sequence	3e-106	358	35%	gi|556112211|gb|ESP00863.1| hypothetical protein LOTGIDRAFT_172963									1.1e-26	93.2	DDE_1	PF03184.14	DDE superfamily endonuclease					0.975015
909	Contig_909	6e-52	89	0.8	gi|405956948|gb|JH819065.1| Crassostrea gigas unplaced genomic scaffold scaffold1899 whole genome shotgun sequence	2e-43	137	0.42	gi|405956952|gb|EKC23193.1| LIM domain-binding protein 3 [Crassostrea gigas]	3e-14	79	0.31	gi|379194566|gb|JU033386.1| TSA: Crassostrea angulata SeqIndex77378.ca mRNA sequence	3e-36	149	28%	gi|556098538|gb|ESO87190.1| hypothetical protein LOTGIDRAFT_229329	3e-15	78.2	0.43	FBgn0083919|ENSFM00700001390177|FBpp0302944|Z band alternatively spliced PDZ-motif protein 52 [Source:FlyBase gene name;Acc:FBgn0083919]|Zasp52					3.2e-14	52.7	PDZ	PF00595.19	PDZ domain (Also known as DHR or GLGF)					0.993733
910	Contig_910	0	156	0.88	gi|405959246|gb|JH817273.1| Crassostrea gigas unplaced genomic scaffold scaffold1714 whole genome shotgun sequence	0	1747	0.74	gi|405959253|gb|EKC25309.1| Myosin-VI [Crassostrea gigas]	1e-75	258	0.85	gi|379185083|gb|JU023903.1| TSA: Crassostrea angulata SeqIndex66744.ca mRNA sequence	0	1445	75%	gi|556094796|gb|ESO83449.1| hypothetical protein LOTGIDRAFT_133465	0	1174	0.54	FBgn0011225|ENSFM00600000921245|FBpp0290584|jaguar [Source:FlyBase gene name;Acc:FBgn0011225]|jar														0.993198
911	Contig_911																																		0.0174841
912	Contig_912	6e-60	79.9	0.73	gi|405972900|gb|JH817333.1| Crassostrea gigas unplaced genomic scaffold scaffold392 whole genome shotgun sequence	1e-59	216	0.71	gi|405972925|gb|EKC37671.1| Sentrin-specific protease 6 [Crassostrea gigas]					6e-58	204	69%	gi|556100503|gb|ESO89155.1| hypothetical protein LOTGIDRAFT_106350 partial	7e-69	257	0.26	FBgn0035713|ENSFM00500000280392|FBpp0076659||CG10107	7e-13	69.7	0.31	C41C4.6|C41C4.6	4.4e-36	124.4	Peptidase_C48	PF02902.14	Ulp1 protease family, C-terminal catalytic domain					0.973378
913	Contig_913																														1e-39	96.7	0.29	UniRef100_Q90Z50 Putative reverse transcriptase n=1 Tax=Takifugu rubripes RepID=Q90Z50_TAKRU	0.48113
914	Contig_914	0	743	0.72	gi|405952504|gb|JH815737.1| Crassostrea gigas unplaced genomic scaffold scaffold42164 whole genome shotgun sequence	0	615	0.65	gi|405952512|gb|EKC20313.1| fem-1-like protein C [Crassostrea gigas]	2e-55	215	0.75	gi|379197103|gb|JU035923.1| TSA: Crassostrea angulata SeqIndex80186.ca mRNA sequence	1e-25	110	25%	gi|556101016|gb|ESO89668.1| hypothetical protein LOTGIDRAFT_164973	2e-112	374	0.36	FBgn0038488|ENSFM00250000001185|FBpp0082855|mann-cup [Source:FlyBase gene name;Acc:FBgn0038488]|m-cup	2e-13	73.2	0.25	B0350.2|B0350.2a.1	0.059	12.9	DUF3699	PF12480.3	Protein of unknown function (DUF3699)					0.962792
[truncated: 136,069 more rows]
