# Supplementary material for: Transcriptomic Analysis of the Mussel Elliptio complanata Identifies Candidate Stress-Response Genes and an Abundance of Novel or Noncoding Transcripts
Source: PLoS One. 2014 Nov 6;9(11):e112420. doi: 10.1371/journal.pone.0112420 (PMC4223053; doi:10.1371/journal.pone.0112420)
Supplement: File S2 — Cytochrome P450 alignment. Multi-sequence alignment of sequences with cytochrome P450 domains from E. complanata and two other molluscs, which is the basis for the gene tree in Figure 2. (FASTA) [file pone.0112420.s002.fasta]

>Contig_1933
-------------------------------------------------------------------------------------------------------------------------------------------------------------------------------------------------------------------------------------------------------------------------------------------------------------------------------MLEILLILLVIVLFVYNATSKSRNLPPGPKPIYPIIGNLP----------AVAGKDVLLTFREMRTKYG--DIFSLYFGHQL-MIVINGYETIKNVLVKH-------GALFS--ERPHNFLSNEMCQG-----RGLIFST-GKIWKDQRRFSTSA------FQELGFGKLS-FEEAIKTE-----VLKVLEFF--EEK-HECPVDIKE--CIFASITNIIFNIVMGKRYN----YDDP---AFHEFLVKMVETSQLVGNAS-IL-------------------------------------V-----NCFPFLRY--CPFDPLKKKFALQNR-----DKIMSFFKDTYEEHRKTYNREYIR-----DFVDLYIRE------IEKNA-------EEGTESTFSEDMLNSVIGDLFGAGGETSTTAVCWAFLYLVRHPEIQARIREEV-DNIVGPNK--IPSYSDRHKLPFLEATILEVLRLGDVVPLAIPHAV-PNNVVYSGYTIPKDASILINLNSISH-D-------------------------------------------------------------------------------------------------------------------------------------------------------------------------------------------------------------------------------------------------------------------------------------------------PVLF-NNPTHFKPERFLDSSGTIK-----NVTEFI---------------------------------------------------------------------------------------------------------------------------------------------------------------------------------------------------------------------------------PFSMGRRRCIGS-------------------------------------------------------------------------------------------------------------------------------------------------------------------------------------------------------------TVARMELFLFISAVLSKFELIPPEGQPPPDPVG-ILGITN-M-------------------------------------------------------------------------------------------------------------------------------------------------------------------------------------------------------------------------PRPFQLRAVFRRNSS-------------------------------------------------------------------------------------------------------------------------------------------------------------------------------------------------------------------------------------------------------------------------------------------------------------------------------------------------------------------------------------------------------------------------------------------------------------------------------------------------------------------------------------------------------------------------------------------------------------------------------------------------------------------------------------------------------------------------------------------------------------------------------------------------------------------------------------------------------------------------------------------------------------------------------------------------------------------------------------------------------------------------------------------------------------------------------------------------------------------------------------------------------------------------------------------------------------------------------------------------------------------------------------------------------------------------------------------------------------------------------------------------------
>Contig_55507
------------------------------------------------------------------------------------------------------------------------------------------------------------------------------------------------------------------------------------------------------------------------------------------------------------------------------------------------------------------------------------------------------------MGPKL-VVVISGYEAIKEVFVKR-------GGEFS--DRPDFLVNLIGE-------NQGIASSSGQLWTKLRKFTLTT------LRSFGFGKTS-LEGKIHTE-----VSILLSEI---EKENQNPFRIQN--LVKPSVSNVINAMAFGEHFK----RDDP---TFAKMMTMLDESTENGGP-----------------------------------------------------------------------------------------------------------------------------------------------------------------------------------------------------------------------------------------------------------------------------------------------------------------------------------------------------------------------------------------------------------------------------------------------------------------------------------------------------------------------------------------------------------------------SPVL----------------------------------------------------------------------------------------------------------------------------------------------------------------------------------------------------------------------------------------------------------------------------------------------------------------------------------------------------------------------------------------------------------------------------------------------------------------------------------------------------------------------------------------------------------------------------------------------------------------------------------------------------------------------------------------------------------------------------------------------------------------------------------------------------------------------------------------------------------------------------------------------------------------------------------------------------------------------------------------------------------------------------------------------------------------------------------------------------------------------------------------------------------------------------------------------------------------------------------------------------------------------------------------------------------------------------------------------------------------------------------------------------------------------------------------------------------------------------------------------------------------------------------------------------------------------------------------------------------------------------------------------------------------------------------------------------------------------------------------------------------------------------------------------------------------------------------------------------------------------------------------------------------------------------------------------------------------------------------------------------------------------------------------------------------------------------------------------------------------------------------------------------------------------------------
>Contig_9898
--------------------------------------------------------------------------------------------------------------------------------------------------------------------------------------------------------------------------------------------------------------------------------------------------------------------MFPLVLDECYIPVILTLVAILLLSLCLQRKQGQGKLPPGPKVWIPLIANAL----------ELAEEDIRKPLRRLRKQYG--NVYRLYLGTRL-SVVICGYEAFREAFVRR-------GDEFS--HRPSMFITDMISQN-----KGIVCST-GDLWKEHRKFALVT------LRNFGMGKSV-LEERIHKE-----VLALLSSV--DKQ-NQQPFDLSA--IVHTSTFNVIAALAFGGHFN----HGDP---RFVQMLAAMNENMRNLGSSS--A-------------------------------------V-----NFFPFLRY--LPGDLFKMKKTLQNV-----DLVEEYINEILDKHMEEYDESKVE-----DFVSAYIKE------MKVQK-------EQKETTTFTREQLCKIVGDFFVAGTETTAVTILWSTLYLICKPEVQDRMFSEI-RNTVGLER--LPSVQDKRELVYTEAFLLEIMRHAQVAFLSLPHSV-PHDVVFHGYAIPKDTVVLPDMDSVLS-D-------------------------------------------------------------------------------------------------------------------------------------------------------------------------------------------------------------------------------------------------------------------------------------------------PDVW-GDPEVFRPERFISKEGALL-----KPDEFI---------------------------------------------------------------------------------------------------------------------------------------------------------------------------------------------------------------------------------SFFAGRRNCLGE-------------------------------------------------------------------------------------------------------------------------------------------------------------------------------------------------------------SLARMELLLFVSALVQRFRLLPPEGMTMSVEEY-DGQFGL-NHK-----------------------------------------------------------------------------------------------------------------------------------------------------------------------------------------------------------------------PKPFKIRAVPRSES--------------------------------------------------------------------------------------------------------------------------------------------------------------------------------------------------------------------------------------------------------------------------------------------------------------------------------------------------------------------------------------------------------------------------------------------------------------------------------------------------------------------------------------------------------------------------------------------------------------------------------------------------------------------------------------------------------------------------------------------------------------------------------------------------------------------------------------------------------------------------------------------------------------------------------------------------------------------------------------------------------------------------------------------------------------------------------------------------------------------------------------------------------------------------------------------------------------------------------------------------------------------------------------------------------------------------------------------------------------------------------------------------------
>Contig_6914
----------------------------------------------------------------------------------------------------------------------------------------------------------------------------------------------------------------------------------------------------------------------------------------------------------------------------------------------------------------------------------------------------------------------------------------------------------------------------------------------------------------------------------MMA------------PIQTSVGNVISHLVFGGHFS----HEDP---RFKTLMDGFSSFLRFVSVGS--P-------------------------------------V-----IFWPILRF--IPGDFFGIKNITRKM-----QVVKDFVNELIEEHMKKFDDGNIV-----DFVDAFISE------MKKED-------DREKKTIFTRDYLAAIVMDLFIAGTETTSTTVTWASFYLATRPDIQNRIFEEI-KEHVGTER--LPSMQDKQSLVYTEA---------------------XXXXXXRGYNIPKGTRMLPDIHSVLS-D-------------------------------------------------------------------------------------------------------------------------------------------------------------------------------------------------------------------------------------------------------------------------------------------------PNIW-GDPDNFRPERFVSEEGKLL-----KPDEFI---------------------------------------------------------------------------------------------------------------------------------------------------------------------------------------------------------------------------------PFFTGRRNCLGE-------------------------------------------------------------------------------------------------------------------------------------------------------------------------------------------------------------SLAQMELLLFISALVQRFELVPQKGAKLEIKDV---DGVF-G-GTHA--------------------------------------------------------------------------------------------------------------------------------------------------------------------------------------------------------------------PKPFYVRAIPRHDDA-------------------------------------------------------------------------------------------------------------------------------------------------------------------------------------------------------------------------------------------------------------------------------------------------------------------------------------------------------------------------------------------------------------------------------------------------------------------------------------------------------------------------------------------------------------------------------------------------------------------------------------------------------------------------------------------------------------------------------------------------------------------------------------------------------------------------------------------------------------------------------------------------------------------------------------------------------------------------------------------------------------------------------------------------------------------------------------------------------------------------------------------------------------------------------------------------------------------------------------------------------------------------------------------------------------------------------------------------------------------------------------------------------
>Contig_10773
----------------------------------------------------------------------------------------------------------------------------------------------------------------------------------------------------------------------------------------------------------------------------------------------------------------------------------------------------------------------------------------------------------------------------------------------------------------------------------------------------------------------------------------------------------------------------------------------------------------------------------------------------------------------------------------------------------------------------------------------------------------------------------------------------------------------------------------------------------MQLFPDIHSVLS-D-------------------------------------------------------------------------------------------------------------------------------------------------------------------------------------------------------------------------------------------------------------------------------------------------PKIW-GDPENFRPERFVSNKGTLL-----KPDEFI---------------------------------------------------------------------------------------------------------------------------------------------------------------------------------------------------------------------------------PFFTGRRNCLGE-------------------------------------------------------------------------------------------------------------------------------------------------------------------------------------------------------------SLSRMELLLFISAIVQHFELMPPEGQTLDIKDVDGTFGGTHA-------------------------------------------------------------------------------------------------------------------------------------------------------------------------------------------------------------------------PKPFYIRAIRRHDKA-------------------------------------------------------------------------------------------------------------------------------------------------------------------------------------------------------------------------------------------------------------------------------------------------------------------------------------------------------------------------------------------------------------------------------------------------------------------------------------------------------------------------------------------------------------------------------------------------------------------------------------------------------------------------------------------------------------------------------------------------------------------------------------------------------------------------------------------------------------------------------------------------------------------------------------------------------------------------------------------------------------------------------------------------------------------------------------------------------------------------------------------------------------------------------------------------------------------------------------------------------------------------------------------------------------------------------------------------------------------------------------------------------
>Contig_10555
-------------------------------------------------------------------------------------------------------------------------------------------------------------------------------------------------------------------------------------------------------------------------------------------------------------------------------------------------------------------------------------------------------------------------------------------------------------------------------------------------------------------------------------------------------------------------MKSN-----------------------------------------------------------------------------------------------------------------------------------------------------------RDQQDFTFTNKQLIKTLSDLFVAGMDTTTTTITWAVLYLAAKPDIQGRVFREV-NEAVGAER--LPSLQDRRNLVYTEAFIMEIQRICNVATVSLPHTC-SVDTKIRDFHIPKGTPLIPDTDSVLF-D-------------------------------------------------------------------------------------------------------------------------------------------------------------------------------------------------------------------------------------------------------------------------------------------------PKIW-GDPEEFRPERFISEEGTLL-----KPDEFI---------------------------------------------------------------------------------------------------------------------------------------------------------------------------------------------------------------------------------PFFTGRRNCVGE-------------------------------------------------------------------------------------------------------------------------------------------------------------------------------------------------------------SLARMELSLFIPALVQKFEILPPEGITFNIKEM--DRVVG-V-AHK---------------------------------------------------------------------------------------------------------------------------------------------------------------------------------------------------------------------PKPFEIRAIPRTKFPI------------------------------------------------------------------------------------------------------------------------------------------------------------------------------------------------------------------------------------------------------------------------------------------------------------------------------------------------------------------------------------------------------------------------------------------------------------------------------------------------------------------------------------------------------------------------------------------------------------------------------------------------------------------------------------------------------------------------------------------------------------------------------------------------------------------------------------------------------------------------------------------------------------------------------------------------------------------------------------------------------------------------------------------------------------------------------------------------------------------------------------------------------------------------------------------------------------------------------------------------------------------------------------------------------------------------------------------------------------------------------------------------------
>Contig_31748
-------------------------------------------------------------------------------------------------------------------------------------------------------------------------------------------------------------------------------------------------------------------------------------------------------------------------------------------------------------------------------------------------------------------------------------------------------------------------------------------------------------------------------------------------------------MAFGGHFN----HDDP---RFEKMMKMLDENFENNGPNT--------------------------------------------VVAFFPFLRY--LPGDLFRVKKTLRNV-----KCVQGFIGELIDKHIENFDENKME-----DFIDAFLLE------MKNT--------RDQKDSTFTKKQLIKTVSDLFVAGTETTTTTITWAVLYLAAKQDIQARVFREI-NEIVGTDR--LPSLQDKRNLVYTEAFIMETLRVCNIATISLPHTC-TVDTKLR--------------------D---------------------------------------------------------------------------------------------------------------------------------------------------------------------------------------------------------------------------------------------------------------------------------------------------------------------------------------------------------------------------------------------------------------------------------------------------------------------------------------------------------------------------------------------------------------------------------------------------------------------------------------------------------------------------------------------------------------------------------------------------------------------------------------------------------------------------------------------------------------------------------------------------------------------------------------------------------------------------------------------------------------------------------------------------------------------------------------------------------------------------------------------------------------------------------------------------------------------------------------------------------------------------------------------------------------------------------------------------------------------------------------------------------------------------------------------------------------------------------------------------------------------------------------------------------------------------------------------------------------------------------------------------------------------------------------------------------------------------------------------------------------------------------------------------------------------------------------------------------------------------------------------------------------------------------------------------------------------------------------------------------------------------------------------------------------------------------------------------------------------------------------------------------------------------------------------------------------------------------------------------------------------------------------------------------------------------------------------------------------------------------------------------------------------------------------------------------------------------------------
>Contig_55556
------------------------------------------------------------------------------------------------------------------------------------------------------------------------------------------------------------------------------------------------------------------------------------------------------------------------------------------------------------------------------------------------------------------------------------------------------------------------------------------------------------------------MTVLDENL-----ENNGPNNVVS----------------------------------------------------------------------------------------------------FFPFLRH--LPGDLFRVKKTLRNV-----KYVEGFIGDLIDKHMENFDENKIE-----DFIDAFLLE------MKKN--------RDQKDSTFTKKQLIKTVSDLFVAGSETTTTTITWAVLYLAAKQNIQARVFREI-NEIVGT-----------------------------------------------------------------------------------------------------------------------------------------------------------------------------------------------------------------------------------------------------------------------------------------------------------------------------------------------------------------------------------------------------------------------------------------------------------------------------------------------------------------------------------------------------------------------------------------------------------------------------------------------------------------------------------------------------------------------------------------------------------------------------------------------------------------------------------------------------------------------------------------------------------------------------------------------------------------------------------------------------------------------------------------------------------------------------------------------------------------------------------------------------------------------------------------------------------------------------------------------------------------------------------------------------------------------------------------------------------------------------------------------------------------------------------------------------------------------------------------------------------------------------------------------------------------------------------------------------------------------------------------------------------------------------------------------------------------------------------------------------------------------------------------------------------------------------------------------------------------------------------------------------------------------------------------------------------------------------------------------------------------------------------------------------------------------------------------------------------------------------------------------------------------------------------------------------------------------------------------------------------------------------------------------------------------------------------------------------------------------------------------------------------------------------------------------------------------------------------------------------------------------------------------------------------
>Contig_5656
----------------------------------------------------------------------------------------------------------------------------------------------------------------------------------------------------------------------------------------------------------------------------------------------------------------------MLGELLQNVNIATALVFFLVFLLVYYSTSVPSDIPPYPRPVLPIFGNLL----------LLANRDILVCFRKLRVQYG--DIFSVYMGSQL-IVVLNGYSAIKEALVKN-------GRVFS--DRPINFLSEVLFQG-----SGVVFTS-GEKWKEHRRFVMNA------LQEFGFGRSS-FEENIIQE-----AKELVNIL--DEQ-NGQPFQIKG--VVNTCVANVVAQIIFGQRFK----HTDP---HFREFLSILDHALKTLNNAS-VA-------------------------------------V-----NCFPCLQY--FPGDPLKMKLIKEHV-----RKVVQWYKDMHQEHKSTYKEGAER-----DFIDLYITE------ARRQE-------QNGQLSTFTDTQLYFSIGDLISAGSESTANTIQWTLLHFLHFPEIQRKCFQEI-EQVVGRER--LPNQQDKDHLPYLEATVLEVLRLCPAAPLALPHAV-SEDFIFRGYRISKGTTVLINLESVLR-D-------------------------------------------------------------------------------------------------------------------------------------------------------------------------------------------------------------------------------------------------------------------------------------------------PSSF-KDPERFFPERYLDADGHLI-----KPEEHI---------------------------------------------------------------------------------------------------------------------------------------------------------------------------------------------------------------------------------PFSIGRRVCLGE-------------------------------------------------------------------------------------------------------------------------------------------------------------------------------------------------------------NVARMELFLFLAALIQTFEFHPVEGQSLPELNG-ILGITY-S-------------------------------------------------------------------------------------------------------------------------------------------------------------------------------------------------------------------------PKSFLIRAMRRK----------------------------------------------------------------------------------------------------------------------------------------------------------------------------------------------------------------------------------------------------------------------------------------------------------------------------------------------------------------------------------------------------------------------------------------------------------------------------------------------------------------------------------------------------------------------------------------------------------------------------------------------------------------------------------------------------------------------------------------------------------------------------------------------------------------------------------------------------------------------------------------------------------------------------------------------------------------------------------------------------------------------------------------------------------------------------------------------------------------------------------------------------------------------------------------------------------------------------------------------------------------------------------------------------------------------------------------------------------------------------------------------------------
>Contig_24223
------------------------------------------------------------------------------------------------------------------------------------------------------------------------------------------------------------------------------------------------------------------------------------------------------------------------------------------------------------------------------------------------------------MGSQL-MIVISGYRIIKEALVQN-------GRLFS--DRPINFLSETLNEN-----NGIIFIS-GEKWKEHRRFAMNA------LQNFGFGRPS-FEQNILEE-----AQELVKLF---EEQNGQPFQTKG--IVNTCVANVISQIVFGKRFK----HTDA---NFRDLLDTIDEASKILGNAS-VL-------------------------------------V-----NCFPFLQY--LPGDPLKMRHMKDIA-----KKIKKFYEVMYLEHKLTYKEEIAR-----DFIDLYISE------AYKIE-------KAGEPSTFTDKQLYILIGDLFGAGSETTATSIRWALLHFLHFPEIQKKXIK--------------------------------------------------------------------------------------------------------------------------------------------------------------------------------------------------------------------------------------------------------------------------------------------------------------------------------------------------------------------------------------------------------------------------------------------------------------------------------------------------------------------------------------------------------------------------------------------------------------------------------------------------------------------------------------------------------------------------------------------------------------------------------------------------------------------------------------------------------------------------------------------------------------------------------------------------------------------------------------------------------------------------------------------------------------------------------------------------------------------------------------------------------------------------------------------------------------------------------------------------------------------------------------------------------------------------------------------------------------------------------------------------------------------------------------------------------------------------------------------------------------------------------------------------------------------------------------------------------------------------------------------------------------------------------------------------------------------------------------------------------------------------------------------------------------------------------------------------------------------------------------------------------------------------------------------------------------------------------------------------------------------------------------------------------------------------------------------------------------------------------------------------------------------------------------------------------------------------------------------------------------------------------------------------------------------------------------------------------------------------------------------------------------------------------------------------------------------------------------------------------------------------------------------------------------------
>Contig_10031
-----------------------------------------------------------------------------------------------------------------------------------------------------------------------------------------------------------------------------------------------------------------------------------------------------------------MTGIITFYGIIPIFSATTILFFCVVFLLYYYGIQKPRDAPPGPNIYIPLLGNIP----------QLTGKDTLCLFRDWRTKYG--DVFSVYLGHQL-LVIINGYETIKEALVRR-------GSEFS--ERPPNYLLDKIKKG-----EGVIFTS-GPSWRKQRKLSLNF------LQDLGFGRTS-FEQNIKDE-----VQILLEMV---LSTQGHPFDIKK--MLRLCVSNVMCGIVFGKRFN----HDDR---KFLTIIHNFDEDSKALGNASVLM-------------------------------------------NCFPFLHY--LPGDIFNSRMLMSHH-----AIYLEFFDEIYTAHEATLDRENIR-----DFMDRYILE------MKEGL-------ESGKENSYSKMQLAALVGDLFGAGTETTMTTMLWTILYLVCYPEIQEKCYREL-ENVIGLDQ--FPTMANKVELPYIEATIMESLRISNATPFAIPHAV-QKDAIFKGKRIPRESSILINLDSIFH-D-------------------------------------------------------------------------------------------------------------------------------------------------------------------------------------------------------------------------------------------------------------------------------------------------SRIF-NKSEQFQPERFLDADGKVH-----RPEEFI---------------------------------------------------------------------------------------------------------------------------------------------------------------------------------------------------------------------------------PFSTGRRMCLGE-------------------------------------------------------------------------------------------------------------------------------------------------------------------------------------------------------------KVARMELFIFITAMIQKFRFLPQEGLPPPSLKG-ELGITY-T-------------------------------------------------------------------------------------------------------------------------------------------------------------------------------------------------------------------------PQKFKIRAVPRNA---------------------------------------------------------------------------------------------------------------------------------------------------------------------------------------------------------------------------------------------------------------------------------------------------------------------------------------------------------------------------------------------------------------------------------------------------------------------------------------------------------------------------------------------------------------------------------------------------------------------------------------------------------------------------------------------------------------------------------------------------------------------------------------------------------------------------------------------------------------------------------------------------------------------------------------------------------------------------------------------------------------------------------------------------------------------------------------------------------------------------------------------------------------------------------------------------------------------------------------------------------------------------------------------------------------------------------------------------------------------------------------------------------
>Contig_110680
-----------------------------------------------------------------------------------------------------------------------------------------------------------------------------------------------------------------------------------------------------------------------------------------------------------------------------------------------------------------------------------------------------------------------------------------------------------------------------------------------------------------------------------------------------------------------------------------------------------------------------------------------------------------------------------------------------------------------------------------------------MALVGDLFGAGTETTSTTLLWVILYFLHYPDVQEKCFDEV-QTVLGLEK--FPSLDDRSNLPYTEATILETLRI--------------------------------------------------------------------------------------------------------------------------------------------------------------------------------------------------------------------------------------------------------------------------------------------------------------------------------------------------------------------------------------------------------------------------------------------------------------------------------------------------------------------------------------------------------------------------------------------------------------------------------------------------------------------------------------------------------------------------------------------------------------------------------------------------------------------------------------------------------------------------------------------------------------------------------------------------------------------------------------------------------------------------------------------------------------------------------------------------------------------------------------------------------------------------------------------------------------------------------------------------------------------------------------------------------------------------------------------------------------------------------------------------------------------------------------------------------------------------------------------------------------------------------------------------------------------------------------------------------------------------------------------------------------------------------------------------------------------------------------------------------------------------------------------------------------------------------------------------------------------------------------------------------------------------------------------------------------------------------------------------------------------------------------------------------------------------------------------------------------------------------------------------------------------------------------------------------------------------------------------------------------------------------------------------------------------------------------------------------------------------------------------------------------------------------------------------------------------------------------------------------------------------------
>gi|405964318|gb|EKC29816.1|_Cytochrome_P450_2C8_Crassostrea_gigas
---------------------------------------------------------------------------------------------------------------------------------------------------------------------------------------------------------------------------------------------------------------------------------------------------------------------------MFDFWTIFLAVVVGILYIWWKNTTRDAVLPPGPPTV-PFLGNLL----------SVNPETVLDTFQEYRRKYG--EVFSLITGSKT-LVVISGYDTLREIFIKH-------GDVTS--ERPDIFITREVGKF-----KGVATSS-GALWKEHRTFSLNT------LREFGFGKRS-LESRIIEE-----IEVFVHEI--QSK-KGEPFNIHS--LINVCISNIMCSITFGKRYD----HDDK---KFLSLLNSINQNLSNENVMF--V-------------------------------------A-----TVLPFIRY--IPGDPFRIKKVLRNV-----DKVENHLRQLVEEHEQIYDENNLR-----DYVDVFLKK------MKSE--------RNNPNTTFDEDQLLKIVGELFVAGTETTSTAIRWFCLFMIRHPEVQEKMRNEI-NDVIGTSR--FPSLEDKQNLPYCEAVIHETLRIGTIAPLSVPHGL-ASDLKFNGFTIPKDALLIPNLYSVFF-D-------------------------------------------------------------------------------------------------------------------------------------------------------------------------------------------------------------------------------------------------------------------------------------------------ENIF-PDPYDFKPERFLDEKGNLK-----NTDKVL---------------------------------------------------------------------------------------------------------------------------------------------------------------------------------------------------------------------------------AFSLGRRVCLGE-------------------------------------------------------------------------------------------------------------------------------------------------------------------------------------------------------------ALARMELFLFVTSLIQRFTLEAGDIRNIPSEKG-TMGITY-A-------------------------------------------------------------------------------------------------------------------------------------------------------------------------------------------------------------------------PKDFVLKAVPT-----------------------------------------------------------------------------------------------------------------------------------------------------------------------------------------------------------------------------------------------------------------------------------------------------------------------------------------------------------------------------------------------------------------------------------------------------------------------------------------------------------------------------------------------------------------------------------------------------------------------------------------------------------------------------------------------------------------------------------------------------------------------------------------------------------------------------------------------------------------------------------------------------------------------------------------------------------------------------------------------------------------------------------------------------------------------------------------------------------------------------------------------------------------------------------------------------------------------------------------------------------------------------------------------------------------------------------------------------------------------------------------------------------
>gi|556095398|gb|ESO84051.1|_hypothetical_protein_LOTGIDRAFT_155365_Lottia_gigantea
---------------------------------------------------------------------------------------------------------------------------------------------------------------------------------------------------------------------------------------------------------------------------------------------------------------------------------------MGVLLIVRHFSKKPPNIPPGPTYI-PLVGCVQ------IFLNSLKKGDSRIVYRRFREKYG--DVFSFYLGSRL-IVVINGLNNLKEAFVKK-------GDVFS--DRPHMFTIDKVGQG-----RGIVNTS-GLVWWEQRKFAVSA------LRQLGFGKTS-FEDKVHKE-----IDSFLNVI--DNL-NGRDVDPKR--MIPTAISNIICSIVFGDRFE----YDDP---LFNKFLDIFDENLKMVGGTS--F-------------------------------------L-----NFYPLLQY--LPGDLFKFDKVLENV-----EFVQGFVREKVEEHRQSFNEEKVR-----DFIDAYLLE------LRQH--------IHGSETTFSYDQLVKVIGDLFVGGTETTSTTLRWALIYLVRHPEVQERMFKEI-YRHLGTTK--RPHMAFKQKLVYCKCVTLEIQRMADIAPFSVPHAT-SESVGFKNYFIPKGTIVIPNIHSVLK-D-------------------------------------------------------------------------------------------------------------------------------------------------------------------------------------------------------------------------------------------------------------------------------------------------PEAW-KNPEEFKPERFLNSEGKIV-----KPDQFI---------------------------------------------------------------------------------------------------------------------------------------------------------------------------------------------------------------------------------PFFLGKRVCMGE-------------------------------------------------------------------------------------------------------------------------------------------------------------------------------------------------------------SLAKMELHLFLTSIVQRYKILPPESGELPSLKS-NPGLTF-T-------------------------------------------------------------------------------------------------------------------------------------------------------------------------------------------------------------------------PQNYFIRFVRRQ----------------------------------------------------------------------------------------------------------------------------------------------------------------------------------------------------------------------------------------------------------------------------------------------------------------------------------------------------------------------------------------------------------------------------------------------------------------------------------------------------------------------------------------------------------------------------------------------------------------------------------------------------------------------------------------------------------------------------------------------------------------------------------------------------------------------------------------------------------------------------------------------------------------------------------------------------------------------------------------------------------------------------------------------------------------------------------------------------------------------------------------------------------------------------------------------------------------------------------------------------------------------------------------------------------------------------------------------------------------------------------------------------------
>gi|405957506|gb|EKC23711.1|_Cytochrome_P450_2F2_Crassostrea_gigas
--------------------------------------------------------------------------------------------------------------------------------------------------------------------------------------------------------------------------------------------------------------------------------------------------------------------------MAELFTSVLLCLVGAIIYICYWTLSIPRKLPPGPRIF-PIIGNVY---------GLFGTKDILKSFVALRGQYG--DLFTLTIGGKF-YIVVNGYETMKDIFIKN-------ADVVS--IRPDNFLSKELTKG-----NGIVFSS-GHRWKINRTFTMSM------LRDFGFGKKS-FESNIMKE-----VEVVINVF---AQQAGKPMCVTSSDFITVSIANIMCDVTLGRRFD----SNDQ---DFLDIVNAVNAAASNVNTIG--------------------------------------------ALTVFPFLAK--IPGDPFRGQDTIKQN-----LLLQNSLSKILKEHLQTYEESHIR-----DFIDAYIRK------MRHD--------CQGNKQDFNEQQLLQIVMDLLGAGTETSATTMRWFILFMITHPEVQARMREEI-HDIIGHSK--YPSISHKDSMPYSEAVLTETLRIGCIAPLSIPHGL-TKELKYGQFLIPDHAVLIPNIYSVLF-D-------------------------------------------------------------------------------------------------------------------------------------------------------------------------------------------------------------------------------------------------------------------------------------------------PSIF-ERPESFNPERFLDDNGKLNG----KEKYVV---------------------------------------------------------------------------------------------------------------------------------------------------------------------------------------------------------------------------------SFSLGKRVCLGE-------------------------------------------------------------------------------------------------------------------------------------------------------------------------------------------------------------ALARMELFLLMTSLIQRFQFLPESDESVLDLQG-ILGLTY-Q-------------------------------------------------------------------------------------------------------------------------------------------------------------------------------------------------------------------------PKPFYFITKEILS---------------------------------------------------------------------------------------------------------------------------------------------------------------------------------------------------------------------------------------------------------------------------------------------------------------------------------------------------------------------------------------------------------------------------------------------------------------------------------------------------------------------------------------------------------------------------------------------------------------------------------------------------------------------------------------------------------------------------------------------------------------------------------------------------------------------------------------------------------------------------------------------------------------------------------------------------------------------------------------------------------------------------------------------------------------------------------------------------------------------------------------------------------------------------------------------------------------------------------------------------------------------------------------------------------------------------------------------------------------------------------------------------------
>gi|405960892|gb|EKC26766.1|_Cytochrome_P450_2C14_Crassostrea_gigas
-------------------------------------------------------------------------------------------------------------------------------------------------------------------------------------------------------------------------------------------------------------------------------------------------------------------------------MWVTVAIVVLLIALILRYTGRPKGLPPGPTCY-PIIGNVG----------LVKPSEAVQAHRNLRKKYG--DIYTIMTFHKP-MIAVHGYDNIRELLVKH-------GDTFS--DRPLTIINGVFNKG-----KGLVWSS-GPLWKEQRTFALTT------MRKFGFGKRC-LQDQIMEE-----VDCFMEEL---EKYENKPFDIQN--ILNTSVSNVICSLLFGKRFE----YEDT---KFKRLVVLLNKLFATGNASS--P-------------------------------------A-----FIFPVLRH-----LPMSRYTTVQNI----FADIDGFTSEIIAEHRRNFDGNNIN-----DFIDGFLLE------QN----------EAGENSTFTDEQLKISVREFFAAGTETTSTTIRWSLLFLLHHPEWQQKLRDII-DAGIGQSQ---PKMEHKEQLPLVEAFILEVQRHANLVPLGLPHAP-KEDFHYKGYHLPKGTFMFFALDSVMT-D-------------------------------------------------------------------------------------------------------------------------------------------------------------------------------------------------------------------------------------------------------------------------------------------------PEIF-PEPTKFKPERFLDNDGKCNGE---QKERLI---------------------------------------------------------------------------------------------------------------------------------------------------------------------------------------------------------------------------------PFSTGRRLCLGD-------------------------------------------------------------------------------------------------------------------------------------------------------------------------------------------------------------SLAKMELFLFLTRLLQKFEIKPEKSECLPSLEG-KLGITN-M-------------------------------------------------------------------------------------------------------------------------------------------------------------------------------------------------------------------------PAPFDIVLIKR-----------------------------------------------------------------------------------------------------------------------------------------------------------------------------------------------------------------------------------------------------------------------------------------------------------------------------------------------------------------------------------------------------------------------------------------------------------------------------------------------------------------------------------------------------------------------------------------------------------------------------------------------------------------------------------------------------------------------------------------------------------------------------------------------------------------------------------------------------------------------------------------------------------------------------------------------------------------------------------------------------------------------------------------------------------------------------------------------------------------------------------------------------------------------------------------------------------------------------------------------------------------------------------------------------------------------------------------------------------------------------------------------------------
>gi|405957507|gb|EKC23712.1|_Cytochrome_P450_2B19_Crassostrea_gigas
--------------------------------------------------------------------------------------------------------------------------------------------------------------------------------------------------------------------------------------------------------------------------------------------------------------------------MAEWLTSVLLGLVVAIIYICYWAFSIPRKLPPGPRIF-PIIGNVY---------GLYGTKNILKSFVALRGQYG--DLFTLTIGGKF-YIVVNGYETMKDIFINY-------ADIVS--TRSGNFLSNEMIKG-----NGIVFSS-GHRWKINRTFTMSM------LREFGFGKKS-FELNILKE-----VEVIINVF---EQQAGKPMCVTSSDFITVSIANIMCDVTLGRRFD----SNDQ---DFLDIVNAINATTSNVNTIG-AL-------------------------------------------TAFPFLAK--IPGDPLGGQETIKQN-----QFFQNGVSKMVKEHLQTYEESHIR-----DFIDAYIQK------MRKE--------SHGNEQDFNEQQLLQIVMDLLGAGTETSATSMRWFILFMKTHPKVQARMREEI-HYVIGHSK--YPSMSHKDSMPYSEAVLTETLRLGCVAPLAIPHGL-TKELKYGQFRIPDHAVLIPNIYSVLF-D-------------------------------------------------------------------------------------------------------------------------------------------------------------------------------------------------------------------------------------------------------------------------------------------------PSIF-EHPESFIPERFLDDNGKLNG----KEKYVV---------------------------------------------------------------------------------------------------------------------------------------------------------------------------------------------------------------------------------SFSLGKRVCLGE-------------------------------------------------------------------------------------------------------------------------------------------------------------------------------------------------------------ALARMELFLLMTSLIQPSE----------------------------------------------------------------------------------------------------------------------------------------------------------------------------------------------------------------------------------------------------------------------------------------------------------------------------------------------------------------------------------------------------------------------------------------------------------------------------------------------------------------------------------------------------------------------------------------------------------------------------------------------------------------------------------------------------------------------------------------------------------------------------------------------------------------------------------------------------------------------------------------------------------------------------------------------------------------------------------------------------------------------------------------------------------------------------------------------------------------------------------------------------------------------------------------------------------------------------------------------------------------------------------------------------------------------------------------------------------------------------------------------------------------------------------------------------------------------------------------------------------------------------------------------------------------------------------------------------------------------------------------------------------------------
>gi|556103505|gb|ESO92157.1|_hypothetical_protein_LOTGIDRAFT_217014_Lottia_gigantea
-------------------------------------------------------------------------------------------------------------------------------------------------------------------------------------------------------------------------------------------------------------------------------------------------------------MTDFIHNFLGCVLNFCVHHFVAISIVTIIVTSFWLVMRKPHGIPPGPSWTLPIVGDML------SIGSKTDKSNVTLPFRRLRKKYG--DIYSVYTGPKL-TIVVSGIDNIKELLIKN-------GDVFS--DRPPTYLNDYLSKR-----KGLVSTS-GFHWKEQRKFAVDT------LREFGFGKPI-LEGKIHAE-----LEILVNEI--GKH-RGEKFNFFN--LIQYSVANIIASIVFGKRFE----YDDP---AFNGFIDRMNDTSASFSGAF--L-------------------------------------V-----NVLPILRF--LPGDVFSVNKIHSNM----EKNRETLFEPAIEEHKKHFNQYDTD-----DFISSYIKE------MKR---------KTGQKSTFDGEQLIFCTNDLFLAGTETTSTTILWAIVYFLHYPEVLGKCYQEI-QDVVGSGR--LPSMKDKPNMPYLEAVTTELLRICNIAILNLPRAP-AHDVTFQGYNIPHDAIIIPNLDSVLS-D-------------------------------------------------------------------------------------------------------------------------------------------------------------------------------------------------------------------------------------------------------------------------------------------------DSVW-GDAGTFRPERFLDENGKFV-----KHEQFL---------------------------------------------------------------------------------------------------------------------------------------------------------------------------------------------------------------------------------AFSIGKRNCLGE-------------------------------------------------------------------------------------------------------------------------------------------------------------------------------------------------------------SMAKMELFLFLSTLIQRFDFKPVKGNNLPGFTG-TFGVTH-I-------------------------------------------------------------------------------------------------------------------------------------------------------------------------------------------------------------------------PKKFKVHAIPR-----------------------------------------------------------------------------------------------------------------------------------------------------------------------------------------------------------------------------------------------------------------------------------------------------------------------------------------------------------------------------------------------------------------------------------------------------------------------------------------------------------------------------------------------------------------------------------------------------------------------------------------------------------------------------------------------------------------------------------------------------------------------------------------------------------------------------------------------------------------------------------------------------------------------------------------------------------------------------------------------------------------------------------------------------------------------------------------------------------------------------------------------------------------------------------------------------------------------------------------------------------------------------------------------------------------------------------------------------------------------------------------------------------
>gi|556100281|gb|ESO88933.1|_hypothetical_protein_LOTGIDRAFT_228903_Lottia_gigantea
-----------------------------------------------------------------------------------------------------------------------------------------------------------------------------------------------------------------------------------------------------------------------------------------------------------------------MLDQVFTSYTSLILVGITLILWLVWTYRKPEGLPPGPTPL-PIIGNVF----------SMLKRDTREAFSDLQKQYG--DIFTLIIGNGT-LIVVNGLDAIKDMLVKN-------GDTFS--DRPTNLVYSDLTMGL------GIINTSGNKWKEQRRFALST------LRDFGMGRIG-MEERISKE-----CQVCMDKI--SKY-EGKPFDPTR--LLMCCVSNVICATMFGKRYQ----HDDE---DFVFHLESVHDSAQKLGNAS--F-------------------------------------F-----HFFPIFGH-----FLLRDIKKRDKR-----VRYGICLKEVQDHQNTDSKHGDIS-----DFIDAYLKE------TKDRE-------GSGESSSFNEQNLLQILGEFFFAGTETLTTTFRWALIYLSLYPEHQRAAQEEL-DRVVGRNR--KPCMNDKKSLPVVEATILEIQRLGDVVPFSVPHAV-AKETVYKGYRIPAKAIILPNISSILN-S-------------------------------------------------------------------------------------------------------------------------------------------------------------------------------------------------------------------------------------------------------------------------------------------------KELW-GDPEVFRPSRFLDKDSKSL-----TKEANI---------------------------------------------------------------------------------------------------------------------------------------------------------------------------------------------------------------------------------PFSLGKRLCLGE-------------------------------------------------------------------------------------------------------------------------------------------------------------------------------------------------------------SLARMELFIFLSTFLQNFTFSLPESQPKPCLKG-VIGITR-M-------------------------------------------------------------------------------------------------------------------------------------------------------------------------------------------------------------------------PHAYNIIATKR-----------------------------------------------------------------------------------------------------------------------------------------------------------------------------------------------------------------------------------------------------------------------------------------------------------------------------------------------------------------------------------------------------------------------------------------------------------------------------------------------------------------------------------------------------------------------------------------------------------------------------------------------------------------------------------------------------------------------------------------------------------------------------------------------------------------------------------------------------------------------------------------------------------------------------------------------------------------------------------------------------------------------------------------------------------------------------------------------------------------------------------------------------------------------------------------------------------------------------------------------------------------------------------------------------------------------------------------------------------------------------------------------------------
>gi|405977111|gb|EKC41577.1|_Cytochrome_P450_2J6_Crassostrea_gigas
------------------------------------------------------------------------------------------------------------------------------------------------------------------------------------------------------------------------------------------------------------------------------------------------------------------------------MDTILLSLVVGLLILFCLYFRKNRNLPPGPYPI-PFIGNLI---------LFKKDQRGYKAYTKLSEKYG--NIYTLHCGSTL-IIILNGYDAINEAFVKQ-------ADVFT--DRPQLFVPLIGVSKG----TGLTYNS-DRPWKILRRFALQA------LRDFGVGKKS-LEEKVQEE-----VNVVMETL--TNS-KGQPIRVKP--LLLSAATNIICNVMFGARFQ----YTDD---RFNELTDVLESIFRLNAPFA--K-------------------------------------E-----NFFPFTRN--LSGGKELISKRSAAI-----EKVKKYLAVTIKEHEESFDPDNIR-----DFIDLYIKA------SR----------DQTDPEIFTEANVYKVIVDLFLAGGETTGTSLDWSLLYMITYPEIQSKCQDEI-DHVVGKNR--PVGLEDKGKMPYLEATLLEIQRMANTLTFSLPHVA-KKDTKLQGFDIPKDAIIIANLYSAHI-D-------------------------------------------------------------------------------------------------------------------------------------------------------------------------------------------------------------------------------------------------------------------------------------------------EKYW-KDPEKFIPERFLNEDGSLR-----RRDAFI---------------------------------------------------------------------------------------------------------------------------------------------------------------------------------------------------------------------------------PFSAGPRFCIGE-------------------------------------------------------------------------------------------------------------------------------------------------------------------------------------------------------------PLARMELFLFFTNLLQRFRFSMEDKENPPSLDG-VQALTL-T-------------------------------------------------------------------------------------------------------------------------------------------------------------------------------------------------------------------------PLPYRLVALSR-----------------------------------------------------------------------------------------------------------------------------------------------------------------------------------------------------------------------------------------------------------------------------------------------------------------------------------------------------------------------------------------------------------------------------------------------------------------------------------------------------------------------------------------------------------------------------------------------------------------------------------------------------------------------------------------------------------------------------------------------------------------------------------------------------------------------------------------------------------------------------------------------------------------------------------------------------------------------------------------------------------------------------------------------------------------------------------------------------------------------------------------------------------------------------------------------------------------------------------------------------------------------------------------------------------------------------------------------------------------------------------------------------------
>gi|405960895|gb|EKC26769.1|_Cytochrome_P450_2C3_Crassostrea_gigas
-------------------------------------------------------------------------------------------------------------------------------------------------------------------------------------------------------------------------------------------------------------------------------------------------------------------------------MWVTVAIVVVLIALIWRYTGRPKGLPPGPTCY-PFIGNVG----------LFKPSDAVQANRKLRKQYG--DIYTVMFFHKP-MITVHGYDNIRELLVKN-------VDMFL--ERPITIINGVFNKG-----KGLMWSS-GPVWEEHRAFALTT------MKKLGFGKHS-LQGQIMEE-----VDCLMDEV---DKFENKPFDIHH--ALNTAVSNVICSLLFGKRFD----HDDT---KFKNLIKLLNKMFASTNP-S-SP-------------------------------------A-----FVFPLLRF--LPGSGFHNMEKS-------FRDIDAFTKEIIEEHRRHFDENNIN-----DYVDGFLFE----------------Q-TQKKNSTFTDEQLIISVREFFGAGTETTATTLRWAVLFLIHHPEWQRKLREDI-DALLAQSH---PKMEHKEQLPRVEAFILEVQRHANIAPFAIPRAP-KKDFCYNGYNFPKGICVCFALDSVLM-D-------------------------------------------------------------------------------------------------------------------------------------------------------------------------------------------------------------------------------------------------------------------------------------------------QDIF-PEPSKFKPERFLDKDGKCTGE---PKEKLI---------------------------------------------------------------------------------------------------------------------------------------------------------------------------------------------------------------------------------PFSTGQRSCVGE-------------------------------------------------------------------------------------------------------------------------------------------------------------------------------------------------------------YLAKMELFLFVTRFLQKFELKPENSNCLPSLEP-VLGLTN-Q-------------------------------------------------------------------------------------------------------------------------------------------------------------------------------------------------------------------------PKPFNVILVKR-----------------------------------------------------------------------------------------------------------------------------------------------------------------------------------------------------------------------------------------------------------------------------------------------------------------------------------------------------------------------------------------------------------------------------------------------------------------------------------------------------------------------------------------------------------------------------------------------------------------------------------------------------------------------------------------------------------------------------------------------------------------------------------------------------------------------------------------------------------------------------------------------------------------------------------------------------------------------------------------------------------------------------------------------------------------------------------------------------------------------------------------------------------------------------------------------------------------------------------------------------------------------------------------------------------------------------------------------------------------------------------------------------------
>gi|405960899|gb|EKC26773.1|_Cytochrome_P450_2B19_Crassostrea_gigas
-------------------------------------------------------------------------------------------------------------------------------------------------------------------------------------------------------------------------------------------------------------------------------------------------------------------------------MWITVAIVVVLVALIWRLTGRPKGLPPGPTCY-PVIGNVG----------LFKPSEATQAHRKLRKQYG--DFYTLMIFHKP-VIFISGFQHIRELLVKH-------GEVFS--ERPRVYTSEIIAKR-----KGLAWSS-GSWWKEQRTFALTT------MRKFGFGRRC-LQTQITEE-----VDCLMDEF--EKY-DGKAFNVHS--QLKTSVSNVICSLIFGKRFE----YKDA---KFRQLMDLLNKLLAVLNFSS--P-------------------------------------A-----FIFPEISQ-----FKIFHFEDANPT----LKALAEFIGEMIEEHRRDFDENDIK-----DYIDAYLLE------QKNR--------TGEINTTFTDEQLAGTVRDFFAAGTETTSLTLRWALLYLMHYPEIKQKLQKDV-DCVLGQGL---PTMDHKDQLPMVEAFLLEVQRMANILPLNLPHTT-KEDFWYKGHRFAKGSVMFFMIDSVLT-D-------------------------------------------------------------------------------------------------------------------------------------------------------------------------------------------------------------------------------------------------------------------------------------------------PEIF-PEPSKFNPERFIDANGKCSGE---QKEKMI---------------------------------------------------------------------------------------------------------------------------------------------------------------------------------------------------------------------------------AFSTGRRMCLGE-------------------------------------------------------------------------------------------------------------------------------------------------------------------------------------------------------------PLAKMELFLFLTRVLQRFEVEPEDLKCLPSLEG--TLAVT-N-T-----------------------------------------------------------------------------------------------------------------------------------------------------------------------------------------------------------------------PEAFNVRLIKRQ----------------------------------------------------------------------------------------------------------------------------------------------------------------------------------------------------------------------------------------------------------------------------------------------------------------------------------------------------------------------------------------------------------------------------------------------------------------------------------------------------------------------------------------------------------------------------------------------------------------------------------------------------------------------------------------------------------------------------------------------------------------------------------------------------------------------------------------------------------------------------------------------------------------------------------------------------------------------------------------------------------------------------------------------------------------------------------------------------------------------------------------------------------------------------------------------------------------------------------------------------------------------------------------------------------------------------------------------------------------------------------------------------------
>gi|556116103|gb|ESP04755.1|_hypothetical_protein_LOTGIDRAFT_229889_Lottia_gigantea
--------------------------------------------------------------------------------------------------------------------------------------------------------------------------------------------------------------------------------------------------------------------------------------------------------------------MDSRLYGLFSENLSVILIILTTLGIWFSFFRKPRGIPPGPNWTLPLLGDLL------SIANPDDGGDSRLPFRRLRKKYG--DIFSVYLGPRL-VVVFNGYKTIKDACINN-------ADVTS--HRPDIVTFKVIAR------QKGLFASSGDDSKEQRKAVTEV------FRLIGKAN---LEEKIQGE-----IECFTEHI--RKF-DGKNINIIT--LVQASIANVIGSVVFGKRFE----YDDE---LFKNFLYKMEENMTTLGGTN--I-------------------------------------I-----TYFEFLRH--LPGDLFGIKKVLNNV----KYVQDKIIIPSIDDHIKHFDDNNTH-----DFISAYIKQ------MNKVDK------TRQQRTAVDRENLLVNVVDLFVAGTDTTAATISWTILLFLHHPRVYDKCCKEV-QEVVGIGR--RPTMKDRPTMPYVEATIMEVLRYFNIGLLGGPHAA-SEDTYIGGYYIPKGTMLLFNLDSVLCVD-------------------------------------------------------------------------------------------------------------------------------------------------------------------------------------------------------------------------------------------------------------------------------------------------EEPW-GDVKAFRPERFLNSTGDGVK----LYEEFI---------------------------------------------------------------------------------------------------------------------------------------------------------------------------------------------------------------------------------PFSLGRRVCIGE-------------------------------------------------------------------------------------------------------------------------------------------------------------------------------------------------------------SLARMELFLLITTLIQHFDLQPATPNDIPPLKG-MTGLTH-S-------------------------------------------------------------------------------------------------------------------------------------------------------------------------------------------------------------------------PKHFEIRAIPR-----------------------------------------------------------------------------------------------------------------------------------------------------------------------------------------------------------------------------------------------------------------------------------------------------------------------------------------------------------------------------------------------------------------------------------------------------------------------------------------------------------------------------------------------------------------------------------------------------------------------------------------------------------------------------------------------------------------------------------------------------------------------------------------------------------------------------------------------------------------------------------------------------------------------------------------------------------------------------------------------------------------------------------------------------------------------------------------------------------------------------------------------------------------------------------------------------------------------------------------------------------------------------------------------------------------------------------------------------------------------------------------------------------
>gi|556099985|gb|ESO88637.1|_hypothetical_protein_LOTGIDRAFT_125746_Lottia_gigantea
---------------------------------------------------------------------------------------------------------------------------------------------------------------------------------------------------------------------------------------------------------------------------------------------------------------------MHHVYSYIDLTSVLIGLIVFAITGYWMCTREKPGIPPGPSFL-PILGNIL--------DLGRHRRQKHLYFSELKEKYG--PVFRLYLGSKL-MIVLNDVDAVDEAFVKQ-------KDILS--KRPSELLWGVKQSITDG--AGVIWAN-DSEWRSHRRMAIQT------LRDLGVGKLA-IEERIQEE-----AEFLMDTF-----KNNEPLDIGE--ILIKATTNIISIVVFGSRWE----YNDP---EMKKIVGVMESAFQSEGSFS--P-------------------------------------I-----HEFSALRF---LPILSKKFTVLQKS----IQRIKEHVHERVKGHEETYSPEFIR-----DFIDAVFTQ------IGKNPS--------------DQGGLERTIVDFFIAGSDTTASSLTWAFLYVILNLDVQSKCQKEI-DEIVGQNR--KIDMSDRQKLPYVEATLLEAQRLGSIAPFAVPHTP-LKDTMVKGYLVPADSLVFAHTYACHR-D-------------------------------------------------------------------------------------------------------------------------------------------------------------------------------------------------------------------------------------------------------------------------------------------------PKVW-TEPLKFNPDRFLDQDGKLVK----HPASFM---------------------------------------------------------------------------------------------------------------------------------------------------------------------------------------------------------------------------------PFSVGPRSCPGD-------------------------------------------------------------------------------------------------------------------------------------------------------------------------------------------------------------ILAKMELFLFFTSIIQRYRLSKVDENDDLNTDG--LSGIT-M-S-----------------------------------------------------------------------------------------------------------------------------------------------------------------------------------------------------------------------PAPFKLRANIRQ----------------------------------------------------------------------------------------------------------------------------------------------------------------------------------------------------------------------------------------------------------------------------------------------------------------------------------------------------------------------------------------------------------------------------------------------------------------------------------------------------------------------------------------------------------------------------------------------------------------------------------------------------------------------------------------------------------------------------------------------------------------------------------------------------------------------------------------------------------------------------------------------------------------------------------------------------------------------------------------------------------------------------------------------------------------------------------------------------------------------------------------------------------------------------------------------------------------------------------------------------------------------------------------------------------------------------------------------------------------------------------------------------------
>gi|556099986|gb|ESO88638.1|_hypothetical_protein_LOTGIDRAFT_179079_Lottia_gigantea
-----------------------------------------------------------------------------------------------------------------------------------------------------------------------------------------------------------------------------------------------------------------------------------------------------------------------------------------------MCIREKTGIPPGPPFL-PILGNIL--------DLGRHRRNKHLYFTELREKYG--PVFRLYFGSKL-MIVLNDVDAVDEAFVKQ-------KDILS--KRPSESLWGIKQSIKEG--AGVIWAN-DSEWRSHRRMAIQT------LRDLGVGKLA-IEERIQEE-----AEFLMDRF-----KNNEPFDIGE--ILIKATTNIISIVVFGSRWD----YDDT---EMKKIVSVVESAFQSEGPLS--P-------------------------------------L-----HEFPFLRF--IPVLSTRLTVIRQAI-----INIKQLVKERVNVHQETYSPGVIR-----DFIDAVFTQ-------------------LGKNPESDPGGLERTIVDFFFAGSDTTASTLSWAFLYMILNPDVQSKCQKEI-DEVVGQNR--KINMSDRQNLPYVEATLLEAQRLGSIAPFALPHTP-LKDTMVKGYLVPAGSLVLGHIYACHR-D-------------------------------------------------------------------------------------------------------------------------------------------------------------------------------------------------------------------------------------------------------------------------------------------------PKVW-TEPLKFNPDRFLDEDGNLVK----HPASFM---------------------------------------------------------------------------------------------------------------------------------------------------------------------------------------------------------------------------------PFSVGPRSCPGD-------------------------------------------------------------------------------------------------------------------------------------------------------------------------------------------------------------ILAKMELFLFFTSIIQRYRLSKVDENDDLNTDG-LSGITM-S-------------------------------------------------------------------------------------------------------------------------------------------------------------------------------------------------------------------------PAPFKLRANIRQ----------------------------------------------------------------------------------------------------------------------------------------------------------------------------------------------------------------------------------------------------------------------------------------------------------------------------------------------------------------------------------------------------------------------------------------------------------------------------------------------------------------------------------------------------------------------------------------------------------------------------------------------------------------------------------------------------------------------------------------------------------------------------------------------------------------------------------------------------------------------------------------------------------------------------------------------------------------------------------------------------------------------------------------------------------------------------------------------------------------------------------------------------------------------------------------------------------------------------------------------------------------------------------------------------------------------------------------------------------------------------------------------------------
>gi|556112841|gb|ESP01493.1|_hypothetical_protein_LOTGIDRAFT_180305_Lottia_gigantea
-----------------------------------------------------------------------------------------------------------------------------------------------------------------------------------------------------------------------------------------------------------------------------------------------------------------------------------------------------------------------------------MGPDARKSFAALRKKYG--DIFSLYIGNKH-VIVINGYEALREIFVKN-------GDVSS--NRPKMAMMEVMGNY-----KGVVTSM-GPLWREQRSTALAA------LRKMDFGKQS-LEVKIHEE-----LGYLLEAF--SAK-NREAFDPTH--LLSAKVSNIVCSMLFGDRFE----YEDE---KFKLVLQLINDSLATAGSVA--A-------------------------------------M-----NFFPLLAH--LPGDILNIKSLYQMR----DTYEKNVLDPVIQGIRDNYDPNNCN-----SFVTHYLKE------MENQK-------KNNPATTLDIENLRAICTDVFGAGTETTSTTLRWILLYFIHHPEIQEKCYKEI-VEHVGTGR--LPAMKDRDNLVYIQAIFTEALRISAVLPFGAPHSV-KEDMKFRDFYFPKNCLMITNIDSVLN-D-------------------------------------------------------------------------------------------------------------------------------------------------------------------------------------------------------------------------------------------------------------------------------------------------KEIW-GDPENFRPERFISEDGKII-----KKDEFI---------------------------------------------------------------------------------------------------------------------------------------------------------------------------------------------------------------------------------PFFIGRRVCMGE-------------------------------------------------------------------------------------------------------------------------------------------------------------------------------------------------------------ALSRMELFLSIGALVQQFRFEPEGA-KPPVIKG-HFGITY-S-------------------------------------------------------------------------------------------------------------------------------------------------------------------------------------------------------------------------PMDYKLRAIPRE----------------------------------------------------------------------------------------------------------------------------------------------------------------------------------------------------------------------------------------------------------------------------------------------------------------------------------------------------------------------------------------------------------------------------------------------------------------------------------------------------------------------------------------------------------------------------------------------------------------------------------------------------------------------------------------------------------------------------------------------------------------------------------------------------------------------------------------------------------------------------------------------------------------------------------------------------------------------------------------------------------------------------------------------------------------------------------------------------------------------------------------------------------------------------------------------------------------------------------------------------------------------------------------------------------------------------------------------------------------------------------------------------------
>gi|556110364|gb|ESO99015.1|_hypothetical_protein_LOTGIDRAFT_142374_Lottia_gigantea
------------------------------------------------------------------------------------------------------------------------------------------------------------------------------------------------------------------------------------------------------------------------------------------------------------------------------MFTILIGLCVLIIIGYILSKRELPGIPPGPNFK-PFLGNFL-------DSNWTYHKRRHIYFEELRKQYG--PVYRIYFGRQL-LIVLSDMESINEALVKQ-------KELFS--DRPTDKLWDTNEAAKEG--TGIVWSN-GQNWQNVRRMALQA------LRDLGVGKAT-IEERILDE-----TEYILKEF---AKSENQPLRLNE--IMMKGTSNIISSVVFGSRFE----NDDP---EFTKIVSFMKIAFDGDGPYT--------------------------------------------PLNVISQLRF---LPFVASKLNEIVTV----IGEIKAYITNTITEHKETLSKENPR-----DFIDVGLTS-------------------MDESKTLTKGVFMATILDLFLAGSDTTANTLDWAFLYLILHPEIQRKCQQEI-DEIVGSGR--TVKWADRHKMVYTEATLLEVQRISTIANTTLPHTT-TKDSKIQGYHIPKGCLVVADIRAVHL-D-------------------------------------------------------------------------------------------------------------------------------------------------------------------------------------------------------------------------------------------------------------------------------------------------EKLW-ENPKQFNPERFLDEDGKIV-----KSNNLI---------------------------------------------------------------------------------------------------------------------------------------------------------------------------------------------------------------------------------PFSVGPRACPGA-------------------------------------------------------------------------------------------------------------------------------------------------------------------------------------------------------------SLARMELFLIFTNILQRYTLSRIDESEMELEGV--LGITL-S-------------------------------------------------------------------------------------------------------------------------------------------------------------------------------------------------------------------------PKPYHLLAKSRSS---------------------------------------------------------------------------------------------------------------------------------------------------------------------------------------------------------------------------------------------------------------------------------------------------------------------------------------------------------------------------------------------------------------------------------------------------------------------------------------------------------------------------------------------------------------------------------------------------------------------------------------------------------------------------------------------------------------------------------------------------------------------------------------------------------------------------------------------------------------------------------------------------------------------------------------------------------------------------------------------------------------------------------------------------------------------------------------------------------------------------------------------------------------------------------------------------------------------------------------------------------------------------------------------------------------------------------------------------------------------------------------------------------
>gi|405960890|gb|EKC26764.1|_Cytochrome_P450_2C14_Crassostrea_gigas
-----------------------------------------------------------------------------------------------------------------------------------------------------------------------------------------------------------------------------------------------------------------------------------------------------------------------------------------------------------------------------------------------------------MTFHKP-MIAVHGYDNIRELLVKH-------GDLFS--DRPLTIMNGVFNKG-----KGLIWSS-GPLWKEQRTFALTT------MRKFGFGKRC-LQNQIMEE-----VDCLMEEL---EKYGNKPFDIQN--TLNISVSNVICSMLFGNRFD----YEDA---RFKHLIVLLNKLFATSSPSS--P-------------------------------------A-----VIFPILRH-----LPMSRVDTMQNV----FAEIDGFANEVIEEHRKNFDGNNVN-----DFIDAFLLE------QK----------VAGENTSFTDEQLKISVREFFGAGTETTSTTLRWALLFLIHFPDWQKKLRDDI-DAVIGQSQ---PKMEHKEQLPLVEAFILEVQRHANIFPLT-PHAP-KEDFTYKGYYLPKGTFVFFALDSVLT-D-------------------------------------------------------------------------------------------------------------------------------------------------------------------------------------------------------------------------------------------------------------------------------------------------PDIF-PEPSKFKPERFLDDSGKCTGE---QKEKLI---------------------------------------------------------------------------------------------------------------------------------------------------------------------------------------------------------------------------------PFSTGRRVCLGE-------------------------------------------------------------------------------------------------------------------------------------------------------------------------------------------------------------SLAKMELFLFLTRFLQKFEVQPENPECLPPLEG-DLGITN-I-------------------------------------------------------------------------------------------------------------------------------------------------------------------------------------------------------------------------LKSFNMVLIKR-----------------------------------------------------------------------------------------------------------------------------------------------------------------------------------------------------------------------------------------------------------------------------------------------------------------------------------------------------------------------------------------------------------------------------------------------------------------------------------------------------------------------------------------------------------------------------------------------------------------------------------------------------------------------------------------------------------------------------------------------------------------------------------------------------------------------------------------------------------------------------------------------------------------------------------------------------------------------------------------------------------------------------------------------------------------------------------------------------------------------------------------------------------------------------------------------------------------------------------------------------------------------------------------------------------------------------------------------------------------------------------------------------------
>gi|405960891|gb|EKC26765.1|_Cytochrome_P450_2C39_Crassostrea_gigas
-----------------------------------------------------------------------------------------------------------------------------------------------------------------------------------------------------------------------------------------------------------------------------------------------------------------------------------------------------------------------------------------------------------MTFHKP-MIAVHGYDNIRELLVKH-------GDIFS--DRPLTIVNGVLNKG-----KGLLWSS-GSMWKEQRTFALTT------MRKLGFGKRC-LQGQIMEE-----VDCLMEEL---EKYGNKPFDIQN--ILNTSVSNVICSLLFGKRFE----YEDA---KFKHLIILLNKLLSTSSSSS--P-------------------------------------A-----FIFPILRH-----LTKSRFIKVQNI----FADIDEFTSEIIVEHKRNFDGNNVR-----DFIDGFLLE------QK----------QAEENTTFTDDQLKISVREFFAAGTETTSTTLRWALLFLIHFPDWQKKLRDNI-DAVIGQSQ---PKMEHKEQLPLVEAFILEVQRHANLVPLAIPHAP-KEDFNYKGYYLPKGTFMFFVLDSVMS-D-------------------------------------------------------------------------------------------------------------------------------------------------------------------------------------------------------------------------------------------------------------------------------------------------PEIF-PEPTKFQPGRFLDNRGKCNGE---QKEKLI---------------------------------------------------------------------------------------------------------------------------------------------------------------------------------------------------------------------------------PFSTGRRLCLGD-------------------------------------------------------------------------------------------------------------------------------------------------------------------------------------------------------------SLAKMELFLFLVRFLQKFEIKPENPENLPPLEG-NLGLTN-M-------------------------------------------------------------------------------------------------------------------------------------------------------------------------------------------------------------------------PKSFNIVLIKR-----------------------------------------------------------------------------------------------------------------------------------------------------------------------------------------------------------------------------------------------------------------------------------------------------------------------------------------------------------------------------------------------------------------------------------------------------------------------------------------------------------------------------------------------------------------------------------------------------------------------------------------------------------------------------------------------------------------------------------------------------------------------------------------------------------------------------------------------------------------------------------------------------------------------------------------------------------------------------------------------------------------------------------------------------------------------------------------------------------------------------------------------------------------------------------------------------------------------------------------------------------------------------------------------------------------------------------------------------------------------------------------------------------
>gi|405970629|gb|EKC35518.1|_Cytochrome_P450_2B4_Crassostrea_gigas
------------------------------------------------------------------------------------------------------------------------------------------------------------------------------------------------------------------------------------------------------------------------------------------------------------------------------MIFGCLVVLVVVLYFWWKKTTRDASLPPGPTTV-PFLGNLL------SVNPE----TMLDKFQEYRKKYG--DVFSLVTGSKT-IVVVSGYDTLREIFIKH-------GDVSS--ARPDIF--ITREVGKF---KGIANAS-GALWKEHRTFTLNA------LREFGFGKRS-FESKIIEE-----LEAFVQEI--HSK-KGQSFNVHN--LLNVCISNIMCSINFGKRYD----HGDL---DFCRLLDSVNQNLTNENVML--V-------------------------------------A-----TVLPFVRY--IPGDPCRIKNLLANI----EIA-ESHFRQLVKEHEQTFDENDLR-----DFIDVFLKR------MKS-EQ------NNPN-TTFDEDQLVKIINELFVAGTETTATALRWFCLFMIRYPKVQEKMRKEV-YDVIGTSR--FPRLEDKPSLPYCEAVIHETLRVGAIGPFSIPHGL-SRDLHYNGFIIPKDALLIQNLYSSFF-D-------------------------------------------------------------------------------------------------------------------------------------------------------------------------------------------------------------------------------------------------------------------------------------------------EKIF-PDPNAFKPERFLDEKGS-LQ----NTEKVLIPSYSTIRLVTGSENKRVRKSMMPQDTQTLMSWVKNEYEIITSYTELKRGNQMTLNVGLDKHAASDCVIQENSSQKLNVMAKFEQPQLSSGCIVPQTDISRVAYIIEVEQANSYVDMMRIRMDPVNVRRDEILATDQGLIRWVEDYLGPVAMYTKINLANKIKLVLPDTGSNSPKANPTHIDPFSVRAYTKNVIKRVLHTECGEKGQIIIHMKKSVMKIFNLSWKQITLLDKGCLGEVYKKELIIATAPEMCKTVINHKGTQTHYSNAIVIHKEEVDTDLYDQPSGMGINEVDEGEEDLGEEGSGVSSMDGTYIDDEDLNQSPDRIEIPIHCTVPRKREEETVSTTTSKPRNISHWDPSSDIHYSMVLYRSSHYTDPLHTFPLALPANSRVYVKASIEADQSLRVVIQNCWIFHSDDAPIHWLIRDGCIKDANVRHQYGVLRSVTQYERFSFLLSNATPFSYLIC---QLSTCQN---WPKE-S-NKGIPMCVEESKLCDNDSPIAMLKEIT---------------------------------------------------------------------------------------------------------------------------------------------------------------LGPLY--ATDSKSEPEDTENYNANSTIIKVPKVHIVNQQPVSETSKDEDSQKTSGQTVIVEGLDSGTVIGIAFAAFIIGVLLVAALWFIHTHTAPIKHAVQSRAVLDGSGESTPMSTAPLQINS------------------------------------------------------------------------------------------------------------------------------------------------------------------------------------------------------------------------------------------------------------------------------------------------------------------------------------------------------------------------------------------------------------------------------------------------------------------------------------------------------------------------------------------------------------------------------------------------------------------------------------------------------------------------------------------------------------------------------------------------------------------------------------------------------------------------------------------------------------------------------------------------------------------------------------------------------------------------------------------------------------------------------------------------------------------------------------------------------------------------------------------------------------------------------------------------------------------------------------------------------------------------------------------------------------------------
>gi|405978612|gb|EKC42990.1|_Cytochrome_P450_2U1_Crassostrea_gigas
-----------------------------------------------------------------------------------------------------------------------------------------------------------------------------------------------------------------------------------------------------------------------------------------------------------------------------------------------------------------------------------------------------------MIFHHQ-MIIVHGYENIRELLCTQ-------GDLFS--DRPNTIINGVFNKQ-----KGLMWAS-GVLWKEHATFAMAT------LRKFGFGTHS-LQGQIMEE-----VDCHMGEL--EKK-DKQSINIKS--TLDASVSNVICSLLFGRRFD----YKDA---KFKELVISLEKMFASTNPSS--P-------------------------------------V-----FIFPTLHH--LPMSSFGQMEKS-------FKEIDEFTKEMIQEHRRKFDENNIN-----DFIDSFLME------KKRR--------GTGGNSTFSDEQLTIVIREIFGAGTETTSNTILWALLALIHYPKWQETLRENI-ETAIGQSQ---PKMEDKENLPNVEAFILEVQRYANVAPFGIPHAP-KKDFKYNGHLFPKGTCVTFAIDSVMM-D-------------------------------------------------------------------------------------------------------------------------------------------------------------------------------------------------------------------------------------------------------------------------------------------------PAIF-PEPLLFKPERFLDEVGNCNGE---QKEKLI---------------------------------------------------------------------------------------------------------------------------------------------------------------------------------------------------------------------------------PFSTGPRSCIGQ-------------------------------------------------------------------------------------------------------------------------------------------------------------------------------------------------------------SLAKMELFLFLTRFLQWFKIKPEKPNCLPPFEG-NLGLTN-M-------------------------------------------------------------------------------------------------------------------------------------------------------------------------------------------------------------------------PRSFQLILEKL-----------------------------------------------------------------------------------------------------------------------------------------------------------------------------------------------------------------------------------------------------------------------------------------------------------------------------------------------------------------------------------------------------------------------------------------------------------------------------------------------------------------------------------------------------------------------------------------------------------------------------------------------------------------------------------------------------------------------------------------------------------------------------------------------------------------------------------------------------------------------------------------------------------------------------------------------------------------------------------------------------------------------------------------------------------------------------------------------------------------------------------------------------------------------------------------------------------------------------------------------------------------------------------------------------------------------------------------------------------------------------------------------------------
>gi|556103302|gb|ESO91954.1|_hypothetical_protein_LOTGIDRAFT_162958_Lottia_gigantea
-----------------------------------------------------------------------------------------------------------------------------------------------------------------------------------------------------------------------------------------------------------------------------------------------------------------MGLVDLILPYIPDINTILIGLTVFLGAAYCFSKKEISGIPPGPPFL-PVFGNAL-------DLRGKNLKKKHKYFSELARQYG--DVVRIYNGSQL-TIVLNSYDSVNELFVKN-------KDFVS--DRPRDKLWGVKLSTDIGG-TGIIWSN-GQTWKSIRRTSLQA------LRDLGVGKSS-LEEKIQEE-----AEVLINIL---SGDEGKPLVLID--WLIKATTNIICGLTMGKRFD----YDNP---HLINILKVIGFSFKGEGFFA--P-------------------------------------I-----HVFPIMRF-------LPGVMKFMDA----GKKLRAFISSGFEDHRESMHPDEIR-----DFIDACLAN---------------------KDSSISDKVKFKATLDLFVAGSDTTASTLDWAFLYLLLNPGVMKKCQQEI-DDVIGTDR--MVSWSDHSRMPYIEATILEVQRLGNTVAISIPHMA-VKDIKIGEYLIPKESIIYANMYACHI-D-------------------------------------------------------------------------------------------------------------------------------------------------------------------------------------------------------------------------------------------------------------------------------------------------PKYW-EDPLRFKPERFLDSNGKIT-----KPASFI---------------------------------------------------------------------------------------------------------------------------------------------------------------------------------------------------------------------------------PFSAGPRICPGE-------------------------------------------------------------------------------------------------------------------------------------------------------------------------------------------------------------SLAKMELFMFFTCILQKFNITKYGNEELSTDGN--FGISM-S-------------------------------------------------------------------------------------------------------------------------------------------------------------------------------------------------------------------------TPKYHVCVEKR-----------------------------------------------------------------------------------------------------------------------------------------------------------------------------------------------------------------------------------------------------------------------------------------------------------------------------------------------------------------------------------------------------------------------------------------------------------------------------------------------------------------------------------------------------------------------------------------------------------------------------------------------------------------------------------------------------------------------------------------------------------------------------------------------------------------------------------------------------------------------------------------------------------------------------------------------------------------------------------------------------------------------------------------------------------------------------------------------------------------------------------------------------------------------------------------------------------------------------------------------------------------------------------------------------------------------------------------------------------------------------------------------------------
>gi|405958503|gb|EKC24626.1|_Cytochrome_P450_2B19_Crassostrea_gigas
------------------------------------------------------------------------------------------------------------------------------------------------------------------------------------------------------------------------------------------------------------------------------------------------------------------------------------------------MSRERKNFPPGPPGI-PLLGNIN----------DLKPESMLTTLRALHKQYG--DLVSIRFFHHH-LIFVGGSKSTNELLVKR-------GDVLG--RKPYFFIGTEIFQ------NSGVFASSGQLWKEHRTFGITS------LRNFGFGKRT-LQTRIMEE-----MDYFLAEV---DSYKGKPFDIQP--LISKSIANVIAALVFGKRFE----LIDR---TSAEMCSLLNEFVS---------------------------------------------------------------------------------------------NEHRSTLDENNIR-----DYIDCFLLE------QKKKD-------EASEDHTFTDKQLLVTVSEFFTAGMETTSTAIRWGILYLLHNPGTQKRMRKEI-DNVVASGR--FPSLDDKPKLPFCEAVCYEVLRIANVAPTTGPHAL-KDDVTMNGYVIPKNATLFIDLDSINM-D-------------------------------------------------------------------------------------------------------------------------------------------------------------------------------------------------------------------------------------------------------------------------------------------------PDLF-PDPFKFNPDRFMSEDGVVT-----GTEKIG---------------------------------------------------------------------------------------------------------------------------------------------------------------------------------------------------------------------------------SFSTGRRVCMGE-------------------------------------------------------------------------------------------------------------------------------------------------------------------------------------------------------------SMAKMELFLFMTSLVQRYEIQKEAGKPLPSLDG-IEGLTY-S-------------------------------------------------------------------------------------------------------------------------------------------------------------------------------------------------------------------------PKKYEICLSRID----------------------------------------------------------------------------------------------------------------------------------------------------------------------------------------------------------------------------------------------------------------------------------------------------------------------------------------------------------------------------------------------------------------------------------------------------------------------------------------------------------------------------------------------------------------------------------------------------------------------------------------------------------------------------------------------------------------------------------------------------------------------------------------------------------------------------------------------------------------------------------------------------------------------------------------------------------------------------------------------------------------------------------------------------------------------------------------------------------------------------------------------------------------------------------------------------------------------------------------------------------------------------------------------------------------------------------------------------------------------------------------------------------
>gi|556103290|gb|ESO91942.1|_hypothetical_protein_LOTGIDRAFT_121674_Lottia_gigantea
-------------------------------------------------------------------------------------------------------------------------------------------------------------------------------------------------------------------------------------------------------------------------------------------------------------------------------------------------MREIPGLPPGPSFL-PLVGNVI-------DMSWTYRKRKHKYFEEMEKKFG--PVYRLYFGRQL-LILFNDVESVKEALVEK-------RDIFT--DRPSEAFWVAQQIVKHG--AGIVWSN-GQHWESTRRTALQT------LRDLGVGKQS-IEEKILEE-----TEYMLTEI--TRL-HRKPLHLDK--LMAKGASNVISTVVFGKRFD----YDDP---EFNKILSFIKMTFDAEGPIS--P-------------------------------------L-----NMLPQIRF---LPYISAMIENCWLM----IDEINVFLSKTIDEHKKTLNKENPG-----DFIDVGLTT------I-----------ANSKTTTLTDGVLMCTILDLFIAGSDTTATTLDWAFLYLIHKPDVQTKCQKEI-ENVVGFGR--RVKWADKPTLVYCAATLMEVQRFSTVAIASLPHTA-TEDTEIKGFLIPRGSIVFADIRAIHY-D-------------------------------------------------------------------------------------------------------------------------------------------------------------------------------------------------------------------------------------------------------------------------------------------------ENLW-ENPREFNPERFIDGDGKII-----QNSNLL---------------------------------------------------------------------------------------------------------------------------------------------------------------------------------------------------------------------------------PFSLGPRICPGA-------------------------------------------------------------------------------------------------------------------------------------------------------------------------------------------------------------SLAKMELFLMFCNILQRYSFSKTDDTELDLDGV----------------------------------------------------------------------------------------------------------------------------------------------------------------------------------------------------SGITL-S-----------------------PKPYTLHAKPRCL---------------------------------------------------------------------------------------------------------------------------------------------------------------------------------------------------------------------------------------------------------------------------------------------------------------------------------------------------------------------------------------------------------------------------------------------------------------------------------------------------------------------------------------------------------------------------------------------------------------------------------------------------------------------------------------------------------------------------------------------------------------------------------------------------------------------------------------------------------------------------------------------------------------------------------------------------------------------------------------------------------------------------------------------------------------------------------------------------------------------------------------------------------------------------------------------------------------------------------------------------------------------------------------------------------------------------------------------------------------------------------------------------------
>gi|405958275|gb|EKC24419.1|_Cytochrome_P450_2G1_Crassostrea_gigas
-------------------------------------------------------------------------------------------------------------------------------------------------------------------------------------------------------------------------------------------------------------------------------------------------------MFLGSMMDAAQWVKLSSVSAMSFVDLTTVLVFIVVFLSLLFLNWTPSTDIPGPFAL-PLVGNLI--------QFIRMGRKRHIKLMSLHKKYG--DVFRMYIGPYL-VVFICGYENIHDAFVKH-------AAQFT--NRPSWLRDIERRIKRNG--HGLVWAN-GEHWKKVRRFALHS------MRDLGVGKKS-IEEVIQDE-----AKTLTNIF--SSKENQPITDVKR--MMTTSISNVIHHVVFGFRYS----HTDE---KFQSLIEALDTVFKGPGP------------------------------------------------IIASLPGF--CQIGMGSGVSQRMKA----QQVLLEYTKSQIAEHEKTFDENNLR-----DFIDVYIQA-----------------EKQDGESKGKVNQLFRIIMELFAAGTETTGTSLDWAFLYMIINPKIQQKCYEEI-KQVVGVDR--EVRYSDKPNLPYVEATLLEVLRIANIASSSVPHTA-TEDVDIAGHRIPKDSIVLGFLSTSHL-D-------------------------------------------------------------------------------------------------------------------------------------------------------------------------------------------------------------------------------------------------------------------------------------------------AKNF-CQPREFRPERFIDDVTGKVC----KKDQLI---------------------------------------------------------------------------------------------------------------------------------------------------------------------------------------------------------------------------------PFSTGPRICPGE-------------------------------------------------------------------------------------------------------------------------------------------------------------------------------------------------------------SLAKTEMFLVFSNLVQKFRFCKVSETDEFDLEG-LTGITT-F-------------------------------------------------------------------------------------------------------------------------------------------------------------------------------------------------------------------------ACPYRLKVEIR-----------------------------------------------------------------------------------------------------------------------------------------------------------------------------------------------------------------------------------------------------------------------------------------------------------------------------------------------------------------------------------------------------------------------------------------------------------------------------------------------------------------------------------------------------------------------------------------------------------------------------------------------------------------------------------------------------------------------------------------------------------------------------------------------------------------------------------------------------------------------------------------------------------------------------------------------------------------------------------------------------------------------------------------------------------------------------------------------------------------------------------------------------------------------------------------------------------------------------------------------------------------------------------------------------------------------------------------------------------------------------------------------------------
>gi|556110934|gb|ESO99585.1|_hypothetical_protein_LOTGIDRAFT_201270_Lottia_gigantea
-------------------------------------------------------------------------------------------------------------------------------------------------------------------------------------------------------------------------------------------------------------------------------------------------MMASSIIDTSVFHNLKIDLDAINNKTNLKAALLFGSSFLGLYWLYGKFSRRHIKDPPGPFSF-PIVGNMP---------QLAGSIDLYQLFLQYREQYG--DVIKFEIGSTK-MIVICGYKAIHECLIEK-------GHCFA--NRPNWIYIIDQIFH-----NSGVFWTNGQRWKDLRRFTLTT------LRDFGVGKKS-LEERILDE-----FTYICNII---DSKKGHAFNPKF--IFANGVANIICTIVFGERFE----YDDP---EFLRMIDMLNYLFKNVGFQV--P-------------------------------------E-----NFFPIVRM-------IRGNSSVIKN----DVEIQKFVKKRIEEHRQTFDPNELR-----DFIDMYLKV----------------CQDKSEDLKVNETDMFRITVDLFLAGSETTATSLWWTVLYLINYPDIQNKCYQEI-MKLTGGGR--NVTLADKPHLVYIWAFLNEVLRIVCITPTTPPRAV-SEECTINGYTLEKDTMVLFHINSAHF-D-------------------------------------------------------------------------------------------------------------------------------------------------------------------------------------------------------------------------------------------------------------------------------------------------TDFW-DEPEKFNPDRWIGNDGKII-----KHKAFM---------------------------------------------------------------------------------------------------------------------------------------------------------------------------------------------------------------------------------PFGGGTRSCMGE-------------------------------------------------------------------------------------------------------------------------------------------------------------------------------------------------------------PLANMELFIFACNFISRYEFKVPDGQKTPSIKGTVTGVTM-Q-------------------------------------------------------------------------------------------------------------------------------------------------------------------------------------------------------------------------PDPYEVIAVPR-----------------------------------------------------------------------------------------------------------------------------------------------------------------------------------------------------------------------------------------------------------------------------------------------------------------------------------------------------------------------------------------------------------------------------------------------------------------------------------------------------------------------------------------------------------------------------------------------------------------------------------------------------------------------------------------------------------------------------------------------------------------------------------------------------------------------------------------------------------------------------------------------------------------------------------------------------------------------------------------------------------------------------------------------------------------------------------------------------------------------------------------------------------------------------------------------------------------------------------------------------------------------------------------------------------------------------------------------------------------------------------------------------------
>gi|405960897|gb|EKC26771.1|_Cytochrome_P450_2J2_Crassostrea_gigas
-------------------------------------------------------------------------------------------------------------------------------------------------------------------------------------------------------------------------------------------------------------------------------------------------------------------------------MWVTVAIVVVLLCLIWALTGRPKGLPAGPTCF-PIIGNIG----------LFRPSEATQAHRKFRKIYG--DFYSLMIFNRP-VIFISGFNNIRQLLVKH-------GDMFS--ERPRVYPSEVIAKR-----KGLAWAS-GAWWKEQRTFALTT------LRKFGFGKRC-LQSQVIEE-----VDCLMDEF---EKYEGKPFNIHY--QLKISVSNVICSLLFGKRFE----YEDA---KFHRLMKLLNTLLTVVNFSS--P-------------------------------------A-----FIFPSLSR-----FSIFNFTKAKPT----IKALAEFVGERAEEHRETFDENNIR-----DYIDAYLLE------QKQR--------TTEVNTTFTDEQLAGSVRDFFAAGTETTSLTMRWALLYLMHHPEIKQKLQTEI-DTVLGGDK---PTMEIKDRLPMVDAFLLEVQRLGNILPLNLPHTT-KEDFWYQGYLFPKNAII----------------------------------------------------------------------------------------------------------------------------------------------------------------------------------------------------------------------------------------------------------------------------------------------------------------------------------------------------------------------------------------------------------------------------------------------------------------------------------------------------------------------------------------------------------------------------------------------------------------------------------------------------------------------------------------------------------------------------------------------------------------------------------------------------------------------LLQRFDVEPEDPKCLPSLEG-TLGITN-M-------------------------------------------------------------------------------------------------------------------------------------------------------------------------------------------------------------------------PETFNVRLIKR-----------------------------------------------------------------------------------------------------------------------------------------------------------------------------------------------------------------------------------------------------------------------------------------------------------------------------------------------------------------------------------------------------------------------------------------------------------------------------------------------------------------------------------------------------------------------------------------------------------------------------------------------------------------------------------------------------------------------------------------------------------------------------------------------------------------------------------------------------------------------------------------------------------------------------------------------------------------------------------------------------------------------------------------------------------------------------------------------------------------------------------------------------------------------------------------------------------------------------------------------------------------------------------------------------------------------------------------------------------------------------------------------------------
>gi|556115292|gb|ESP03944.1|_hypothetical_protein_LOTGIDRAFT_110341_Lottia_gigantea
---------------------------------------------------------------------------------------------------------------------------------------------------------------------------------------------------------------------------------------------------------------------------------------------------------------------------MPVSVIIVTFWLALLTVLLIQYFTAEGNDIPGPRGI-PIFGYLP-----------YFGKNPHLTFMELRKKYG--DVFSVQMGSFP-AIVISGKDTIKEALVTS-------GDDFS--GRPDFYTATLLDDA-----ESLTFGTFGNRYIQQRKIGSNV------LYAFSNARTNPLEDMVEEE-----VRRLCEEF---EKHEGEPFDPSS--AIFLSVGSVLYQICYGQNEE---VRNDE---KFCQFVEVSGDFSKFTGAGN--P-------------------------------------I-----DVMPWLRF----VMPWKLFSFLRVL-----GRLEKVIKANTKEQVESYSDDYRR-----HLVDGIHKV------ALEV--------EANPEIGLKGHHVRSMMGDITTAGFETISTTISWGILYMAANPKIQKKVYKEL-EQVVGSRC---VRLEDKPNLPYTVATITEIMRIANVLPLAVPRAT-TKDTQLKGFKVRKGTVVLPNFYSVTH-D-------------------------------------------------------------------------------------------------------------------------------------------------------------------------------------------------------------------------------------------------------------------------------------------------EKIW-GDPHVFRPERFLGRDGQLNKD---KMDQFT---------------------------------------------------------------------------------------------------------------------------------------------------------------------------------------------------------------------------------AFSMGRRKCLGE-------------------------------------------------------------------------------------------------------------------------------------------------------------------------------------------------------------FLARMEVFLFFAGIIQKCEIKKPEELEGYSFKG-SFGLTV-K-------------------------------------------------------------------------------------------------------------------------------------------------------------------------------------------------------------------------SEPYDICAALRT----------------------------------------------------------------------------------------------------------------------------------------------------------------------------------------------------------------------------------------------------------------------------------------------------------------------------------------------------------------------------------------------------------------------------------------------------------------------------------------------------------------------------------------------------------------------------------------------------------------------------------------------------------------------------------------------------------------------------------------------------------------------------------------------------------------------------------------------------------------------------------------------------------------------------------------------------------------------------------------------------------------------------------------------------------------------------------------------------------------------------------------------------------------------------------------------------------------------------------------------------------------------------------------------------------------------------------------------------------------------------------------------------------
>gi|556106635|gb|ESO95287.1|_hypothetical_protein_LOTGIDRAFT_117066_Lottia_gigantea
---------------------------------------------------------------------------------------------------------------------------------------------------------------------------------------------------------------------------------------------------------------------------------------------------------------------MSVTYFIVSFVDIQTLFIFFIVILLCYYIFTHPKLPPGPPGW-PIIGNLP-------LMNRIKPGKRYLFYKEMSEKYG--SICRIRFGIRN-MFLISGYDMVHEALSNV-------GNGLE--NRPNWLYTIEKSTKNG---KGIIFAN-GKEWKDVRRMALVT------LRDFGVGKLT-IEERIIEE-----FQAVKGEL--LKV-TGKPIRMKY--FLIRAVTNVICSILFGNRFD----YNDP---KYKGLVNALEDYFKTENTSS--P-------------------------------------I-----NALPWLRF--LPGRKQVRF----------LYIFFSFVSEQIKEHEDKFDKDDIK-----DFVDVYLKT------RE----------TADDKSMFTAGNIFRLIIDLFAAGTDTTANTLDWIILHMIGYPDILQKCQEEV-DKVVGKGN--VVHLVHRPHLPYVQATIQEVQRICNISPTTIPHGT-VRDTSLGGYTLTKDSIVIMNLMSVHT-D-------------------------------------------------------------------------------------------------------------------------------------------------------------------------------------------------------------------------------------------------------------------------------------------------PKYW-EDPEIFRPENFLDENGKLK-----RRKAFM---------------------------------------------------------------------------------------------------------------------------------------------------------------------------------------------------------------------------------PFGIGARECIGE-------------------------------------------------------------------------------------------------------------------------------------------------------------------------------------------------------------SLAKSELFLFFSNLINTFNFSRVNGKKVDFDGF--HGKSF-V-------------------------------------------------------------------------------------------------------------------------------------------------------------------------------------------------------------------------PKQYEVVVTPIPENL-------------------------------------------------------------------------------------------------------------------------------------------------------------------------------------------------------------------------------------------------------------------------------------------------------------------------------------------------------------------------------------------------------------------------------------------------------------------------------------------------------------------------------------------------------------------------------------------------------------------------------------------------------------------------------------------------------------------------------------------------------------------------------------------------------------------------------------------------------------------------------------------------------------------------------------------------------------------------------------------------------------------------------------------------------------------------------------------------------------------------------------------------------------------------------------------------------------------------------------------------------------------------------------------------------------------------------------------------------------------------------------------------------
>gi|405963339|gb|EKC28922.1|_Cytochrome_P450_2D4_Crassostrea_gigas
----------------------------------------------------------------------------------------------------------------------------------------------------------------------------------------------------------------------------------------------------------------------------------------------------------------------------------------------MSENNEATTLPPREPGK-FLVGNVD-------------FEPTIPVLLELRRKHG--DLVTLNIFGQK-VIVVCGHQTLTEVLERK-------ADYTV--EHPVVFGYTEYFE------SSGLLGAFRQVWKKQRKFVINT------FRKIDSGSAS-QESRVADV-----VVDFLKDV---DHANGCPIDIIK--LIKTNHYNIVSSLLFGEKFK----PEDE---TLSRLVELVDEATYIVPDQA-IL-------------------------------------------SMFEWLKY--LPGDRFKVKRQRHLV-----DEILKIVQQFVDEHKENAHEKDSI-----DFIYSFMQE------QERMRE------ARENMEGFNDRDMLLMGYGLLFGGV-SVVQALSWSFLYLVNHPDVVCNMQTEI-DNTIGKSR--SPTWKDKPSLPYCQAVLYEILRISSAIPVAPTHVL-TENIQVNGYTLPKGAWVLLGLCTVNW-D-------------------------------------------------------------------------------------------------------------------------------------------------------------------------------------------------------------------------------------------------------------------------------------------------SSIF-PEPEKFNPGRFINDSGQLFG----FEKVYA---------------------------------------------------------------------------------------------------------------------------------------------------------------------------------------------------------------------------------SYSLGPRSCAAQ-------------------------------------------------------------------------------------------------------------------------------------------------------------------------------------------------------------ALAEIEMFLFITSVVQKYNIANEPGKPMPSLEG-TYKGAH-I-------------------------------------------------------------------------------------------------------------------------------------------------------------------------------------------------------------------------PNPYNVCLKQRL----------------------------------------------------------------------------------------------------------------------------------------------------------------------------------------------------------------------------------------------------------------------------------------------------------------------------------------------------------------------------------------------------------------------------------------------------------------------------------------------------------------------------------------------------------------------------------------------------------------------------------------------------------------------------------------------------------------------------------------------------------------------------------------------------------------------------------------------------------------------------------------------------------------------------------------------------------------------------------------------------------------------------------------------------------------------------------------------------------------------------------------------------------------------------------------------------------------------------------------------------------------------------------------------------------------------------------------------------------------------------------------------------------
>gi|556106421|gb|ESO95073.1|_hypothetical_protein_LOTGIDRAFT_232181_Lottia_gigantea
------------------------------------------------------------------------------------------------------------------------------------------------------------------------------------------------------------------------------------------------------------------------------------------------------------------MKEEILEVVQPYISPVGFLLIFLGFTVWFTSKGNKKFNVPGPISW-PVIGNLH-----------QLGKKPHVKLTEFRKTYG--DVYTIRMGSRQ-TIVLNGLQTIKSAMIKQ-------AEDFA--GRPDFYSFKFIGNG-----KSMGFGDYGPRWKMHRRLAQNA------LATFINKKVNPIEDSISQE-----AQILVTNL--LNS-NRQPMDPHN--EIYLSVGSIICAICFGKKYK----RDDP---DFLHLIKMNDEFMAFAGAGN--P-------------------------------------V-----DMMPWMRH-----FTRRSFQTFLEI----LESMNKFCDSKRQEHLDTYDSSVTR-----DVTDCLIRA------VEETPE------QDKKTVGLTDEHILTTVQELIGAGFDTIASTLQWCVLYMMTNESVQEKVFQEI-KEKVGLQR--IPELEDMESLPFTEACLLETIRISCIFPFALPHST-TRDTKFQGYFIPDKTLVFVNMWSVSH-D-------------------------------------------------------------------------------------------------------------------------------------------------------------------------------------------------------------------------------------------------------------------------------------------------ESVF-PQPHKFDPGRFLNINGEIDRT---KIDNFL---------------------------------------------------------------------------------------------------------------------------------------------------------------------------------------------------------------------------------PFGAGRRKCPGE-------------------------------------------------------------------------------------------------------------------------------------------------------------------------------------------------------------QLAKMEMFMFFATLMQQCKFSCVPGEKVVVDSK--YGLTL-K-------------------------------------------------------------------------------------------------------------------------------------------------------------------------------------------------------------------------PINFHSIVTKR-----------------------------------------------------------------------------------------------------------------------------------------------------------------------------------------------------------------------------------------------------------------------------------------------------------------------------------------------------------------------------------------------------------------------------------------------------------------------------------------------------------------------------------------------------------------------------------------------------------------------------------------------------------------------------------------------------------------------------------------------------------------------------------------------------------------------------------------------------------------------------------------------------------------------------------------------------------------------------------------------------------------------------------------------------------------------------------------------------------------------------------------------------------------------------------------------------------------------------------------------------------------------------------------------------------------------------------------------------------------------------------------------------------
>gi|556101971|gb|ESO90623.1|_hypothetical_protein_LOTGIDRAFT_178826_Lottia_gigantea
------------------------------------------------------------------------------------------------------------------------------------------------------------------------------------------------------------------------------------------------------------------------------------------------------------------MAITYFSDTSNLQASLATFVVTLIGAKIVLHLIQKDNAPPGPQGL-PLLGYLP-----------FFGEFPYKTFKKLRRQYG--DIFSVQMGSFP-AVVLNGRELIKEALVNR-------GDDFS--GRPNFYSSQVCG-------PEALLLQYSDITVLHRKLATNY------LQKFTEARHNPIEEMVNDE-----VRIASSEF--ADT-NGKPFYPRD--IIFQCVGSVIFQICYGRDVN--IREENP---SFVEFTKSSSDFTQFVASGN--P-------------------------------------V-----EVMPYLRY--VMPWKVTKFKQI-------MKRLVSIRINQVKEIMKSYRPGHMR-----HLADGLISA------YQEE--------KNKPDSVFTEQRVFKTLDEITGAGFESIATTLTWTVLMLAAHPEIQEKAHQEI-ERVIGKRQ---PKLMDKFELNYCQALVNEVMRFTNIVPLSFPHAA-TKDTELAGYTIRKGTVVIPNLHSISH-D-------------------------------------------------------------------------------------------------------------------------------------------------------------------------------------------------------------------------------------------------------------------------------------------------PELW-GDPDTFRPDRYLDSNSLLDKS---SVDKFS---------------------------------------------------------------------------------------------------------------------------------------------------------------------------------------------------------------------------------VFSIGRRKCLGE-------------------------------------------------------------------------------------------------------------------------------------------------------------------------------------------------------------TLARKELFLFTVGMLQHCKFTKPDHIKEYTFAS-CKLGHS-N-------------------------------------------------------------------------------------------------------------------------------------------------------------------------------------------------------------------------PRHLEQRVRRS-----------------------------------------------------------------------------------------------------------------------------------------------------------------------------------------------------------------------------------------------------------------------------------------------------------------------------------------------------------------------------------------------------------------------------------------------------------------------------------------------------------------------------------------------------------------------------------------------------------------------------------------------------------------------------------------------------------------------------------------------------------------------------------------------------------------------------------------------------------------------------------------------------------------------------------------------------------------------------------------------------------------------------------------------------------------------------------------------------------------------------------------------------------------------------------------------------------------------------------------------------------------------------------------------------------------------------------------------------------------------------------------------------------
>gi|556093803|gb|ESO82456.1|_hypothetical_protein_LOTGIDRAFT_54271_partial_Lottia_gigantea
-------------------------------------------------------------------------------------------------------------------------------------------------------------------------------------------------------------------------------------------------------------------------------------------------------------------------------------------------------APPGPRGV-PLLGYLP-----------FFGDSPHLTFMKLREKYG--NIFSIQMGSLP-AVVIHGKDLIKEALVNR-------GDDFS--GRPQFFSNTLIGN------DTLTFGNFSEITILHKHLASSV------LFKFANARKNPIEEIVNFE-----ARMAASEL---VAMKGTPINPKE--AIYTSVGSIIFQVCFGKDRN--IREEDL---HFKEFIMNSEEFSKFVGSGN--P-------------------------------------V-----DVMPYLRF--VMPWKVTKFIDLVTR----FDNMVNI---KIEENKKVYTPGELR-----HLTDGLIAA------LKEE--------QDKPDSKFTEKRIFSTVVDILGAGFETVSTTLLWAILCLTKYPQVQERVQQEI-DDVLGKRQ---PMLQDKQNMDYCMATINEIMRYTCLAPLVIPHTA-TKDTELCGYSIKKDTIVIPNLYSISH-D-------------------------------------------------------------------------------------------------------------------------------------------------------------------------------------------------------------------------------------------------------------------------------------------------KETW-GDPDKFRPERYLDSKGQLDKT---ITEKFN---------------------------------------------------------------------------------------------------------------------------------------------------------------------------------------------------------------------------------VFSMGRRKCLGE-------------------------------------------------------------------------------------------------------------------------------------------------------------------------------------------------------------FLARTEIFLFFTGIFQLCKFS--------------------------------------------------------------------------------------------------------------------------------------------------------------------------------------------------------------------------------------------------------------------------------------------------------------------------------------------------------------------------------------------------------------------------------------------------------------------------------------------------------------------------------------------------------------------------------------------------------------------------------------------------------------------------------------------------------------------------------------------------------------------------------------------------------------------------------------------------------------------------------------------------------------------------------------------------------------------------------------------------------------------------------------------------------------------------------------------------------------------------------------------------------------------------------------------------------------------------------------------------------------------------------------------------------------------------------------------------------------------------------------------------------------------------------------------------------------------------------------------------------------------------------------------------------------------------------------------------------------------------------------------------------------------
>gi|405960896|gb|EKC26770.1|_Cytochrome_P450_2J1_Crassostrea_gigas
---------------------------------------------------------------------------------------------------------------------------------------------------------------------------------------------------------------------------------------------------------------------------------------------------------------------------------------------------------------------------------------------------------------------------------------------------------------------------------------------------MGFGKRC-LQGQIMEE-----VDCLMDEV---EKFENQPFDIHH--TLNTAVSNVICSLLFGKRFD----HEDA---KFKNLIKLLDKMFATTNPSS--P-------------------------------------A-----FVFPLLRF-----LPGSGFHNMEKI----FGDIDEFTEEIIKEHKKKFEENQMN-----NFVDGFLTK-----------------QTHDGNSTFTDKQLIIIVREFFGAGTETTSTTLRWALLFLIHHPEWQKDLRGDV-ETLIGKNQ---PTMENKENLPRIEAFILEVQRHANLAPFGIPHTP-REDFIYNGYLLPKGTCINFALDSVMM-D-------------------------------------------------------------------------------------------------------------------------------------------------------------------------------------------------------------------------------------------------------------------------------------------------SEIF-PDPFVFKPERFLDENGKCQGE---QKDKLI---------------------------------------------------------------------------------------------------------------------------------------------------------------------------------------------------------------------------------PFSIGKRSCLGE-------------------------------------------------------------------------------------------------------------------------------------------------------------------------------------------------------------SLAKMELFLFLTRFLQRFEIKPENPERLPTLEP-ILGLTN-M-------------------------------------------------------------------------------------------------------------------------------------------------------------------------------------------------------------------------PKDFKINFVKR-----------------------------------------------------------------------------------------------------------------------------------------------------------------------------------------------------------------------------------------------------------------------------------------------------------------------------------------------------------------------------------------------------------------------------------------------------------------------------------------------------------------------------------------------------------------------------------------------------------------------------------------------------------------------------------------------------------------------------------------------------------------------------------------------------------------------------------------------------------------------------------------------------------------------------------------------------------------------------------------------------------------------------------------------------------------------------------------------------------------------------------------------------------------------------------------------------------------------------------------------------------------------------------------------------------------------------------------------------------------------------------------------------------
>gi|405958274|gb|EKC24418.1|_Cytochrome_P450_2B19_Crassostrea_gigas
-----------------------------------------------------------------------------------------------------------------------------------------------------------------------------------------------------------------------------------------------------------------------------------------------------------------------MAFFLSFIDMTTALVFIVVFLFVSHWISTPGDQIPGPFAL-PFIGNLP--------MFFGMRQRLHIELLKLKEIYG--DVFRVYVGPYK-LIIISGYDNIHHAFVKH-------GLNFS--HRPNWLPNVKSRAEIYG--YGIVWGD-GDEWRRLRRFALQS------MRDFGVGKKS-LEEIILEE-----AKLLVEEF---AAREGQPINDVK-RMMTSSISNVIHHVTFGFRYP----HDDE---TFLRVIKLFDEVFKGPGPLV-ASLPKWCQIGRLMQVNYTYLSRYPHDDETFLRVIKLFDEVFKGPGPLVASLPKWCQIGRLKSSIKRSREA----IELLTEYVTEQIADHEKTYDGNNIR-----DFIDLYIQA------QRA---------EAKDNGKQTVHHLFRVILDLFSAGTETTATSLDWALLYMIEKPEIQQKCFKQI-----------------EKDYPHSVYYLHYADSVLLCSSMSLPHMT-NEDVQIAGYCIPKHTIVMGFLTTSHL-D-------------------------------------------------------------------------------------------------------------------------------------------------------------------------------------------------------------------------------------------------------------------------------------------------PKYF-PEPRQFRPGRFIDDVTGTIA----QQDQFI---------------------------------------------------------------------------------------------------------------------------------------------------------------------------------------------------------------------------------PFSLGPRACPGE-------------------------------------------------------------------------------------------------------------------------------------------------------------------------------------------------------------SLAKTEMFLVFSNLIQKFRFSKVSVDDVLDFSGITGITTC---------------------------------------------------------------------------------------------------------------------------------------------------------------------------------------------------------------------------ASPYRLKVESQHD---------------------------------------------------------------------------------------------------------------------------------------------------------------------------------------------------------------------------------------------------------------------------------------------------------------------------------------------------------------------------------------------------------------------------------------------------------------------------------------------------------------------------------------------------------------------------------------------------------------------------------------------------------------------------------------------------------------------------------------------------------------------------------------------------------------------------------------------------------------------------------------------------------------------------------------------------------------------------------------------------------------------------------------------------------------------------------------------------------------------------------------------------------------------------------------------------------------------------------------------------------------------------------------------------------------------------------------------------------------------------------------------------------
>gi|405958276|gb|EKC24420.1|_Cytochrome_P450_2B19_Crassostrea_gigas
----------------------------------------------------------------------------------------------------------------------------------------------------------------------------------------------------------------------------------------------------------------------------------------------------------------------MCAFFVSNIDLTTFLVFTVVFLFVLCVISTPRSYIPGPFAL-PFFGNLY--------FLARIGNRRYRETLRLQKQYG--DIFRLYIGKQM-MVTICGYENIHDAFVKH-------AAVLS--NRPEGLFKSQTKYGNL---EPGIILSNGEVWRKNRRFTIQT------MRDFGMGKKS-LEVVIAEE-----AKLLCADI---AAFNGKPIENIK-DLLSVSVSNTVHSVVFGYRCE----HDDE---EFLAVIKSIETLFKVPSI----------------------------------------------------FYRV--LPVFVQRLIGTAEGEREKASENLMNYVQKRIAEHEQTFDKNNLR-----DLVDRFLST-----------------------IPLEEDTMKKFVLEMFAAGTDTTATTLTWMILYILENPEIQEKCYQEIKKASYFSNILICILYSDRNNLPYLEATMLELQRCANIASSFMHYS--TEDVPIGGYVIPKNTMVTAFLPSVHL-D-------------------------------------------------------------------------------------------------------------------------------------------------------------------------------------------------------------------------------------------------------------------------------------------------PERF-PEPMKTRPERFLDEKSGKVV----NRDMLM---------------------------------------------------------------------------------------------------------------------------------------------------------------------------------------------------------------------------------PFSIGPRICPGE-------------------------------------------------------------------------------------------------------------------------------------------------------------------------------------------------------------TLAKTEMFIIFGNLVQKFKLCKVSPDHVLSFEG-LTGTIT-Y-------------------------------------------------------------------------------------------------------------------------------------------------------------------------------------------------------------------------PEPYRLRAEARN----------------------------------------------------------------------------------------------------------------------------------------------------------------------------------------------------------------------------------------------------------------------------------------------------------------------------------------------------------------------------------------------------------------------------------------------------------------------------------------------------------------------------------------------------------------------------------------------------------------------------------------------------------------------------------------------------------------------------------------------------------------------------------------------------------------------------------------------------------------------------------------------------------------------------------------------------------------------------------------------------------------------------------------------------------------------------------------------------------------------------------------------------------------------------------------------------------------------------------------------------------------------------------------------------------------------------------------------------------------------------------------------------------
>gi|405978157|gb|EKC42568.1|_Steroid_17-alpha-hydroxylase/1720_lyase_Crassostrea_gigas
------------------------------------------------------------------------------------------------------------------------------------------------------------------------------------------------------------------------------------------------------------------------------------------------------------------MLLLSLLSMDWAITGVIMIVVFYLTSVYLRDRRLRSFLPPGPVAW-PLVGNLP----------QIIGQDLHIALTNLADIFG--NLVWMKMGSEN-VLVVNSMDAAVASLVRQ-------GKVFS--GRPRKRKTVEVLLGEG---KDIVMNDVLPELKIHRRIVHSF------LSSQTHSDKDRLKHIILNE-----SRSLEDKMKTFSS-ESVSFDPKF--QVARVVANVLCQCILSRRFD----DVDE---QFHEQLRIVQDIVDNIESFN--I-------------------------------------V-----DVIPWLEH-----FPIPSWRRFLTS----LEKKDIWINRVIREHRETRTEEKDR-----DLVDIMLKI------QKEALESG----NEEEIRLLSDQNIGHIVHELFGGGIESTTMTILWFILYLIHNPQWQEKIYEEI-HENSEEDE--LPNPFERANYPLLEATVKETLRMACILPVGFPHRT-LRDTELNGYYIPADTMVLMNIWAIHH-D-------------------------------------------------------------------------------------------------------------------------------------------------------------------------------------------------------------------------------------------------------------------------------------------------KNAW-KDPDTFNPERFLYKDSG-------ERYSYL---------------------------------------------------------------------------------------------------------------------------------------------------------------------------------------------------------------------------------PFGIGHRVCLGS-------------------------------------------------------------------------------------------------------------------------------------------------------------------------------------------------------------NIAKMSVFSFCATLIKNYKITVPDGAPLPDMKP-NAGLTN-R-------------------------------------------------------------------------------------------------------------------------------------------------------------------------------------------------------------------------PKPFEIKLVKRC----------------------------------------------------------------------------------------------------------------------------------------------------------------------------------------------------------------------------------------------------------------------------------------------------------------------------------------------------------------------------------------------------------------------------------------------------------------------------------------------------------------------------------------------------------------------------------------------------------------------------------------------------------------------------------------------------------------------------------------------------------------------------------------------------------------------------------------------------------------------------------------------------------------------------------------------------------------------------------------------------------------------------------------------------------------------------------------------------------------------------------------------------------------------------------------------------------------------------------------------------------------------------------------------------------------------------------------------------------------------------------------------------------
>gi|556110321|gb|ESO98973.1|_hypothetical_protein_LOTGIDRAFT_114147_Lottia_gigantea
------------------------------------------------------------------------------------------------------------------------------------------------------------------------------------------------------------------------------------------------------------------------------------------------------------------MLETYLNKIPVSTTTQALLLGVTIGAITYTLFKKKTKIPPGPRPL-PLIGNLL---------LLNSSEPLFKLLFKWRKEYG--SIITLYMGNFFKMITLNNADVVNDALVKK-------GGDFA--GRMHLHSLEVISEGY----KSIAMADTTYAWKLQRKLSLQG------LRQYLSGNK--LEEKLHES-----VSRTIRLL--KEK-ENEPVSILS--YISLTVFNLLTGVCFSKSYE---MGDKE----FIELVSDFDTFSTEFGNGL--W-------------------------------------E-----DIVPLLKY-----WPTKKYNRLMKM----FNSFLDVMYKNYHEHVQSFSEDNLK-----DFTDFMIYA------KKQAAVD-----DPNIENIITDTHIVQTIADIFGAGVDTSRQTIVWTLYLLAENPEIQKKVQSEI-DEILDLNQ--APSVKDRSSLPYTEAVLHESMRICPVAPLSVPHTS-QCDTTLGEYEIQKGTTILINTWALHM-D-------------------------------------------------------------------------------------------------------------------------------------------------------------------------------------------------------------------------------------------------------------------------------------------------PETW-GDPEVFRPERFLDEDGSLAP----KTMSWL---------------------------------------------------------------------------------------------------------------------------------------------------------------------------------------------------------------------------------PFSAGRRNCLGE-------------------------------------------------------------------------------------------------------------------------------------------------------------------------------------------------------------TIARPELHLILAVLLRNFTFDKAVGPSGETWTM---EPAS-G-G-----------------------------------------------------------------------------------------------------------------------------------------------------------------------------------------FTFL--------------------------PPDNYMKIQSRK----------------------------------------------------------------------------------------------------------------------------------------------------------------------------------------------------------------------------------------------------------------------------------------------------------------------------------------------------------------------------------------------------------------------------------------------------------------------------------------------------------------------------------------------------------------------------------------------------------------------------------------------------------------------------------------------------------------------------------------------------------------------------------------------------------------------------------------------------------------------------------------------------------------------------------------------------------------------------------------------------------------------------------------------------------------------------------------------------------------------------------------------------------------------------------------------------------------------------------------------------------------------------------------------------------------------------------------------------------------------------------------------------------
>gi|556102740|gb|ESO91392.1|_hypothetical_protein_LOTGIDRAFT_228827_Lottia_gigantea
-------------------------------------------------------------------------------------------------------------------------------------------------------------------------------------------------------------------------------------------------------------------------------------------------MVFEESLEYVKELFAKYIPDKVWELLPKSKITKALLVGVSAGFLAYMIFKKRYKLPPGPRGW-PIVGNTI----------LFSEGNLPKICTDLARKYG--PVYMIYFGRER-CVILNNLEVINEALLKK-------GAQTS--DRFSGYAMDITLHNS----EDIIFGSYGTGWKLRRKVAARA------LRLFMVRGR--LNEKIQLA-----VSMTVEAM----LKEKEPFDPKP--YMFYTTLNIIAGFCFSASYE----YDDP---KYLEFLKLMNEQASVSSKGIMFE-------------------------------------------NICSTFAR--LGIYKTESCRKFESL----VGRILVLIGEHVEQHRANFKSGEVN-----DLIDSLLEA------EREIASE-----GEENMAYFQPIHISLIVFDIFLAGNETSRSTLLWAMMFILGVPNVQKKIQEEV-DSVSGGRF---LTTDDRKHLAYTDAVLHEVMRLGPVAPLGVGHRV-SCDVTLGGYDIPKGTMMLTNLWALHV-D-------------------------------------------------------------------------------------------------------------------------------------------------------------------------------------------------------------------------------------------------------------------------------------------------PDFW-PDVDQFKPERFLNEDGKMAP----KPDNWL---------------------------------------------------------------------------------------------------------------------------------------------------------------------------------------------------------------------------------PFSAGRRVCLGE-------------------------------------------------------------------------------------------------------------------------------------------------------------------------------------------------------------PLAKAELHLILAGLFQQLEFAPAPGTSVDIEPDIKGVALV---------------------------------------------------------------------------------------------------------------------------------------------------------------------------------------------------------------------------PKPFKVVVKKRY----------------------------------------------------------------------------------------------------------------------------------------------------------------------------------------------------------------------------------------------------------------------------------------------------------------------------------------------------------------------------------------------------------------------------------------------------------------------------------------------------------------------------------------------------------------------------------------------------------------------------------------------------------------------------------------------------------------------------------------------------------------------------------------------------------------------------------------------------------------------------------------------------------------------------------------------------------------------------------------------------------------------------------------------------------------------------------------------------------------------------------------------------------------------------------------------------------------------------------------------------------------------------------------------------------------------------------------------------------------------------------------------------------
>gi|556110469|gb|ESO99120.1|_hypothetical_protein_LOTGIDRAFT_201350_Lottia_gigantea
-------------------------------------------------------------------------------------------------------------------------------------------------------------------------------------------------------------------------------------------------------------------------------------------------MVIENSVRYIVDLINKYVPEDVHKLLPESPLSQALLIGTATGLLAYLIFRKRYKLPPGPFAL-PIVGSPI----------FWSTKNIGIAFRELTKTYG--PVFTVYLGPQR-TVVLNDINSVNEALLKK-------GAHFS--NRRQFYSIHRVLNNS----EDIIFDNYGTAWKLRRKLASRA------IRLFVTSNS--FNQKIEEA-----VSKTLEAM----LKEPREFDPKP--YMFYVVLNIIAGMCFGKSYA----YGDP---EYLDLLNNLEANNAVQNDGL-IF-------------------------------------E-----NIFSWFAG----IYKTKRCRTQEDL----MEKFLSHVGGYVEEHKANFQPGKIT-----DFTDSLLQA------QLDIAAE-----GKDDMSHLKPVHINLIIFDIFIAGNDTSRNTLIWTLMFIIGTDGVQNKIQTEV-DKAIGKLR--FPTTHDRNNLPYTDAVLHESMRLGPVAATGVPHST-SCDTTLGKYDIPKDTMIMINHYSLHT-N-------------------------------------------------------------------------------------------------------------------------------------------------------------------------------------------------------------------------------------------------------------------------------------------------PDNW-SDVDKFKPERFLDDDGTMAP----KPDNWL---------------------------------------------------------------------------------------------------------------------------------------------------------------------------------------------------------------------------------PFSAGRRVCAGE-------------------------------------------------------------------------------------------------------------------------------------------------------------------------------------------------------------SLAKPELHLILASLFHRLEFSPAPGTTINMTPD-LSPVTM-A-------------------------------------------------------------------------------------------------------------------------------------------------------------------------------------------------------------------------PKPFKVVVKKRF----------------------------------------------------------------------------------------------------------------------------------------------------------------------------------------------------------------------------------------------------------------------------------------------------------------------------------------------------------------------------------------------------------------------------------------------------------------------------------------------------------------------------------------------------------------------------------------------------------------------------------------------------------------------------------------------------------------------------------------------------------------------------------------------------------------------------------------------------------------------------------------------------------------------------------------------------------------------------------------------------------------------------------------------------------------------------------------------------------------------------------------------------------------------------------------------------------------------------------------------------------------------------------------------------------------------------------------------------------------------------------------------------------
>gi|405955710|gb|EKC22716.1|_Cytochrome_P450_2D28_Crassostrea_gigas
------------------------------------------------------------------------------------------------------------------------------------------------------------------------------------------------------------------------------------------------------------------------------------------------------------------------------------------------------------------------------------------------------------------MIVVCGHKTLTEVLEKN-------GENTY--EHPFVFGFKEYFE------CSGILGAFGQVWKKQRKFVIDT------LRKIDSGSAN-QESHVADV-----VVDFLKDV---ELANGQPIEMKK--VINTNHCNIIFSLLFGEKFE----HGDE---TLSRLAGLVEEAGYAVSDSG-VL-------------------------------------------SFFEWLKY--LPGDLFKAKRLRYLV-----DEIKKVVKESADKHKEKTHDADAT-----DFIYSFMQE------QERMTQ------AGEDMEGFTDRDMILFGFGFLFGGI-PVTHALAWSFLYLVHHPDVVSNMQKEI-DNIIGKNR--LPTMEDRPSLPYCQAVIYEVLRMASVSSGAPAHVL-SADIEVNGYTLPKDAWLIPGLSTINW-D-------------------------------------------------------------------------------------------------------------------------------------------------------------------------------------------------------------------------------------------------------------------------------------------------PSIH-TEPEKFNPGRFINDEGQLFG----YEKVYT---------------------------------------------------------------------------------------------------------------------------------------------------------------------------------------------------------------------------------SFFIGPRTCLGQ-------------------------------------------------------------------------------------------------------------------------------------------------------------------------------------------------------------SLAMIEMFLIITSVVQKYDIGNEPGKPLVSLEG-IYKGVH-I-------------------------------------------------------------------------------------------------------------------------------------------------------------------------------------------------------------------------PSPYNLCLKNRL----------------------------------------------------------------------------------------------------------------------------------------------------------------------------------------------------------------------------------------------------------------------------------------------------------------------------------------------------------------------------------------------------------------------------------------------------------------------------------------------------------------------------------------------------------------------------------------------------------------------------------------------------------------------------------------------------------------------------------------------------------------------------------------------------------------------------------------------------------------------------------------------------------------------------------------------------------------------------------------------------------------------------------------------------------------------------------------------------------------------------------------------------------------------------------------------------------------------------------------------------------------------------------------------------------------------------------------------------------------------------------------------------------
>gi|556109696|gb|ESO98348.1|_hypothetical_protein_LOTGIDRAFT_231412_Lottia_gigantea
-----------------------------------------------------------------------------------------------------------------------------------------------------------------------------------------------------------------------------------------------------------------------------MKVLIKIRINQTTKRKKSVVSINSSVIVCLNLSVSDKMLVEYMDKIPLSYTSQALVLAAIVGYVTYKLLKKKHKLPPGPRGL-PLVGSLL--------TIMGSKIPMYKFMFNLKKEYG--QIVTVQLGPVK-MIVLNGPDVVKETLIKK-------GRDTS--GRMKTHSIRVLSDNF----KSIVASDATPTWKIQRKLALQG------MRQYLSGKN--LEEKLFES-----TTKVIQLM--KQK-VGEPTDITK--YMSLVVFNMLHGVCFSKRFD----LEDE---LFIKLLNNLDKFGEEISTGV--L-------------------------------------E-----DIVPLLKY-----WPTKRFQRIIHY----HHSNVNFIRSEFEAHKENFSEGNLK-----DVTDFLIHA------RNQEALE-----DPTIKTLITDEHLVHTISDVFGAGVDTSRQSLTWTIYLLVENPRVQKAAQDEI-DNVLSVDQ--QPTLRDRERLPYTEAVLHESLRMHSPAPMGVPHCT-TADITIGGYDIPKGSTLFTNFWALQM-D-------------------------------------------------------------------------------------------------------------------------------------------------------------------------------------------------------------------------------------------------------------------------------------------------PEVW-GDPEVFRPERFLDEDGKLAP----KNASWM---------------------------------------------------------------------------------------------------------------------------------------------------------------------------------------------------------------------------------PFSAGRRNCLGE-------------------------------------------------------------------------------------------------------------------------------------------------------------------------------------------------------------TIARPELHLILTLLLRNFSFSKGEHPEGKPWSI---DPAS-EGGFLSK-------------------------------------------------------------------------------------------------------------------------------------------------------------------------------------------------------------------PPSNFIVVTSRS----------------------------------------------------------------------------------------------------------------------------------------------------------------------------------------------------------------------------------------------------------------------------------------------------------------------------------------------------------------------------------------------------------------------------------------------------------------------------------------------------------------------------------------------------------------------------------------------------------------------------------------------------------------------------------------------------------------------------------------------------------------------------------------------------------------------------------------------------------------------------------------------------------------------------------------------------------------------------------------------------------------------------------------------------------------------------------------------------------------------------------------------------------------------------------------------------------------------------------------------------------------------------------------------------------------------------------------------------------------------------------------------------------
>gi|405968977|gb|EKC33995.1|_Steroid_17-alpha-hydroxylase/1720_lyase_Crassostrea_gigas
---------------------------------------------------------------------------------------------------------------------------------------------------------------------------------------------------------------------------------------------------------------------------------MCERDILKLTKSLVKTVLKASVAFRDKNNTQREGIKDSIMLTLSMNTQTILAGMSIGLFVYYVIKRMRYRLPPGPWCI-PLVGHYK----------IYSSPEIHVKIAKLAKEYG--PIVRLSAGPQT-WVVLNDINSVLEAMIITTIISCFCKNNRK--AKLSEESGDMFTEGG----KDIALANYSASWKFHRKIAGKA------LRHYLQGDL--LENMIQDN-----MNKFLDKM----AEEKGPFVFKE--YVDLMVFHQLYTICFGEKRP----VDDP---EVKEFIKLDNDLSEKFGAGF--------------------------------------------FEDIFPYLKN----IFTTAKWKVFLVL----SEEVLNILRKKFKEHKETFQPGVNR-----DFIDSMLIA------KQEAKDEG----DEAVLEILDDTHLVQTISDIFFAGVDTTRFTMDWFVYFMTRFPEFQEKCQEEI-DRVVGPHQ---PSMKDRSKLDYTEACLFESMRLSNVLGLGVPHMT-ICDSQIGGYDVPKGTTVLINFWALHH-D-------------------------------------------------------------------------------------------------------------------------------------------------------------------------------------------------------------------------------------------------------------------------------------------------PKQW-KDPEQFDPHRFLDENGKMKPI---KPESWL---------------------------------------------------------------------------------------------------------------------------------------------------------------------------------------------------------------------------------PFSAGRRVCLGE-------------------------------------------------------------------------------------------------------------------------------------------------------------------------------------------------------------TLAKPEILLMCANLLKRFEISLPEGVKPNLEYH-MQGFGVEL-------------------------------------------------------------------------------------------------------------------------------------------------------------------------------------------------------------------------PSDYKIVVKERSG---------------------------------------------------------------------------------------------------------------------------------------------------------------------------------------------------------------------------------------------------------------------------------------------------------------------------------------------------------------------------------------------------------------------------------------------------------------------------------------------------------------------------------------------------------------------------------------------------------------------------------------------------------------------------------------------------------------------------------------------------------------------------------------------------------------------------------------------------------------------------------------------------------------------------------------------------------------------------------------------------------------------------------------------------------------------------------------------------------------------------------------------------------------------------------------------------------------------------------------------------------------------------------------------------------------------------------------------------------------------------------------------------------
>gi|556102734|gb|ESO91386.1|_hypothetical_protein_LOTGIDRAFT_182666_Lottia_gigantea
---------------------------------------------------------------------------------------------------------------------------------------------------------------------------------------------------------------------------------------------------------------------------------------------------MDHMKEYLQSIYDQISELLSVQLSKQSTFTKTILIGTTAGAIAYSILKKRHRLPPGPLAL-PIVGNLL--------FIFSQKEGWAKSFLRLSKKYG--PVFTIYQGPFP-VIVLNDIKSINEALIQR-------STDYS--NRWIRHSFKLINSNG----KGLVFSNPDEEWKARKKTTAKALSFIFLLRNYIGSSN--FETHIGEA-----VTEAIQVM----LQQTKPFDPDP--FILFITINVLASMCFGTRYD----YNDD---NYKLLLKIMEDLGEVLGEGI-CL-------------------------------------E-----DFISPLRL-----YPSKRFHKLQDI----SRRALDYVTRNIQEHRCLYNKDRIT-----DLTYGLLKA------EED---------SREGTVVLNEEQIRSSLIDLVLAGNDTSRQTLYWAIFYLAAYPDIQNKIYQEV-RRVVDKTR--MPKITDREKLPYTYAFLHEVMRLGTAITVGVPHLT-AVDTKIGEYDVPKNTTVFINHWGLHH-D-------------------------------------------------------------------------------------------------------------------------------------------------------------------------------------------------------------------------------------------------------------------------------------------------PDQW-EDVETFKPERFLDHTGNMAP----KPENWL---------------------------------------------------------------------------------------------------------------------------------------------------------------------------------------------------------------------------------PFSTGRRLCIGK-------------------------------------------------------------------------------------------------------------------------------------------------------------------------------------------------------------TLAMPELHLIIASLVQRLEIRAEPGRPVNFEAK-EGPMEY-A-------------------------------------------------------------------------------------------------------------------------------------------------------------------------------------------------------------------------SHPYKIIVIDRNP---------------------------------------------------------------------------------------------------------------------------------------------------------------------------------------------------------------------------------------------------------------------------------------------------------------------------------------------------------------------------------------------------------------------------------------------------------------------------------------------------------------------------------------------------------------------------------------------------------------------------------------------------------------------------------------------------------------------------------------------------------------------------------------------------------------------------------------------------------------------------------------------------------------------------------------------------------------------------------------------------------------------------------------------------------------------------------------------------------------------------------------------------------------------------------------------------------------------------------------------------------------------------------------------------------------------------------------------------------------------------------------------------------
>gi|405969779|gb|EKC34730.1|_Cytochrome_P450_2B4_Crassostrea_gigas
--------------------------------------------------------------------------------------------------------------------------------------------------------------------------------------------------------------------------------------------------------------------------------------------------------MQSIPQGILLKNENKTNDMIEILEHLQQYVPGARSAAELEQIQEREDRNPKMRAI-PVGDQLTYERISGTHMARLDGDSQEERLEGLITMVE--DFHEKKMNFLQ-VVVVCGYEMLREVFVVN-------GDATS--DRPQNYLMKELSE------NAGVLATSGPVWRELRNFCLRT------LRDLGYNKRI-IDNRVQEE-----IPYVLDEI---EHCIGQPFDIKP--LIQMSISNIVCSIVYGKRYD----YQDP---EFRKLIANMSTVFEKGSSTG--------------------------------------------AINFFPFLRF--LPGDLFGVKKLKECN-----QVEVEFNKQRIKDHKTFFNPRDPPR----DYIDSILFA-------------------QTKTEMLNKTQVYHHISEMFAAGTDTTATALRWALLYLIHYPEVQDKMASEI-MQVTDGAR--LPVIADKVNMPYSTAVVTEVLRMGNVAPLSLPHVT-SQDFTVAGYLIPKDTTLIPCLSSFTH-D-------------------------------------------------------------------------------------------------------------------------------------------------------------------------------------------------------------------------------------------------------------------------------------------------ADMF-PNPHKFDPGRYINSEGFLT-----GQEKVL---------------------------------------------------------------------------------------------------------------------------------------------------------------------------------------------------------------------------------AFSLGL------------------------------------------------------------------------------------------------------------------------------------------------------------------------------------------------------------------------------------------------------------------------------------------------------------------------------------------------------------------------------------------------------------------------------------------------------------------------------------------------------------------------------------------------------------------------------------------------------------------------------------------------------------------------------------------------------------------------------------------------------------------------------------------------------------------------------------------------------------------------------------------------------------------------------------------------------------------------------------------------------------------------------------------------------------------------------------------------------------------------------------------------------------------------------------------------------------------------------------------------------------------------------------------------------------------------------------------------------------------------------------------------------------------------------------------------------------------------------------------------------------------------------------------------------------------------------------------------------------------------------------------------------------------------------------------------------------------------------------------------------------------------------------------------------------------------------------------------------------------------------------------------------------
>gi|149930901|gb|ABR45717.1|_CYP356A1_Crassostrea_gigas
------------------------------------------------------------------------------------------------------------------------------------------------------------------------------------------------------------------------------------------------------------------------------------------------------------------------MLKLSMNTQTVLAGICVGLLVYYVIKRMRYRLPPGPWCI-PLVGHYK----------IYSSPEMHKKIAALSKDYG--PVVRISFGPQT-WVVLNDINTVVEAMVKR-------KADFA--GRPHFTSGDVFTEGG----KDIAFSNYSASWKFHRKIAGKA------LRHYLQGDL--LENMIQEN-----MNKFLNKM----AEEKEPFMFKE--YVDLMVFHQLYTICFGEKRP----TDDP---EVNKLLKIDNDLIDKLGTGL--------------------------------------------FEDIIPYFKD----IYPTKKWQMFLSM----VDEMLTVLRRKFREHVETFQPGVNR-----DFIDSMLIA------KQEAKDEG----DEAALEVMDDTHLVQTISDIFFAGVDTTRFTMDWFVYFMTRFPEFQAKCQEEI-DRVVGSEQ---PSMKDRSKLDYTEACLFESMRLSNVVGIGLPHMT-ICDSQVGGYDVPKGTTVVINHWALHH-D-------------------------------------------------------------------------------------------------------------------------------------------------------------------------------------------------------------------------------------------------------------------------------------------------PKYW-KDPEEFDPLRYLDENGKMKPA---KPDSWL---------------------------------------------------------------------------------------------------------------------------------------------------------------------------------------------------------------------------------PFSAGRRVCLGE-------------------------------------------------------------------------------------------------------------------------------------------------------------------------------------------------------------SLAKPEILLMCANLLQRFEISLPEGVKPNLEHR-LPGFGVEL-------------------------------------------------------------------------------------------------------------------------------------------------------------------------------------------------------------------------PSDYKIVVKERNRD--------------------------------------------------------------------------------------------------------------------------------------------------------------------------------------------------------------------------------------------------------------------------------------------------------------------------------------------------------------------------------------------------------------------------------------------------------------------------------------------------------------------------------------------------------------------------------------------------------------------------------------------------------------------------------------------------------------------------------------------------------------------------------------------------------------------------------------------------------------------------------------------------------------------------------------------------------------------------------------------------------------------------------------------------------------------------------------------------------------------------------------------------------------------------------------------------------------------------------------------------------------------------------------------------------------------------------------------------------------------------------------------------------
>gi|556110747|gb|ESO99398.1|_hypothetical_protein_LOTGIDRAFT_158485_Lottia_gigantea
-----------------------------------------------------------------------------------------------------------------------------------------------------------------------------------------------------------------------------------------------------------------------------------------------------------------------------------------------------------------------------MYKYLSQEGYIGKICTDLAKKYG--PVYMIYFGQEK-CVILNNLEVINEALLKK-------GAQTS--DRVTGYTTDITMHNS----EDIIFGSYGTGWKLRRKVAARA------IRLFMVGGC--LNEKIQFA-----VSKTVEAM----LKENEPFDPKP--YMFYTTLNIIAGFCFSTSYE----YDDP---KYLEFLKLFEEQTSVASSGI-VF-------------------------------------E-----NICSIFAR--LGIYKTKSCRKLESL----IGRILFLIGEHVEQHRANFKSGKVN-----DLIDSLLHA------EREIASE-----GEENMAFFQPMHIVLIVFDMFLAGNDTSRSTLLWAMMFILGVPNVQKKIQEEV-DLVSGGHC---LKMDDRQHLAYTDAVLHEVMRLGSVAPLGVGHKV-SCDITLGGYDIPKGTMLMTNLWALHV-D-------------------------------------------------------------------------------------------------------------------------------------------------------------------------------------------------------------------------------------------------------------------------------------------------PKFW-PNVDQFKPERFLTEDGKMAP----KPDNWL---------------------------------------------------------------------------------------------------------------------------------------------------------------------------------------------------------------------------------PFSAGRRVCLGE-------------------------------------------------------------------------------------------------------------------------------------------------------------------------------------------------------------PLAKAELHLILAGLFQQLEFAPAPGTSVDIEPDVKGLVLV---------------------------------------------------------------------------------------------------------------------------------------------------------------------------------------------------------------------------PKPFKVVVKKRY----------------------------------------------------------------------------------------------------------------------------------------------------------------------------------------------------------------------------------------------------------------------------------------------------------------------------------------------------------------------------------------------------------------------------------------------------------------------------------------------------------------------------------------------------------------------------------------------------------------------------------------------------------------------------------------------------------------------------------------------------------------------------------------------------------------------------------------------------------------------------------------------------------------------------------------------------------------------------------------------------------------------------------------------------------------------------------------------------------------------------------------------------------------------------------------------------------------------------------------------------------------------------------------------------------------------------------------------------------------------------------------------------------
>gi|556095995|gb|ESO84647.1|_hypothetical_protein_LOTGIDRAFT_204704_Lottia_gigantea
-------------------------------------------------------------------------------------------------------------------------------------------------------------------------------------------------------------------------------------------------------------------------------------------------MAVQEGIDYVSELISKYVPDEIHNYIPESMISRTLLVGTTTGILAYLIFKKRYKLPPGPWSL-PIIGHRM----------FASDENIARKWFDLSKIYG--PVLTVYMGPSP-VVVLNNIESVNEALLKK-------GAQFA--GRFAFYSADQLFHNS----EDIIFSRYSTGWKLRRKIASRA------IRLFMVNGN--FNQKIEDA-----VKKTVDTM----LKEKGAFDPKP--YLFYTTLNIIAAMCFGKCYG----YEDK---EYRDLLRDLDRFGEVNGDGF-VF-------------------------------------E-----NIFPWFAG----LYKTRRYRQLEVI----TNGFIAFIEQKVNVHKEKFVPGQIH-----DFTDSLLQA------AIEIEAE-----GEDNMTNFEPIHIVLTVLDIFFAGNDTSRQTLLYSLMYTIGVPGIQQKLQQEV-DSVIGKDR--YPTTDDRDNLPYSSAVLQEAMRMGPVVPAGVPHTT-TCDTTLGEYEIPKDTMVIINHYAMHN-D-------------------------------------------------------------------------------------------------------------------------------------------------------------------------------------------------------------------------------------------------------------------------------------------------PNKW-EEVDRFKPERYLDEDGKLAP----KPESWL---------------------------------------------------------------------------------------------------------------------------------------------------------------------------------------------------------------------------------PFSAGRRVCLGE-------------------------------------------------------------------------------------------------------------------------------------------------------------------------------------------------------------PLAKPELQLIIASLFQRLEFSPEPGTQIDMELV-EKNVTI-T-------------------------------------------------------------------------------------------------------------------------------------------------------------------------------------------------------------------------PKPFKVVVKKR-----------------------------------------------------------------------------------------------------------------------------------------------------------------------------------------------------------------------------------------------------------------------------------------------------------------------------------------------------------------------------------------------------------------------------------------------------------------------------------------------------------------------------------------------------------------------------------------------------------------------------------------------------------------------------------------------------------------------------------------------------------------------------------------------------------------------------------------------------------------------------------------------------------------------------------------------------------------------------------------------------------------------------------------------------------------------------------------------------------------------------------------------------------------------------------------------------------------------------------------------------------------------------------------------------------------------------------------------------------------------------------------------------------
>gi|556111575|gb|ESP00227.1|_hypothetical_protein_LOTGIDRAFT_141177_partial_Lottia_gigantea
------------------------------------------------------------------------------------------------------------------------------------------------------------------------------------------------------------------------------------------------------------------------------------------------------------------------------------------------------------------------------------------------------------------------------------------STQVV---------------------------------------------------------------------------------------------------------------------------------------------------------------------------------------------------NFLPILRF--LPGDLFKYHRTINNV----YKANATLVEPAIEEHLKNYDEDNTD-----DFISCYLKE------MKKNE-------KAGMASNIDLINLKMAIGDLFVAGTGTISTTILWSILYFLHYPQVYQKCYKEI-QDVVGSGR--PPSVKDRVNMPYFEAFNMEILRHANIVLVGVPRAV-EEDTVYQGHFIPKNAIILPNVDSVLA-S-------------------------------------------------------------------------------------------------------------------------------------------------------------------------------------------------------------------------------------------------------------------------------------------------DEIW-GDARAFRPERFLDEMGRVI-----HREEWI---------------------------------------------------------------------------------------------------------------------------------------------------------------------------------------------------------------------------------PFSMGRRNCLGE-------------------------------------------------------------------------------------------------------------------------------------------------------------------------------------------------------------GLAKMEQFLFLTTLVQRFDFQVEDPQNIPPLKG-NYGITH-A-------------------------------------------------------------------------------------------------------------------------------------------------------------------------------------------------------------------------PLKYNVQAIPR-----------------------------------------------------------------------------------------------------------------------------------------------------------------------------------------------------------------------------------------------------------------------------------------------------------------------------------------------------------------------------------------------------------------------------------------------------------------------------------------------------------------------------------------------------------------------------------------------------------------------------------------------------------------------------------------------------------------------------------------------------------------------------------------------------------------------------------------------------------------------------------------------------------------------------------------------------------------------------------------------------------------------------------------------------------------------------------------------------------------------------------------------------------------------------------------------------------------------------------------------------------------------------------------------------------------------------------------------------------------------------------------------------------
>gi|405973310|gb|EKC38032.1|_Cytochrome_P450_1A1_Crassostrea_gigas
--------------------------------------------------------------------------------------------------------------------------------------------------------------------------------------------------------------------------------------------------------------------------------------------------------------MTMIGSGSNFHSNQKTSDLVGVVTVLCTVFVTLKIILEWSRRPPGPWGL-PVVGHLP-----------FLGSRPVEKFREYQRHYG--DVFSLRFGMWP-TVVICGKDTVKTTLTRD-------SDSFA--ARPPFFSIKSLNDM-----KGLSFSGFDERYIQHRKIASSV------LREFSSYEHSGMHEVFREE-----ACILVSNF--LEA-KGKPFNPKS--EIYLATGSSIYQFCYGKGEN---IREDP---DFLKVMNDQAIFQEFFTAGS-YF-------------------------------------------DVLPWLQY-----VCPGRFNRFLEL----VNHFKNARNAHEIEIKNTFDLMHTR-----HAMDGLLNA------CLKYNIT-----DLPNEVGLTKSQILGTLQDFFGAGFETTATTLNWALMYLAEYQEVQLKIQKEL-DETIGRNK--VIAISDRNFLPYTMAAISEIMRLSPVVPMGIPHMT-TTDVFVKGNLIEKGTVVFFNIASVMH---------------------------------------------------------------------------------------------------------------------------------------------------------------------------------------------------------------------------------------------------------------------------------------------------DEYW-GNPFEFQPERFLDDKGCLIKE---KVDNVL---------------------------------------------------------------------------------------------------------------------------------------------------------------------------------------------------------------------------------AFSAGRRSCIGK-------------------------------------------------------------------------------------------------------------------------------------------------------------------------------------------------------------MMAQSEIFFMLAHLLQNCSIDKPENTHYDFNGN--YGLSY-S-------------------------------------------------------------------------------------------------------------------------------------------------------------------------------------------------------------------------PKEYEICVHPR-----------------------------------------------------------------------------------------------------------------------------------------------------------------------------------------------------------------------------------------------------------------------------------------------------------------------------------------------------------------------------------------------------------------------------------------------------------------------------------------------------------------------------------------------------------------------------------------------------------------------------------------------------------------------------------------------------------------------------------------------------------------------------------------------------------------------------------------------------------------------------------------------------------------------------------------------------------------------------------------------------------------------------------------------------------------------------------------------------------------------------------------------------------------------------------------------------------------------------------------------------------------------------------------------------------------------------------------------------------------------------------------------------------
>gi|556095993|gb|ESO84645.1|_hypothetical_protein_LOTGIDRAFT_131752_Lottia_gigantea
-----------------------------------------------------------------------------------------------------------------------------------------------------------------------------------------------------------------------------------------------------------------------------------------------------------------------------------------------------------------------------------------------------------MSGPVT-CVTLNDAEVVREALIKK-------DVEFA--GRVKMHSVERLTDGY----KDIVFADLNAEWKVLRKVALQG------MRYFASGEK--LGEKLYDA-----GSQMIKII---REKEGEKLDMEK--YISLLIFNFLHGICFHKRFD----VDDK---EFLYMLEMLNVVNEEFGNGL--------------------------------------------WEDVIPLLRY-----WPTKRFRRIVHA----LDYFNKFIKKEYEDHKKTFSKDDIK-----DFTDFLINA------RNEAIAE-----DPAVEQMITDIHVAQVISDIFSAGVDTTRQTLTWAIFLLVQHPEIQKKAQEEI-DQVLDKDQ--QPSISDKERLPYTEAVLHESMRFMPVVPLGVPHST-LCDTTLGEYEIPKGTMVMVNHYALHM-D-------------------------------------------------------------------------------------------------------------------------------------------------------------------------------------------------------------------------------------------------------------------------------------------------KDVW-GDPEVFRPERLLDEDGSLAP----KPMSWL---------------------------------------------------------------------------------------------------------------------------------------------------------------------------------------------------------------------------------PFSCGRRNCLGE-------------------------------------------------------------------------------------------------------------------------------------------------------------------------------------------------------------TIARPEMLLVLAMLLRNFSFSCAEGNTLNMTPI-GFGTMK---------------------------------------------------------------------------------------------------------------------------------------------------------------------------------------------------------------------------PPKNETIATIRK----------------------------------------------------------------------------------------------------------------------------------------------------------------------------------------------------------------------------------------------------------------------------------------------------------------------------------------------------------------------------------------------------------------------------------------------------------------------------------------------------------------------------------------------------------------------------------------------------------------------------------------------------------------------------------------------------------------------------------------------------------------------------------------------------------------------------------------------------------------------------------------------------------------------------------------------------------------------------------------------------------------------------------------------------------------------------------------------------------------------------------------------------------------------------------------------------------------------------------------------------------------------------------------------------------------------------------------------------------------------------------------------------------
>gi|556095994|gb|ESO84646.1|_hypothetical_protein_LOTGIDRAFT_196500_Lottia_gigantea
------------------------------------------------------------------------------------------------------------------------------------------------------------------------------------------------------------------------------------------------------------------------------------------------------------------MLETLTNNIPLTITSQALIVGLTIGMISYRFIGKKYKLPPGPWGP-PFFGNLW----------SFRSESLFRLLCKWKVKYG--PIITVHFGPVK-CVTLNSTEVVREALIKK-------DIDFA--GRLKTHTFERLTNGY----KDIVFGDFGTEWKVLRKVALQG------MRQFASGEK--LGEKLHES-----GSKVFKLM--REK-EGEVLDIEK--HITLFIVNFIYGLCFHKSFE---IDDKE----FLYILQLFTKISAEFGNGL--W-------------------------------------E-----DIIPLLRY-----YPTKKYIRIMDA----FDYLNDLLIKEHENHKKSFSTDDMK-----DLTDYLINA------RNEAIAE-----DPAVEQMITDQHIVETLKDIFTAGVDTTRQTLTWTIYLLVQHPEIQKKAQEEI-DQVLDAGQ--QPSISDKERLPYTEAVLHESMRFMPVVPLGVPHST-LCDTTLGEYDIPKGTMVMVNHYALHM-D-------------------------------------------------------------------------------------------------------------------------------------------------------------------------------------------------------------------------------------------------------------------------------------------------KDVW-GDPEVFRPERLLDEDGSLAP----KPMSWL---------------------------------------------------------------------------------------------------------------------------------------------------------------------------------------------------------------------------------PFSCGRRNCLGE-------------------------------------------------------------------------------------------------------------------------------------------------------------------------------------------------------------TIARPEMLLVLAMLLRNFSFSCAEGKIMNMTPL--ESTIS-L-P-----------------------------------------------------------------------------------------------------------------------------------------------------------------------------------------------------------------------PPQNDLIAEVRK----------------------------------------------------------------------------------------------------------------------------------------------------------------------------------------------------------------------------------------------------------------------------------------------------------------------------------------------------------------------------------------------------------------------------------------------------------------------------------------------------------------------------------------------------------------------------------------------------------------------------------------------------------------------------------------------------------------------------------------------------------------------------------------------------------------------------------------------------------------------------------------------------------------------------------------------------------------------------------------------------------------------------------------------------------------------------------------------------------------------------------------------------------------------------------------------------------------------------------------------------------------------------------------------------------------------------------------------------------------------------------------------------------
>gi|405975685|gb|EKC40235.1|_Cytochrome_P450_1A1_Crassostrea_gigas
--------------------------------------------------------------------------------------------------------------------------------------------------------------------------------------------------------------------------------------------------------------------------------------------------------------MTTIGSGSIFHLDQKTSALVGVVTVLCTVFVTLKIILEWSRRPPGPWGL-PVVGHLP-----------FLGSRPVEKFREYQRLYG--DVFSLRFGMWP-TVVICGKDTVKTTLTRD-------SDSFA--SRPPFFSIKSLNDM-----KSLSFSGFDERYIQHRKIASSV------LREFSSYDHSGMLEVFREE-----ADILVSSF--LEA-KGKPFNPKS--EIYLAAGSSIYQFCYGKGEN---IREDP---EFLKVMNDQAIFQEFFTAGN-YF-------------------------------------------DVLPWLQY-----VCPDRFNRFLEL----ANHFKNASNAHEIEIKNTFDPMHTR-----HALDGLLNA------CLKYNIT-----DLPNEVGLTKSQILGTLQDFFGAGFDTTATTLNWALMYLAEYQDVQLKIQKEL-DETIGRNK--VIAISDRNVLPYTMAAISEIMRLSPILPMGIPHMT-TTDVYVKGNLIEKGTVVFFNIASVMH---------------------------------------------------------------------------------------------------------------------------------------------------------------------------------------------------------------------------------------------------------------------------------------------------DEYW-GNPFEFQPERFLDDKGCLIKE---KVDNVL---------------------------------------------------------------------------------------------------------------------------------------------------------------------------------------------------------------------------------AFSAGRRSCIGK-------------------------------------------------------------------------------------------------------------------------------------------------------------------------------------------------------------MMAQSEIFFMLAHLLQNCSIDKPENTQYNFNGN--YGLTY-S-------------------------------------------------------------------------------------------------------------------------------------------------------------------------------------------------------------------------PKEYEICVHPR-----------------------------------------------------------------------------------------------------------------------------------------------------------------------------------------------------------------------------------------------------------------------------------------------------------------------------------------------------------------------------------------------------------------------------------------------------------------------------------------------------------------------------------------------------------------------------------------------------------------------------------------------------------------------------------------------------------------------------------------------------------------------------------------------------------------------------------------------------------------------------------------------------------------------------------------------------------------------------------------------------------------------------------------------------------------------------------------------------------------------------------------------------------------------------------------------------------------------------------------------------------------------------------------------------------------------------------------------------------------------------------------------------------
>gi|556101282|gb|ESO89934.1|_hypothetical_protein_LOTGIDRAFT_72583_partial_Lottia_gigantea
--------------------------------------------------------------------------------------------------------------------------------------------------------------------------------------------------------------------------------------------------------------------------------------------------------------------------------------------------------------------------------------------------------FSLYSGPQT-VIVLNDIDVVNEALLKK-------GSHYS--DRVQMFTSMFK--------FDIIFGQFGSGWKLRRKLASRA------IRLFMSTDN--FNHKLEEA-----VTKTIEAM----LKEKGAFNPKP--YLFYATLNIIAAMCFGKSYD----FDDP---EYWELLNLLERNAEVQNENL-VL-------------------------------------E-----NVFPYFAG----IYKTKRCRDAEGI----MNRFMSYVERHVNEHRAKFVPGEVH-----DLTDSLLQS------EIELTEE-----GKDDMANFKPIHVQLIVFDVFLAGNDTSRSTLLWMLMFIIGTPGVQQKIHQEI-DKVVGHDR--YPTTQDRSNLPYLDAVLHESMRLGPVVPLGVPHST-SCDTTIGKYDVPKGTFIFINHYALHL-N-------------------------------------------------------------------------------------------------------------------------------------------------------------------------------------------------------------------------------------------------------------------------------------------------PDHW-PEVNKFKPERYLDDDGKMAP----KPDYWL---------------------------------------------------------------------------------------------------------------------------------------------------------------------------------------------------------------------------------PFSAGRRVCVGE-------------------------------------------------------------------------------------------------------------------------------------------------------------------------------------------------------------PMAKSELHLVMAGLFQ-------------------------------------------------------------------------------------------------------------------------------------------------------------------------------------------------------------------------------------------------------------------------------------------------------------------------------------------------------------------------------------------------------------------------------------------------------------------------------------------------------------------------------------------------------------------------------------------------------------------------------------------------------------------------------------------------------------------------------------------------------------------------------------------------------------------------------------------------------------------------------------------------------------------------------------------------------------------------------------------------------------------------------------------------------------------------------------------------------------------------------------------------------------------------------------------------------------------------------------------------------------------------------------------------------------------------------------------------------------------------------------------------------------------------------------------------------------------------------------------------------------------------------------------------------------------------------------------------------------------------------------------------------------------------
>gi|405968979|gb|EKC33997.1|_Steroid_17-alpha-hydroxylase/1720_lyase_Crassostrea_gigas
------------------------------------------------------------------------------------------------------------------------------------------------------------------------------------------------------------------------------------------------------------------------------------------------------------------------MLKLSINIQTILAGMSIGLFVYYVIKRMRYRLPPGPWCI---------------------------------------PLIGHYKSPQT-WVVLNDINSVLEAMVTK-------KTDFA--GRPHITSGDVFTEGG----KDITLANYSASWKLHRKIVGKA------LRNYLQGDL--LENMIQDN-----MNKFLDKM----AEEKGPFVFKE--YMDLIIFHQLYTICFGEKRP----VDDP---EVKRFIKLDNDLLEKFGSGF--------------------------------------------FEDVFPYLRH----IFTTAKWKKMLLL----TEEVLNVLRKNLKEHKETFQPGVNR-----DFTDSMLIA------KQEAKDEG----DEAALEILDDTHLVQTISNIFFAGADTTRFLIDWFVYFMTRFPETQAKCQEEI-DRVVGSKQ---LSMKDRGNLDYTEACIFETMRISNSVGFGIPHMT-VCDSQVGGYDIPKGTTVLINYWALHH-D-------------------------------------------------------------------------------------------------------------------------------------------------------------------------------------------------------------------------------------------------------------------------------------------------PKQW-KDPEQFDPHRFLDENGKMKPT---KPDSWL---------------------------------------------------------------------------------------------------------------------------------------------------------------------------------------------------------------------------------PFSVGRRVCLGE-------------------------------------------------------------------------------------------------------------------------------------------------------------------------------------------------------------SLAKSDILLICANLLQRFEISLPEGVKPNLECH-MKGFGMEM-------------------------------------------------------------------------------------------------------------------------------------------------------------------------------------------------------------------------TSDYKIVVKERSG---------------------------------------------------------------------------------------------------------------------------------------------------------------------------------------------------------------------------------------------------------------------------------------------------------------------------------------------------------------------------------------------------------------------------------------------------------------------------------------------------------------------------------------------------------------------------------------------------------------------------------------------------------------------------------------------------------------------------------------------------------------------------------------------------------------------------------------------------------------------------------------------------------------------------------------------------------------------------------------------------------------------------------------------------------------------------------------------------------------------------------------------------------------------------------------------------------------------------------------------------------------------------------------------------------------------------------------------------------------------------------------------------------
>gi|405975724|gb|EKC40272.1|_hypothetical_protein_CGI_10023706_Crassostrea_gigas
------------------------------------------------------------------------------------------------------------------------------------------------------------------------------------------------------------------------------------------------------------------------------------------------------------------------------------------------------------------------------------------------------------MGSHT-TVVINGLQALKHVCVKQ-------SEEFA--GRPNFYSFNYIANG-----KSMGFSDYGPRWQLHRRIAQNV------IAQFTNKRHNPIEEAIIQE-----AEFLTTNF---LATPGKPVDPHN--EIYLSVGNIICALCFGKRYK----RDDP---DFMQLVKNNDEFMAFAGAGN--P-------------------------------------V-----DIMPWMRH-----FTKRSFNKFVSI----LETMNKFSLKKRQEHLDTFNKMNIR-----DVTDALIQM------TDDISE------EEKLSVGLTDEHILITVQELIGAGFDTIASTLQWTVLFMSTNPEYQEKVHAEI-REVIGMDR--FPTMDDYPLLPFTEACIIETMRHSCIFPFALPHST-TKDTHVNGIYIKAKTLVFLNLWSVNY-D-------------------------------------------------------------------------------------------------------------------------------------------------------------------------------------------------------------------------------------------------------------------------------------------------EENF-PEPTVFNPYRFLDSDGNVNRS---AVDLFR---------------------------------------------------------------------------------------------------------------------------------------------------------------------------------------------------------------------------------PYGAGKRRCPGE-------------------------------------------------------------------------------------------------------------------------------------------------------------------------------------------------------------QLARMELFLFFCTIMQKCKFDVIEDEPPVVDSH-INEGVN-MWLLAITMAVLWTSADSQDRKTIIDNTSGYKMERAPPNEVIQIFATILRMNEYPYFDVKVSIVQDKVAYAEITTKFERPGSRLMQMRMPSNSQRGHYKLRVEGKAGDSGNVFFNETDIGFDPKQASVFIQLSKPIYKQGQNVSFRVLPIKQNMMPKYGSMTIYVKDPTGYPVRRWLAVQTNAGGIVSQSFMLSDQPNYGNWSIQVDGYGFTYYKHFQVEEFWDPRFDVNVTVKSYIQENVNTVGGIIMANMTTGKPIEGNASVLLTVKEPQNMYGGVNNINSGFVFEPRSFTIQKSLGYLRGPISFEFNMDEIRTRLRNEFGMYSGFEGVELHFNASVYDWFFRMTRVGYASTVLYKSGVKLQWVGDKVRTFKPDSVLTVQVAVMRYDGTPVSSSSKVRLDLEPQGSTLPYFASSKSPSGGIAQFKITMDNTIKSLKLTARWEADTTTPPITMMTTRFYSPSNSYITLSTSTSSPKVNTYMLFHVKTSLYVPRIFYQVVGGGNILVGEELEMLSRRKSFAIALSRDMVPTARVVVYYLSGQPEEIVVDSLTFFVDGTANNKVGAQVNRGKDFTRDTVEILATADPGAYVAFAAIPLDLYKRGLNDGLNHWTIIDELNTYDSGRKSWQHLWRKSEVEYQYKFYTASGHGIDANTTFRDAGLLVMSDLTVNRVPITSTELKCHNDPDYLPCFSGAFCYHVNETCDGLNQCQTDWADEQNCPMEDPRHSNMTLNMINRVSRVLRFYEDSSWAWKETFTKPDGEVDFRVTVPKYPLTWVIHGVSMSRNLGLGIQPSPIQYDATRYMYIIVECPEHIIRGEQVGVRVTVFNYWFGDEFIEVLVTMEGSPDYDSVLVGDEGFVQSYAPRRHNGDHQTIVFLEPGESKDIFMPLVPNMVQGTFNFTVSAWCFLERDIVTRTIYVSSDGIENMYHTPYLIDMITSGSMIIPDLKVNVSDQFIVPEQRYHQFVPGSPKGHVTVFGDVVTPGFFQEFPTAEDILYRPYGSGEMNMFNFAYNLLTLKFKKANQQLSNDILQRTLKYMNIALQRQMGYMNQDGSFRMFRDDPKPSVWLTAFVAKSLFQAKFGEWEKDFFIPLELINKMVLWLCSQQHNVTGEFNELPGVPVYDRNFGSLREAVENDTLRAHPVPLTAYVLIALYKIKDTSMESQSCMEKAKQRASEYLSQQVNKITEVFHLAITSYALSLSSVRSRAVFDSLWKHVRTKPEHYFSDDEIRENPSEYVNTVLYMLPRLPLINDGYAVQSTSYALLAHINHFGATTSSDSTSGLIKEQRDSMMKWLQTMRNTFGAFASTQDTLAAMEALFEFTLVDPNRNVFSMDLKLESSASPEWNDAFMMAKDNYTVMQEVWLPKVFGQVRVAVKGTGRTLIQLTTTVNVEYPWQIRNPVDTIQFFLLDNYNIEFSGRNFSTIRMTPCVSWVYETRSKQSGLTVLEIDIPTGYVIMNDTLRALVNSPTSPSNLKRAEFYKRKVVFYFEYLDQRQTCVDLEAHRWYPVANMTIQHKMRVYDYYEPGMHNTTMYSTYSLFNLNVCYVCGSYQCPYCPFFNVGTVIKASFTLVTLIIGFILQRYMLRNS
>gi|405972229|gb|EKC37008.1|_Steroid_17-alpha-hydroxylase/1720_lyase_Crassostrea_gigas
------------------------------------------------------------------------------------------------------------------------------------------------------------------------------------------------------------------------------------------------------------------------------------------------------------------------------------------------------------------------------------MNQCHLVFTEWSKRYG--AVFEVKLFNEK-IVVLNDYNSIHEALVQA-------GATFA--GRPKMHRTDQKQRYK----NSIVWQTYTQKLVFLRKVVHKS------LKMYGLGLLA-LEDVCRPE-----LESLVNRI---QQMDGTAFDPSR--IFFDSVGNVMLYFLVGLRFD----PDGPEIETIRTMSKLFNETFGAGDGKR---------------------------------------------LDVMPWLRF-----GQNKETRRLETA-----LNVRDRLWDNLAKQYGTFSEKSVI-----GHMQSLINE----------------------NSDIDDDTAKECFTNLILAGVDTTATALTCLILILLQNQDMQTRMQEEI-NGVFPEGV--FPSLSKRQQTPFTEAVILELLRYISHVPLAVPHST-LENATICGCHIDANATIYINLWALHH-D-------------------------------------------------------------------------------------------------------------------------------------------------------------------------------------------------------------------------------------------------------------------------------------------------ERIW-PDPWKFDPGRFLDNDGAILSPLHPKRKRML---------------------------------------------------------------------------------------------------------------------------------------------------------------------------------------------------------------------------------AFGAGRRVCLGE-------------------------------------------------------------------------------------------------------------------------------------------------------------------------------------------------------------SLAKNRLYLFVTALLQRLAFVPDDSEAVPDPDPRSYDLGLVLH------------------------------------------------------------------------------------------------------------------------------------------------------------------------------------------------------------------------PKPFKVKAIRRVHDP-------------------------------------------------------------------------------------------------------------------------------------------------------------------------------------------------------------------------------------------------------------------------------------------------------------------------------------------------------------------------------------------------------------------------------------------------------------------------------------------------------------------------------------------------------------------------------------------------------------------------------------------------------------------------------------------------------------------------------------------------------------------------------------------------------------------------------------------------------------------------------------------------------------------------------------------------------------------------------------------------------------------------------------------------------------------------------------------------------------------------------------------------------------------------------------------------------------------------------------------------------------------------------------------------------------------------------------------------------------------------------------------------------
>gi|556108683|gb|ESO97335.1|_hypothetical_protein_LOTGIDRAFT_64009_partial_Lottia_gigantea
------------------------------------------------------------------------------------------------------------------------------------------------------------------------------------------------------------------------------------------------------------------------------------------------------------------------------------------------------KSPPGPWGW-PFIGHLK-----------YFTGKYYITLFNLNSKYG--YVYQLRLGNQN-FIIVSSVESILEALIQS-------GHAYC--GRQDLPAYNMLYKGDRQ--RGVHTADFNEMYRIKRSFIDAS------LDGYCSNVET-IEDKITSE-----VLEAMDGF----LETSESLDPFL--ILETSCLNITMKLVFGERLD--------------PQKKVTNDLLAIFHERS-AI-------------------------------------KMLNPSDYIPLLKA----FKTNDHLEFIGDI----TSKQLQNQSKIINLHKDTYDPSHLR-----DMVDHLLLF------LE----------CGQDLEMLTKDDIEYLLLDLVNYGYEAMSVLVMWLIGYMAANPGIQDKVQNEI-DSVVGRDR--LPSLRDHPFLPYTTAVILETQRIVTVFPFLIPHVL-TENRTLKGYNLPSGSTVLFNIWSLHH-D-------------------------------------------------------------------------------------------------------------------------------------------------------------------------------------------------------------------------------------------------------------------------------------------------TKYW-KNPMKFDPQRFLNEDNSLE-----IPDYYM---------------------------------------------------------------------------------------------------------------------------------------------------------------------------------------------------------------------------------PYGAGPRQCAGE-------------------------------------------------------------------------------------------------------------------------------------------------------------------------------------------------------------SLAEIELFLFFSTMMQQL-----------------------------------------------------------------------------------------------------------------------------------------------------------------------------------------------------------------------------------------------------------------------------------------------------------------------------------------------------------------------------------------------------------------------------------------------------------------------------------------------------------------------------------------------------------------------------------------------------------------------------------------------------------------------------------------------------------------------------------------------------------------------------------------------------------------------------------------------------------------------------------------------------------------------------------------------------------------------------------------------------------------------------------------------------------------------------------------------------------------------------------------------------------------------------------------------------------------------------------------------------------------------------------------------------------------------------------------------------------------------------------------------------------------------------------------------------------------------------------------------------------------------------------------------------------------------------------------------------------------------------------------------------------------------
>gi|405966104|gb|EKC31424.1|_Steroid_17-alpha-hydroxylase/1720_lyase_Crassostrea_gigas
----------------------------------------------------------------------------------------------------------------------------------------------------------------------------------------------------------------------------------------------------------------------------------------------------------------------------------------------------------------MSSGTVF-----------------------------------TLLGPVT-WIFLNTIEVVNEAFVQR-------AEDFA--GRYQITSGFMLTDGG----KDIAFANYSQMWRIHRKIAAKA------LRHYLHGSL--LEDMIQEN-----MSKFMDRM----VKETGPFEPKQ--YISLMVFHQLYTVCFGERRP----PDDP---EVKEFLEIYDRFVVDFGAGS--L-------------------------------------E-----DLVPFLAH----VYETAKFKNLVRM----KEKMFSFITQKYNRHKESFSPGINR-----DLIDSLLIA------KHEAENDNS---EGEDMEEFDDVYLIQTVSDIFFAGIDTTKTIMDWFVCFMSGHPDVQAKCREEI--GNIGSRQ---LTMKDRHKLVYNEACLYETMRLAPAASLGIPHCT-LCDTQVGGYDIPKGTVVLSNFYAIHR-D-------------------------------------------------------------------------------------------------------------------------------------------------------------------------------------------------------------------------------------------------------------------------------------------------PHHW-KNPESFDPSRFLKKDGTLNA----KPDSYL---------------------------------------------------------------------------------------------------------------------------------------------------------------------------------------------------------------------------------PFSAGRRVCLGE-------------------------------------------------------------------------------------------------------------------------------------------------------------------------------------------------------------PVAKPELLLMCATLLQRLELCLPEGVRPCYEGI-PLSFGV-E-A-----------------------------------------------------------------------------------------------------------------------------------------------------------------------------------------------------------------------PKSYKIVVKDRQNANC------------------------------------------------------------------------------------------------------------------------------------------------------------------------------------------------------------------------------------------------------------------------------------------------------------------------------------------------------------------------------------------------------------------------------------------------------------------------------------------------------------------------------------------------------------------------------------------------------------------------------------------------------------------------------------------------------------------------------------------------------------------------------------------------------------------------------------------------------------------------------------------------------------------------------------------------------------------------------------------------------------------------------------------------------------------------------------------------------------------------------------------------------------------------------------------------------------------------------------------------------------------------------------------------------------------------------------------------------------------------------------------------------
>gi|405960893|gb|EKC26767.1|_Cytochrome_P450_2J2_Crassostrea_gigas
---------------------------------------------------------------------------------------------------------------------------------------------------------------------------------------------------------------------------------------------------------------------------------------------------------------------------------------------------------------------------------------------------------------------------------------------------------------------------------------------------------------------------------------------------------MEFHCAIGKSEE-----------NLKQLIASVKTLIRKILRVL------------------------------------------------------------------------------------------------------------------------------------STEEHCLATDEQLKISVREFFAAGTETTSTTLRWSLLFLIHHPEWQQKLRDDI-DAVIGQSQ---PTMEHKEQLPLVEAFILEVQRHANLFPLGLPHAP-KEDFNYKGYHLPKGSFMFFVLDSVMT-D-------------------------------------------------------------------------------------------------------------------------------------------------------------------------------------------------------------------------------------------------------------------------------------------------PEIF-PEPTKFKPERFLDNGGTCNGE---QKEKLI---------------------------------------------------------------------------------------------------------------------------------------------------------------------------------------------------------------------------------PFSTGRRLCLGD-------------------------------------------------------------------------------------------------------------------------------------------------------------------------------------------------------------SLAKMELFLFLTRFLQKFKIKPENPECMPSLEGKMGITTM---------------------------------------------------------------------------------------------------------------------------------------------------------------------------------------------------------------------------PTSFNIVLIKR-----------------------------------------------------------------------------------------------------------------------------------------------------------------------------------------------------------------------------------------------------------------------------------------------------------------------------------------------------------------------------------------------------------------------------------------------------------------------------------------------------------------------------------------------------------------------------------------------------------------------------------------------------------------------------------------------------------------------------------------------------------------------------------------------------------------------------------------------------------------------------------------------------------------------------------------------------------------------------------------------------------------------------------------------------------------------------------------------------------------------------------------------------------------------------------------------------------------------------------------------------------------------------------------------------------------------------------------------------------------------------------------------------------
>gi|405978761|gb|EKC43125.1|_Steroid_17-alpha-hydroxylase/1720_lyase_Crassostrea_gigas
-----------------------------------------------------------------------------------------------------------------------------------------------------------------------------------------------------------------------------------------------------------------------------------------------------------------------MLLLNLLNVKTVLVALTVGLLVYFIRRRFTYRLPPGPWAI-PLIGNFE----------VYTKPLVHRVILQLSKKYG--PVIQFYFVSLI-------------------------SEGF----------------------KDIALASYSPMWQYHRRVAIKA------LRNYLQGDL--LEKLTQDN-----MTKVMNMM----AAEKGPIVVKS--HMDNIVFYQLFTLCFGEKKE----IGDP---DVEFLLREKDNVNKAIGNGL--------------------------------------------REDLLPFLKD----VYPSRRYVIIKDA----VDRAFSFMYKLLHEHQETFDPNNIR-----DLTDHLLLA------RSEAEKSG----DDESMEKLNDTYLVQTISDIFFAGVDTTRMTLEWFLCFISGLPEIQAKCQAEI-DETIGRRC---PSIADRQSLPYTEACLYETMRLGVIAGLGLPHLT-ICDTHVGGYDIPKDTVVLINHFALHR-D-------------------------------------------------------------------------------------------------------------------------------------------------------------------------------------------------------------------------------------------------------------------------------------------------PKYW-KDPEKFDPLRYLDEDGKMDPT---KLDSWL---------------------------------------------------------------------------------------------------------------------------------------------------------------------------------------------------------------------------------PFSAGRRVCLGE-------------------------------------------------------------------------------------------------------------------------------------------------------------------------------------------------------------SIAKPEILMMCVHLLQRFKISLPEDVKPNFVGVHRNVFGSEC-------------------------------------------------------------------------------------------------------------------------------------------------------------------------------------------------------------------------PADLQIVVKERSN---------------------------------------------------------------------------------------------------------------------------------------------------------------------------------------------------------------------------------------------------------------------------------------------------------------------------------------------------------------------------------------------------------------------------------------------------------------------------------------------------------------------------------------------------------------------------------------------------------------------------------------------------------------------------------------------------------------------------------------------------------------------------------------------------------------------------------------------------------------------------------------------------------------------------------------------------------------------------------------------------------------------------------------------------------------------------------------------------------------------------------------------------------------------------------------------------------------------------------------------------------------------------------------------------------------------------------------------------------------------------------------------------------
>gi|405950231|gb|EKC18231.1|_Cytochrome_P450_2D14_Crassostrea_gigas
--------------------------------------------------------------------------------------------------------------------------------------------------------------------------------------------------------------------------------------------------------------------------------------------------MDRKPVGSDDALYLKFDITDPHTFSALEQGQRVKPTLSKTLSFEVMTSKRKKKSPPGPCGL-PFFGSFF----------DIDLKNIHLDFLKWKERYG--DIVSFKMNGKN-FLVLNNIDIIRKAFESDEI-----GALMS--DRPLNFIGENIFFGY----KDVLLRRYDDEFMKMKKLMIRS------MKLHDYNSDK-FQQLMSEE-----LSHILSKF--QKT-EGKPTEPMD--ILVPSFCNIIGMLFTGRRCQ-----------DEDRLLKVLVDFDRDGDTMI-QP-------------------------------------QVHAVYKLFPWIRH--FPGYYGGLYRNVIRG----RTELHN----LVQDMKSKYDKTEVQ-----NFIHELLGE------HQDFA-------EDPDKGWLTDEHVLGMIMDLINTSVLTTKAVMAGALFLLSHFPEIQEKIREEI-INIVGSRS---PTTEDMASMPYTEACMMEILRYQSHLPLTAPHANLSQEVELEGYTIPKGTVIFGNLFACHH-D-------------------------------------------------------------------------------------------------------------------------------------------------------------------------------------------------------------------------------------------------------------------------------------------------ETVY-PDPWEFKPDRFL-EEGKLVGADHPAVRNFI---------------------------------------------------------------------------------------------------------------------------------------------------------------------------------------------------------------------------------GFGVGRRRCVGQ-------------------------------------------------------------------------------------------------------------------------------------------------------------------------------------------------------------QMARIRMFLYTTCLLQKFKIEVPKDTSLPSHDP---RALL-S-E-----------------------------------------------------------------------------------------------------------------------------------------------------------------------------------------SPVIL-------------------------PPPMQYCFVEC-----------------------------------------------------------------------------------------------------------------------------------------------------------------------------------------------------------------------------------------------------------------------------------------------------------------------------------------------------------------------------------------------------------------------------------------------------------------------------------------------------------------------------------------------------------------------------------------------------------------------------------------------------------------------------------------------------------------------------------------------------------------------------------------------------------------------------------------------------------------------------------------------------------------------------------------------------------------------------------------------------------------------------------------------------------------------------------------------------------------------------------------------------------------------------------------------------------------------------------------------------------------------------------------------------------------------------------------------------------------------------------------------------------
>gi|133779717|gb|ABO38814.1|_cytochrome_P450-related_ptotein_Crassostrea_gigas
--------------------------------------------------------------------------------------------------------------------------------------------------------------------------------------------------------------------------------------------------------------------------------------------------------------------------------------MVSLSTFEVMTSKRKKKSPPGPCGL-PFLGSFF----------DIDLKNIHLDFLKWKERYG--DIVSFKMNGKN-FLVLNNIDIIRKAFESDEI-----GALMS--DRPLNFIGENIFFGY----KDVLLRRYDDEFMKMKKLMIRS------MKLHDYNS-DKFQQLMSEE-----LSHILSKF--QKT-EGKPTEPMD--ILVPSFCNIIGMLFTGRRCQ----DEDR-------LLKVLVDFDRDGDTMI-QP-------------------------------------QVHAVYKLFPWIRH--SPGYYGGLYRNVIRG--------GTELHNLVQDMKSKYDKTEVQ-----NFIHELLGE------HQDFA-------EDPDKGWLTDEHVLGMIMDLINTSVLTTKAVMAGALFLLSHFPEIQEKIREEI-INIVGSRS---PTTEDMASMPYTEACMMEILRYQSHLPLTAPHANLSQEVELEGYTIPKGTVIFGNLFACHH-D-------------------------------------------------------------------------------------------------------------------------------------------------------------------------------------------------------------------------------------------------------------------------------------------------ETVY-PDPWEFKPDRFLEE-GKLVGADHPAVRNFI---------------------------------------------------------------------------------------------------------------------------------------------------------------------------------------------------------------------------------GFGVGRRRCVGQ-------------------------------------------------------------------------------------------------------------------------------------------------------------------------------------------------------------QMARIRMFLYPTCLLQKFKIEVPKDTSLPSHDP---RALL-S-E-----------------------------------------------------------------------------------------------------------------------------------------------------------------------------------------SPVIL-------------------------PPPMQYCSVEC-----------------------------------------------------------------------------------------------------------------------------------------------------------------------------------------------------------------------------------------------------------------------------------------------------------------------------------------------------------------------------------------------------------------------------------------------------------------------------------------------------------------------------------------------------------------------------------------------------------------------------------------------------------------------------------------------------------------------------------------------------------------------------------------------------------------------------------------------------------------------------------------------------------------------------------------------------------------------------------------------------------------------------------------------------------------------------------------------------------------------------------------------------------------------------------------------------------------------------------------------------------------------------------------------------------------------------------------------------------------------------------------------------------
>gi|405968078|gb|EKC33180.1|_Cytochrome_P450_2B4_Crassostrea_gigas
---------------------------------------------------------------------------------------------------------------------------------------------------------------------------------------------------------------------------------------------------------------------------------------------------------------MLSSLWTTGASLAKHIDLTTFLVITLLFLIALCVISTPRSDIPGPLAL-PFVGNLM--------FFLRVGTKQHEEYLRLYKTYG--DIFRLFFGNRM-LITICGYDTICDAFVRQ-------GSVLS--DRPAGLFHPGPGYEKSA--PGVLFTS-GGAWKRNRRFAMQT------MRDIGMGKKR-MDEVIADE-----ASVLCADI---ALSNGIPIDNIR-DLLGMSASNIVHYVLFGYRCN----HDNE---RFLTIIKAAETIFKSPNIRY----------------------------------------------RILPKFVQ----NFLGTSQEERLRA----QSDVSNYLKYQIEEHEKTFDRNNIR-----DLVDRFLTT------I-----------PPEEDSNQKLLRMYLMVLELFLAGTDTTATQLEWTILYMMGYPKVQERCYEEI-EKVVGLNR--SVYYSDRNTLPFVEATLLEVQRLSSICP---------------------------------------------------------------------------------------------------------------------------------------------------------------------------------------------------------------------------------------------------------------------------------------------------------------------------------------------------------------------------------------------------------------------------------------------------------------------------------------------------------------------------------------------------------------------------------------------------------------RICLGE-------------------------------------------------------------------------------------------------------------------------------------------------------------------------------------------------------------TLTKTALFIIFANLIQKFKFCKASPDDELSFDG-VTGQIR-H-------------------------------------------------------------------------------------------------------------------------------------------------------------------------------------------------------------------------PGPYRVRAEPRN----------------------------------------------------------------------------------------------------------------------------------------------------------------------------------------------------------------------------------------------------------------------------------------------------------------------------------------------------------------------------------------------------------------------------------------------------------------------------------------------------------------------------------------------------------------------------------------------------------------------------------------------------------------------------------------------------------------------------------------------------------------------------------------------------------------------------------------------------------------------------------------------------------------------------------------------------------------------------------------------------------------------------------------------------------------------------------------------------------------------------------------------------------------------------------------------------------------------------------------------------------------------------------------------------------------------------------------------------------------------------------------------------------
>gi|405974901|gb|EKC39513.1|_Cytochrome_P450_2J1_Crassostrea_gigas
---------------------------------------------------------------------------------------------------------------------------------------------------------------------------------------------------------------------------------------------------------------------------------------------------------------------------METILSYILFLTSVAVILVTFFFMKNRGLPKGPWTL-PFIGDTA----------LSDNKKFIFFLRNLESKYG--HIFRFRQGSRH-VTAVGGLENIKQVLEQK-------SLLPY--CHWSNYITKVQAI------QGPSWNG-DELLKVLSQMSTQT------ADNFLKEKST-LEATILEE-----VRFLQREL---SADKCRPISMLN--IVSDAVYNIVSAITIGERLE----FDRPSCRRFKQCLQEISRNSNFGFSEN-GV-------------------------------------------GFLPQVSP--------KKSSKLQDS----IKYVQEFLEPRLTNHKTSLVKKEIP-----DYIDVCLNY------------------NAREGKIINDEGILQGVINLFTSGCEPTISLTMWLFLLMTRYPELQKKCRHVISMQVQIRDD-ECVAWGARDKLPFILATIQEAQRFSNPVPYGYPYEV-SSEIEVGNYRIPEGDLLLLNYRSCHM-D-------------------------------------------------------------------------------------------------------------------------------------------------------------------------------------------------------------------------------------------------------------------------------------------------YTYW-KRPAEFRPENFTDSDGDLI-----HHEAFL---------------------------------------------------------------------------------------------------------------------------------------------------------------------------------------------------------------------------------PYGLGHRTCGYK-------------------------------------------------------------------------------------------------------------------------------------------------------------------------------------------------------------NIADQVLFIVFTNIISKFNLRAPEDNPNPSLTA-EEGLIR-Y-------------------------------------------------------------------------------------------------------------------------------------------------------------------------------------------------------------------------PKSYHVIPYPLEDEKQ------------------------------------------------------------------------------------------------------------------------------------------------------------------------------------------------------------------------------------------------------------------------------------------------------------------------------------------------------------------------------------------------------------------------------------------------------------------------------------------------------------------------------------------------------------------------------------------------------------------------------------------------------------------------------------------------------------------------------------------------------------------------------------------------------------------------------------------------------------------------------------------------------------------------------------------------------------------------------------------------------------------------------------------------------------------------------------------------------------------------------------------------------------------------------------------------------------------------------------------------------------------------------------------------------------------------------------------------------------------------------------------------------
>gi|556106311|gb|ESO94963.1|_hypothetical_protein_LOTGIDRAFT_63600_partial_Lottia_gigantea
---------------------------------------------------------------------------------------------------------------------------------------------------------------------------------------------------------------------------------------------------------------------------------------------------------------------------------------------------------------------------------------PHIVLTEWAKKYG--TIFQMKLFNEE-IVVLNDYMSIYEGLVMN-------GTALS--GRPPMYRTAQNERNE----HSIVWQTYTSKLIFLRKHVHQS------FKMYGQGLEQ-LEYKCKSE-----IKELIQRF--ESN-LGSKIDPQY--AIYDSVCNVMMELILGTKED----KEAK----LERVKELNVAFNEVFGSGS-SR-------------------------------------KI----DFIPWLRR-----FGSREQTKLMEA----LKLRDDIWNKEIKILLKSNNNQEE------GVIQSLLNK------RHD---------SNCQDINITENTAKEVFTNLILAGTDTTATALTSLLLIFLNYPEVQDRMFQEI-SSVIGTET--SPSLHHRESLSYCEAVLLELLRYLSHVPLAVPHYS-IENTAIGGKNIPAGLTVYINLWALHH-D-------------------------------------------------------------------------------------------------------------------------------------------------------------------------------------------------------------------------------------------------------------------------------------------------ESIW-NSPWMFDPERFLDSRGQIMAPGSIVRRRLM---------------------------------------------------------------------------------------------------------------------------------------------------------------------------------------------------------------------------------VFGAGRRVCLGE-------------------------------------------------------------------------------------------------------------------------------------------------------------------------------------------------------------TLAKNRLFLFVTSLVQKLKFTHDTREELPNCDP-RTFDMG-LVLH----------------------------------------------------------------------------------------------------------------------------------------------------------------------------------------------------------------------PKPFKLMVSSRD----------------------------------------------------------------------------------------------------------------------------------------------------------------------------------------------------------------------------------------------------------------------------------------------------------------------------------------------------------------------------------------------------------------------------------------------------------------------------------------------------------------------------------------------------------------------------------------------------------------------------------------------------------------------------------------------------------------------------------------------------------------------------------------------------------------------------------------------------------------------------------------------------------------------------------------------------------------------------------------------------------------------------------------------------------------------------------------------------------------------------------------------------------------------------------------------------------------------------------------------------------------------------------------------------------------------------------------------------------------------------------------------------------
>gi|405969215|gb|EKC34198.1|_Cytochrome_P450_2B5_Crassostrea_gigas
------------------------------------------------------------------------------------------------------------------------------------------------------------------------------------------------------------------------------------------------------------------------------------------------------------------------------------------------------------------------------------------------------------MGVHE-VVFVFGHQHVQEVLCKN-------GALTT--RRPNWMYIPNKISKG----KGILWSN-GDTWKALQDVLKSA--------QGDSRVVTSLQRYLAAE-----YDVFQSHV----KDTSSAYDLEF--LIRQTSFNFLSAFLVGKRYS----YNDPAMIEIRDRLAELGDSTASANLE-----------------------------------------------NYLPFLAS-----FERTKFQKAADN----HEIIFNRFREIMREKRNTPKDPPT------DFLQFYLSN----------------YEQEGSKNDISESDLLQTLIDMYCAGKDNLLLSTKWILMALVKYPEVQSKCRSEI-HQVIGRGQ--RVQSQDRSRTPYTVATIKEIQRLYSPVTFTVFHYP-EKDIQVGGYDIPKDTIMMIECKAPCQ-D-------------------------------------------------------------------------------------------------------------------------------------------------------------------------------------------------------------------------------------------------------------------------------------------------KQFW-KDPENFNPDRFIGLDGEQKL----PQGCFM---------------------------------------------------------------------------------------------------------------------------------------------------------------------------------------------------------------------------------PYGAGPRYCIGK-------------------------------------------------------------------------------------------------------------------------------------------------------------------------------------------------------------YVADMFMYSLVANIIQNFKITTKHPEQPLSFENAFTWSPM-PTGISRKASGPILKCLQFGRPRKPGYTNK---------------------------------------------------------------------------------------------------------------------------------------------------------------------------------------------PFDFLPCCDEFSA---------------------------------------------------------------------------------------------------------------------------------------------------------------------------------------------------------------------------------------------------------------------------------------------------------------------------------------------------------------------------------------------------------------------------------------------------------------------------------------------------------------------------------------------------------------------------------------------------------------------------------------------------------------------------------------------------------------------------------------------------------------------------------------------------------------------------------------------------------------------------------------------------------------------------------------------------------------------------------------------------------------------------------------------------------------------------------------------------------------------------------------------------------------------------------------------------------------------------------------------------------------------------------------------------------------------------------------------------------------------------------------------------------
>gi|556110740|gb|ESO99391.1|_hypothetical_protein_LOTGIDRAFT_231056_Lottia_gigantea
-----------------------------------------------------------------------------------------------------------------------------------------------------------------------------------------------------------------------------------------------------------------------------------------------------------------------------------------------------------------------------------------------------------------------------------------------------------------------------------------------------------------------------------------------------------MSIFYGQNVN-------------------------------------------------------------------------------------------------------------------------------------------------------------------GNKRLSYNDIINLKMAIGDLFVAGTETTSTTILWSILYFLHYPQVYQKCYKEI-QDVVGSGR--LPSVKDKVNMPYFEAFNMEILRHVNIVLVGVPRAV-KEDTVYQGHFIPKNAIILPNVDSVLA-S-------------------------------------------------------------------------------------------------------------------------------------------------------------------------------------------------------------------------------------------------------------------------------------------------DEIW-GDARAFRPERFLDEMGRVI-----HREEWI---------------------------------------------------------------------------------------------------------------------------------------------------------------------------------------------------------------------------------PFSIGRRNCLGE-------------------------------------------------------------------------------------------------------------------------------------------------------------------------------------------------------------GLAKMEQFLFLATLVQRFDFQAEDPQNIPPLKG-NYGITH-A-------------------------------------------------------------------------------------------------------------------------------------------------------------------------------------------------------------------------PMKYNVQSIPR-----------------------------------------------------------------------------------------------------------------------------------------------------------------------------------------------------------------------------------------------------------------------------------------------------------------------------------------------------------------------------------------------------------------------------------------------------------------------------------------------------------------------------------------------------------------------------------------------------------------------------------------------------------------------------------------------------------------------------------------------------------------------------------------------------------------------------------------------------------------------------------------------------------------------------------------------------------------------------------------------------------------------------------------------------------------------------------------------------------------------------------------------------------------------------------------------------------------------------------------------------------------------------------------------------------------------------------------------------------------------------------------------------------
>gi|405954886|gb|EKC22200.1|_Steroid_17-alpha-hydroxylase/1720_lyase_Crassostrea_gigas
----------------------------------------------------------------------------------------------------------------------------------------------------------------------------------------------------------------------------------------------------------------------------------------------------------------------------------------------------------------------------------------------------------------------------MEALVKR-------KADFA--GRPASVTFSLISEGY----KNIALASYSPMWQYHRRVAMKA------LRNYLQGDL--LEKLTQDN-----MTKVMNMM--AAETEKGPIELKS--HLDNIVFYQLFTLCFGEKWW-------------KSETEIKSELVYVLWPLG-----------------------------------------------QLPFLKD----VYPSKRYIIIKEA----ADRVFSFLNRLLQKHQETFDPNNIR-----DLCDHLLLA------RSEAEKSG----DDESLEKLNDTYLVQTLSDIFFAGVDTTRLTLEWFLCFISGLPEIQAKCQAEI-DKTIGRRC---PSIADRQSLSYTEACLYETMRAGVIAGLSVPHLT-ICDTQVGGYDIPKDTVVLINHFALHR-D-------------------------------------------------------------------------------------------------------------------------------------------------------------------------------------------------------------------------------------------------------------------------------------------------TKYW-KDPEKFDPLRFLDENGKMDPT---KLDSWL---------------------------------------------------------------------------------------------------------------------------------------------------------------------------------------------------------------------------------PFSAGRRVCLGE-------------------------------------------------------------------------------------------------------------------------------------------------------------------------------------------------------------SIAKPEILMMCVHLLQRFEISLPEGVKPNFAGVHRDVFGTES-------------------------------------------------------------------------------------------------------------------------------------------------------------------------------------------------------------------------PADLRIVVKERLR---------------------------------------------------------------------------------------------------------------------------------------------------------------------------------------------------------------------------------------------------------------------------------------------------------------------------------------------------------------------------------------------------------------------------------------------------------------------------------------------------------------------------------------------------------------------------------------------------------------------------------------------------------------------------------------------------------------------------------------------------------------------------------------------------------------------------------------------------------------------------------------------------------------------------------------------------------------------------------------------------------------------------------------------------------------------------------------------------------------------------------------------------------------------------------------------------------------------------------------------------------------------------------------------------------------------------------------------------------------------------------------------------------
>gi|405974159|gb|EKC38827.1|_Cytochrome_P450_2U1_Crassostrea_gigas
------------------------------------------------------------------------------------------------------------------------------------------------------------------------MSMIQLLAKKPELQISLQREVDNVIGSDREPSLADRRSCHLTEAFIIESMRYISLVPLAVFHAASEDVTISGYTIKKNTIIIPNIWTIHHSEKEFDDPFLFKPERVLAFGIGKRSCIGEVFARSRMFLFIATLMQLATVIEPDGKSLPDLVPTEMLQKSFLQPQPFEKLVNSNKNVPPGPKGW-LFIGMLF----------EFDLPTLYLKLNNWTAKYG--EIFQFELLGKK-FVSLNSSEVLREAFNQE-------PNATITAARSPTFYGKYILDNY----SDIAFASPNQDWTRRRKLGHQV------LRAYGEGLSC-VESQIKRN-----LVSVKEYL--RSN-ENKNLDPSE--IVEEFVLNTVEILTIGRSFG----RNGK----LQKILHRLDDLVNLVAN----P-------------------------------------GYDALYGIMPFLRH--FPFQMTKNINELHRT----KQQMMEHLETLLKDDTTE------------KGIYHTLKE------VMEER-------DDDGKQWFTQENASTLLMNFVAAAYLTTRGTIMSMIQILAKRPELQKSLQREV-DNVIGSDR--EPRLADRRSCHLTEAFIIESLRYISHVPLLILHAA-SQDTTINGYTIDKNTIIVPNVWTIHH-S-------------------------------------------------------------------------------------------------------------------------------------------------------------------------------------------------------------------------------------------------------------------------------------------------EKEF-DDPFIFKPERFLDDKGQLLPSNDPVRKRVF---------------------------------------------------------------------------------------------------------------------------------------------------------------------------------------------------------------------------------AFGSGKRNCLGE-------------------------------------------------------------------------------------------------------------------------------------------------------------------------------------------------------------VFARSRIFLFISTLMQLATVIDPDGKSLPDLLP---KNMI-P-GIVLQ-------------------------------------------------------------------------------------------------------------------------------------------------------------------------------------------------------------------PQPFEVRFILRSK---------------------------------------------------------------------------------------------------------------------------------------------------------------------------------------------------------------------------------------------------------------------------------------------------------------------------------------------------------------------------------------------------------------------------------------------------------------------------------------------------------------------------------------------------------------------------------------------------------------------------------------------------------------------------------------------------------------------------------------------------------------------------------------------------------------------------------------------------------------------------------------------------------------------------------------------------------------------------------------------------------------------------------------------------------------------------------------------------------------------------------------------------------------------------------------------------------------------------------------------------------------------------------------------------------------------------------------------------------------------------------------------------------
>gi|405955029|gb|EKC22297.1|_Steroid_17-alpha-hydroxylase/1720_lyase_Crassostrea_gigas
-----------------------------------------------------------------------------------------------------------------------------------------------------------------------------------------------------------------------------------------------------------------------------------------------------------------------------------------------------------------------------------------------------------------------------------------------------------------------------------------------------------------------------------------------------------------------------------------------------------------------------------------------------MLLSM---------------------VDEMLTVLRRKFREHVETFQPGVNR-----DFIDSMLIA------KQEARDEG----DEAALEVMDDTHLVQTISDIFFAGVDTTRFTMDWFVYFMTRFPEFQAKCQEEI-DRVVGSEQ---PSMKDRSKLDYTEACLFESMRLSNVVGIGVPHMT-ICDSQVGGYDVPKGTTVVINHWALHH-D-------------------------------------------------------------------------------------------------------------------------------------------------------------------------------------------------------------------------------------------------------------------------------------------------PKYW-KDPEEFDPLRYLDENGKMKPA---KPDSWL---------------------------------------------------------------------------------------------------------------------------------------------------------------------------------------------------------------------------------PFSAGRRVCLGE-------------------------------------------------------------------------------------------------------------------------------------------------------------------------------------------------------------SLAKPEILLMCANLLQRFEISLPEGVKPNLEHR-LPGFGVEL-------------------------------------------------------------------------------------------------------------------------------------------------------------------------------------------------------------------------PSDYKIVVKERNRD--------------------------------------------------------------------------------------------------------------------------------------------------------------------------------------------------------------------------------------------------------------------------------------------------------------------------------------------------------------------------------------------------------------------------------------------------------------------------------------------------------------------------------------------------------------------------------------------------------------------------------------------------------------------------------------------------------------------------------------------------------------------------------------------------------------------------------------------------------------------------------------------------------------------------------------------------------------------------------------------------------------------------------------------------------------------------------------------------------------------------------------------------------------------------------------------------------------------------------------------------------------------------------------------------------------------------------------------------------------------------------------------------------
>gi|405973295|gb|EKC38017.1|_Cytochrome_P450_2D27_Crassostrea_gigas
----------------------------------------------------------------------------------------------------------------------------------------------------------------------------------------------------------------------------------------------------------------------------------------------------------------------------------------------------------------------------------------------------------------------------------------------------------------------------------------------------------------------------------------------------------------------------------------------------------------------------------------------------------------------------------------------------------------------------------------------------------------------------------------MRAEI-DDVIGSRP---VSLADRDKMPFTDAVLTETLRAGNIAPFALPHTA-SYDVNWNGYLIPKGATIWPCLDSVMN-D-------------------------------------------------------------------------------------------------------------------------------------------------------------------------------------------------------------------------------------------------------------------------------------------------DDMF-TDPEHFKPERFLDSEGKRLG----NEKSVI---------------------------------------------------------------------------------------------------------------------------------------------------------------------------------------------------------------------------------SFSLGRRVCLGE-------------------------------------------------------------------------------------------------------------------------------------------------------------------------------------------------------------SLARMEMFLFLVTIIQRFELKPSPTHRIPSLHG-VVGTAH-A-------------------------------------------------------------------------------------------------------------------------------------------------------------------------------------------------------------------------PRPYHLCAIERT----------------------------------------------------------------------------------------------------------------------------------------------------------------------------------------------------------------------------------------------------------------------------------------------------------------------------------------------------------------------------------------------------------------------------------------------------------------------------------------------------------------------------------------------------------------------------------------------------------------------------------------------------------------------------------------------------------------------------------------------------------------------------------------------------------------------------------------------------------------------------------------------------------------------------------------------------------------------------------------------------------------------------------------------------------------------------------------------------------------------------------------------------------------------------------------------------------------------------------------------------------------------------------------------------------------------------------------------------------------------------------------------------------
>gi|405969653|gb|EKC34609.1|_Cytochrome_P450_1A1_Crassostrea_gigas
MSEESSKPNADGEYKFQINKNSGCGSCLIINIDETWKSISRGCSVKKFRTGAKREVERLQGTFSGLDYRHKEMDGRNLDEEIKKYINKPEIFEEDSVFVCVLLAFGGPGYFYNRMGEKKSLSTIISKFRDCKNLIQKPKLFIVQTCDVNLRPVGKHLFRDEEPSVAGTKRWPKEADILIYESNISGEYDWHPGLRKNSSGKRNYPALKCSTFIKTLCETFDNVQKEEASSQERIDINEIILRTNLKLNIIVADISQSQQTRGIFNRGSGHKKQQQETLEHQLKGYFPFNPKSKPVEKSELKQLQICVRKLQNEPSGTELKVMNITLIQLMTAIEHIQKPEKGDTCQSSDRL-DIGVFKLAETGVRSGFAEEFTAKIEGEINELKDKPPSKADILRTLTRHSVGILLWKNHCQASVTCVGENVVLTAAHLFTPDKSEIWNHLILMYCEKMFPSSALKLRTFCNLRQQCYKDLAKSKNRGKGLEESFKEFIKALEDVCRPE-----LESLVNRI--QQM-ESTAFDPSR--IFFDSVGNVMLYFLVGLRFD---PDGPE--IETIRAMSKLFNETFGAGDGK--R-------------------------------------L-----DVMPWLRF--GQNKETRRLETALNV----RDRLWDNLAKQYGTFSEKSVIGHMQ-----SLIN--------------------------ENSDIDDDTAKECFTNLILAGVDTTATALTCLILILMQNQDLQTRMQEEI-NGVFPEGV--FPSLSKRQQTPFTEAVILELLRYISHVPLAVPHST-LENAIICGYHIDANATIYINLWALHH-D-------------------------------------------------------------------------------------------------------------------------------------------------------------------------------------------------------------------------------------------------------------------------------------------------ERIW-PDPWKFDPGRFLDNDGAILSPLHPKRKRML---------------------------------------------------------------------------------------------------------------------------------------------------------------------------------------------------------------------------------AFGAGRRVCLGE-------------------------------------------------------------------------------------------------------------------------------------------------------------------------------------------------------------SLAKNRLYLFVTALLQRLTFVPDD--SEAVPDP---DPRS-Y-D-----------------------------------------------------------------------------------------------------------------------------------------------------------------------------------------LGLVL-H-----------------------PKPFKVKAIRRVHDP-------------------------------------------------------------------------------------------------------------------------------------------------------------------------------------------------------------------------------------------------------------------------------------------------------------------------------------------------------------------------------------------------------------------------------------------------------------------------------------------------------------------------------------------------------------------------------------------------------------------------------------------------------------------------------------------------------------------------------------------------------------------------------------------------------------------------------------------------------------------------------------------------------------------------------------------------------------------------------------------------------------------------------------------------------------------------------------------------------------------------------------------------------------------------------------------------------------------------------------------------------------------------------------------------------------------------------------------------------------------------------------------------------
>gi|556115575|gb|ESP04227.1|_hypothetical_protein_LOTGIDRAFT_223980_Lottia_gigantea
------------------------------------------------------------------------------------------------------------------------------------------------------------------------------------------------------------------------------------------------------------------------------------------------------------MRRCKMNVYGFISSIPSWVLVLTLAVFLLYMYVVQKYRFFKELGVDGPTPG-LLLGNVA---------QLKQHGGLVHAIRRWKEQYG--SVFGIFICRQP-RLVISNLDILKDIFIKE-------FNHFS--DREEMLVFNII--------SKGVFFQRGNNWKRIRSIITPT---------FSSGKLKLMFPSILDC-----GHILSRNMVANSI-EGTPIDVKN--CFGAYTMDVIARTAFGIDVDSQTNPDEP----FVHMARKLFTPRKWFGIVY--L-------------------------------------IISSIPLTIPLFRYLDIGFFPSEPTKFFVRS----IQEMIR----QRKDNSDSFSKGRA------DFLQLLIRA-----EGDESNGDSMKSTDRKTVKKLSSEEIIGQAFLFFIAGYETTGTTLQYVAYILATHPDVQDRVIEEI-EHIIGDRD---PTYEDINKLSYMELMIQETLRMYPPV-VSIGRKA-SDDVTIKGLKIPKDTAVLVPIYSIHH-D-------------------------------------------------------------------------------------------------------------------------------------------------------------------------------------------------------------------------------------------------------------------------------------------------PEIF-ENPDEFIPERFENKNV--------NPIKFL---------------------------------------------------------------------------------------------------------------------------------------------------------------------------------------------------------------------------------PFGCGPRVCIGL-------------------------------------------------------------------------------------------------------------------------------------------------------------------------------------------------------------RLAMVEAKVALVTVLQKVKFVRHEQTVNKVEFE-DLGLLV-P-------------------------------------------------------------------------------------------------------------------------------------------------------------------------------------------------------------------------KNKLIVGVELRQKT--------------------------------------------------------------------------------------------------------------------------------------------------------------------------------------------------------------------------------------------------------------------------------------------------------------------------------------------------------------------------------------------------------------------------------------------------------------------------------------------------------------------------------------------------------------------------------------------------------------------------------------------------------------------------------------------------------------------------------------------------------------------------------------------------------------------------------------------------------------------------------------------------------------------------------------------------------------------------------------------------------------------------------------------------------------------------------------------------------------------------------------------------------------------------------------------------------------------------------------------------------------------------------------------------------------------------------------------------------------------------------------------------------
>gi|556112056|gb|ESP00708.1|_hypothetical_protein_LOTGIDRAFT_158000_Lottia_gigantea
---------------------------------------------------------------------------------------------------------------------------------------------------------------------------------------------------------------------------------------------------------------------------------------------------------------------------MSWIVILVAVFILLLLAKNWIQSCTERALPPGPSLVNSFKIMMG----------FIWRDDVINVADKLASKYG--DIFVIRFLGHN-MVFMNNSRVIRKVYSAA-------GYRDKTNDRAPSFLRAYLYRGG----KDIAFCDYSDFVMKLRKIVHNV------ARLYGDGIRE-FEEMVSKQ-----LRDLEEKL--EKGVGQEKFDLMT--ELHESVIKTVHIFITNQAPD-------------EEVVSVVSDFNSSFNKSL-TV-------------------------------------NKNIILGLFPWLKY--LPGANRRLVQELDTN----SQRLIEFY--LNPKAREHVKGNG-------GLIDTLLT-------------------EQAKDPQLTDEFLQGVIMDAVAGGYISTAGALCGFFLLMLHYPEVQHRIQEEL-DEKVKGRQ---PSLDDRPTLHYTNATVLEVFRYIRHVPLTLPHQS-KEDIEIEGYRIPANSPIIANLWTSFR-G-------------------------------------------------------------------------------------------------------------------------------------------------------------------------------------------------------------------------------------------------------------------------------------------------SNDWGPDDNKFKPERFLDNEWKLLPVDHPLRQQWI---------------------------------------------------------------------------------------------------------------------------------------------------------------------------------------------------------------------------------PFGIGKRNCVGE-------------------------------------------------------------------------------------------------------------------------------------------------------------------------------------------------------------SFAKSRLFLYVTTLLQKFEFQTGSNKLASEDSA-YWDNNS-ALQ-----------------------------------------------------------------------------------------------------------------------------------------------------------------------------------------------------------------------PPFINCKIVKRK----------------------------------------------------------------------------------------------------------------------------------------------------------------------------------------------------------------------------------------------------------------------------------------------------------------------------------------------------------------------------------------------------------------------------------------------------------------------------------------------------------------------------------------------------------------------------------------------------------------------------------------------------------------------------------------------------------------------------------------------------------------------------------------------------------------------------------------------------------------------------------------------------------------------------------------------------------------------------------------------------------------------------------------------------------------------------------------------------------------------------------------------------------------------------------------------------------------------------------------------------------------------------------------------------------------------------------------------------------------------------------------------------------
>gi|556097946|gb|ESO86598.1|_hypothetical_protein_LOTGIDRAFT_128891_Lottia_gigantea
------------------------------------------------------------------------------------------------------------------------------------------------------------------------------------------------------------------------------------------------------------------------------------------------------------------------------------------------------------------------------------------------------------------MIFLNSSRIIKKVLTTS-------AYRDVTNDRPPSFLKDYLYQGG----QDIGFNDYNNLLVKLRKISHTV------IRLYGEGVHD-FEKMINPE-----VDVLIEKL--AQATDKESFDMDA--AFSESLIRIIHVFLTNERLE---------AKEAEEVFSTVEEFNNTFNRII-AV-------------------------------------DKNLILLMFPWLQH--IPGSNGDLVRKLRHE----HKKILRYF--LAPDKTEVCHASTNF-----QLGNGSLIG------TLRL--------EQDNDKELTDTMIEGVVSDMVIGGFSTTHGALDGIFLLMMKYPEVQRRLQKEI-DDRIGDEE---PSLADRSKLPYTNAVILECLRYIRHIPLGIPHYV-REDIEIEGYTIPAKSTLVTNLYHTCK-D-------------------------------------------------------------------------------------------------------------------------------------------------------------------------------------------------------------------------------------------------------------------------------------------------EMQW-EKPYEFYPERFLDVDGNLLPSDHPTRQQLI---------------------------------------------------------------------------------------------------------------------------------------------------------------------------------------------------------------------------------PFSVGRRNCIGE-------------------------------------------------------------------------------------------------------------------------------------------------------------------------------------------------------------SFAKSRMFLYVTRLLQKFEFQRGKNKLVSEDSS--TWIRC-A-ALH---------------------------------------------------------------------------------------------------------------------------------------------------------------------------------------------------------------------PQHLNCKIVARK----------------------------------------------------------------------------------------------------------------------------------------------------------------------------------------------------------------------------------------------------------------------------------------------------------------------------------------------------------------------------------------------------------------------------------------------------------------------------------------------------------------------------------------------------------------------------------------------------------------------------------------------------------------------------------------------------------------------------------------------------------------------------------------------------------------------------------------------------------------------------------------------------------------------------------------------------------------------------------------------------------------------------------------------------------------------------------------------------------------------------------------------------------------------------------------------------------------------------------------------------------------------------------------------------------------------------------------------------------------------------------------------------------
>gi|405970037|gb|EKC34974.1|_Cytochrome_P450_2B4_Crassostrea_gigas
---------------------------------------------------------------------------------------------------------------------------------------------------------------------------------------------------------------------------------------------------------------------------------------------------MTFDKNVLRCTYKYDTWHGQNHILISFILGVSSIASVYAYAAACAMWRTRYRLPPGPWAW-PIIGNLP---------QLKGKEGFYHYVLEFRKTYG--DIFRLKMGVHE-VVFVFGHQHVQEVLCKN-------GALTS--NRPNWMYIPNKIFKG----KGIVWNNRDACKALRSVLKLAQ------EDSYVVAS---LQRYLATE-----FDVFQSHV----KDKSSAYDLEY--LIGQTSFNFLSAFLLGKRYS----YDDP---TMIEIRNKLAEFGASTASAN--P-------------------------------------E-----NYLPFLAN-----FTQAKFQTAAAN----QEIVFNRFREIIQEKRNTPEDPPT------DFLRIYLSN----------------YEKEGLKNGTCEADLLQAVMDMFLAGKDNLLLSTKWILMALVNYPEVQSKCRSEI-HQVIGQGQ--RVQSQDRSRTPYTVATIKEIQRLYSPGTQKLFHCF------------------------------------------------------------------------------------------------------------------------------------------------------------------------------------------------------------------------------------------------------------------------------------------------------------------------------KEIS----------------------------------------------------------------------------------------------------------------------------------------------------------------------------------------------------------------------------------------------------------------------------------------------------------------------------------------------------------------------------------------------------------------------------------------------------------------------------------------------------------------------------------------------------------------------------------------------------------------------------------------------------------------------------------------------------------------------------------------------------------------------------------------------------------------------------------------------------------------------------------------------------------------------------------------------------------------------------------------------------------------------------------------------------------------------------------------------------------------------------------------------------------------------------------------------------------------------------------------------------------------------------------------------------------------------------------------------------------------------------------------------------------------------------------------------------------------------------------------------------------------------------------------------------------------------------------------------------------------------------------------------------------------------------------------------------------------------------------------------------------------------------------------------------------------------------------------------------------------------------------------------------------------------------------------------------------------------------------------------------------------------------------------------------------------------------------------------------------------------------------------------------------------------------------
>gi|556099659|gb|ESO88311.1|_hypothetical_protein_LOTGIDRAFT_165755_Lottia_gigantea
-------------------------------------------------------------------------------------------------------------------------------------------------------------------------------------------------------------------------------------------------------------------------------------------------------------------------MSIILVSVVILFLTFVILYWLKSNETEQLPLPPGPSRW-ECLKLFK-------YLLRSEDAKMHVVMDDLYKQYG--EIVTFKLPGTC-MVFLNSAQTIRKLFTSV-------AYRDVTADRPPSFFKTNLSQKG----SDIILRDYDAVQMKLRKMVHTT------VKLYGEGIQV-FEEMVGSE-----IRLLEKSMTADGD-DTTVKSFDIDAALTTSLIRIIYIFLINETPE-----------DTEKVVEAVDRFDKALIKMF-QI-------------------------------------EVNLMFTLFPWLRF--IPGPIKTSYDYFISS--------------LYAMRSIFLNPEMIK--------------------------------TQEHDKDMTEETVQGILGNIITAGFVTTKGTLSGFFLLMLYHPDVQKRIQDEI-DDKIGDME---ITIHDRQHMHYTNAAILETLRFIRHVPYGVPHCN-RMDVDIDGYRIPANSTIFTNYWSMAY-S-------------------------------------------------------------------------------------------------------------------------------------------------------------------------------------------------------------------------------------------------------------------------------------------------EKHW-ENPEQFNPDRFLDEHGKILPLDHPTRQQFI---------------------------------------------------------------------------------------------------------------------------------------------------------------------------------------------------------------------------------PFGVGRRSCLGE-------------------------------------------------------------------------------------------------------------------------------------------------------------------------------------------------------------SFSKSRIFLYVTSLLQKFTFTKGDDPLPSMYSE---TWGN-E-STLL--------------------------------------------------------------------------------------------------------------------------------------------------------------------------------------------------------------------PGSFKCTVTKRLSP--------------------------------------------------------------------------------------------------------------------------------------------------------------------------------------------------------------------------------------------------------------------------------------------------------------------------------------------------------------------------------------------------------------------------------------------------------------------------------------------------------------------------------------------------------------------------------------------------------------------------------------------------------------------------------------------------------------------------------------------------------------------------------------------------------------------------------------------------------------------------------------------------------------------------------------------------------------------------------------------------------------------------------------------------------------------------------------------------------------------------------------------------------------------------------------------------------------------------------------------------------------------------------------------------------------------------------------------------------------------------------------------------------
>gi|405968373|gb|EKC33448.1|_Cytochrome_P450_1A2_Crassostrea_gigas
------------------------------------------------------------------------------------------------------------------------------------------------------------------------------------------------------------------------------------------------------------------------------------------------------------------------------------------------MQFSRKDKPPGPKGW---------------------------------------PYFGVTFEGEV-----------------------------------------------------------------------------------------------------------------QAL-DGRNTEPNV--VVDNFIWNTVEILLIGRSFG----KTGP----LQTLLRQLEETTAVLNPGY-GF-------------------------------------I----YGKFPWLRF--LPLPVSKAYATASKI-------RLDLIDQLEKLSNNNCEERGIY-----HTMREVMKE------T-----------DRDGNQWLTKENVKGIIYDLYAAGYRTTRAAILSMIHILAKRPELQRDLQREV-DTVIGSDR--EPRLSDRGDCPRTEAFILETLRYISHLPLFVFHAA-SQSTSIGGYDVEKDTVIVANSWTIHH-S-------------------------------------------------------------------------------------------------------------------------------------------------------------------------------------------------------------------------------------------------------------------------------------------------EKYW-DEPFSFKPERFLDSNGQLFPATHPTRKRLL---------------------------------------------------------------------------------------------------------------------------------------------------------------------------------------------------------------------------------VFGLGKRGCIGE-------------------------------------------------------------------------------------------------------------------------------------------------------------------------------------------------------------VFAKSRTFQFLSTLLQNTTIIEPERKSLIEFDP---RTMV-P-GLVLQ-------------------------------------------------------------------------------------------------------------------------------------------------------------------------------------------------------------------PQPFEVRFVVRSKRNS------------------------------------------------------------------------------------------------------------------------------------------------------------------------------------------------------------------------------------------------------------------------------------------------------------------------------------------------------------------------------------------------------------------------------------------------------------------------------------------------------------------------------------------------------------------------------------------------------------------------------------------------------------------------------------------------------------------------------------------------------------------------------------------------------------------------------------------------------------------------------------------------------------------------------------------------------------------------------------------------------------------------------------------------------------------------------------------------------------------------------------------------------------------------------------------------------------------------------------------------------------------------------------------------------------------------------------------------------------------------------------------------------
>gi|405978878|gb|EKC43239.1|_Cytochrome_P450_2D20_Crassostrea_gigas
----------------------------------------------------------------------------------------------------------------------------------------------------------------------------------------------------------------------------------------------------------------------------------------------------------------------------------------------------------------------------------------------------------------------------------------------------------------------------------------------------------------------------------------------------------------------------------------------------------------------------------------------------------------------------------------------------------------------------------------------------------------------------------------MASEI-MQVTDGTR--LPVIADKVNMPYSTAVVTEVLRMGNVAPLSLPHVT-SQDITVAGYSILKDTTLILSSFTH---D-------------------------------------------------------------------------------------------------------------------------------------------------------------------------------------------------------------------------------------------------------------------------------------------------AEMF-PNPHKFDPGRYINSEGFLT-----GQEKVL---------------------------------------------------------------------------------------------------------------------------------------------------------------------------------------------------------------------------------AFSLGKRSCLGE-------------------------------------------------------------------------------------------------------------------------------------------------------------------------------------------------------------SLAIMELFLFLTSLVQRYKFFMKDSSNPPSLKG-IFGLTY-S-------------------------------------------------------------------------------------------------------------------------------------------------------------------------------------------------------------------------PKPYQLVASKHHWQCFQTQTVNRKIVTLKTTKNITEAMFSFIRIIYQICNNLMVIMMMRLNAFARTSACLWLHH--------------------------------------------------------------------------------------------------------------------------------------------------------------------------------------------------------------------------------------------------------------------------------------------------------------------------------------------------------------------------------------------------------------------------------------------------------------------------------------------------------------------------------------------------------------------------------------------------------------------------------------------------------------------------------------------------------------------------------------------------------------------------------------------------------------------------------------------------------------------------------------------------------------------------------------------------------------------------------------------------------------------------------------------------------------------------------------------------------------------------------------------------------------------------------------------------------------------------------------------------------------------------------------------------------------------------------------------
>gi|556099661|gb|ESO88313.1|_hypothetical_protein_LOTGIDRAFT_126160_partial_Lottia_gigantea
--------------------------------------------------------------------------------------------------------------------------------------------------------------------------------------------------------------------------------------------------------------------------------------------------------------------------------------------------------------------------------------------------------------------------------------------------------------------------------------------------------------------------------------------------------------------E-------------------------------------------------------------------------------------------------------------------------------------------------------------------EQDKDPQLTDQHVQGVVRNTVVAAFVTTKATLCGFFLMMMYYPEVQKKIQLEL-DEKIGRDR--HPSLDDRPELHYTNAVILEVLRYIRHTPLAIPHMT-TKDLEVEGYRIPSHSTVIMNIWVMNR-D-------------------------------------------------------------------------------------------------------------------------------------------------------------------------------------------------------------------------------------------------------------------------------------------------ESIW-TDPYSFKPERFLDEEGKFVPIDHRLRQQFM---------------------------------------------------------------------------------------------------------------------------------------------------------------------------------------------------------------------------------VFGIGRRNCVGE-------------------------------------------------------------------------------------------------------------------------------------------------------------------------------------------------------------SFAKSRVFLYVTSLLQKFNFKPGDNELSPENSE-LWLKKS-ALC-----------------------------------------------------------------------------------------------------------------------------------------------------------------------------------------------------------------------PEFLDCVVENRK----------------------------------------------------------------------------------------------------------------------------------------------------------------------------------------------------------------------------------------------------------------------------------------------------------------------------------------------------------------------------------------------------------------------------------------------------------------------------------------------------------------------------------------------------------------------------------------------------------------------------------------------------------------------------------------------------------------------------------------------------------------------------------------------------------------------------------------------------------------------------------------------------------------------------------------------------------------------------------------------------------------------------------------------------------------------------------------------------------------------------------------------------------------------------------------------------------------------------------------------------------------------------------------------------------------------------------------------------------------------------------------------------------
>gi|556097949|gb|ESO86601.1|_hypothetical_protein_LOTGIDRAFT_56037_partial_Lottia_gigantea
----------------------------------------------------------------------------------------------------------------------------------------------------------------------------------------------------------------------------------------------------------------------------------------------------------------------------------------------------------------------------------------------------------------------------------------------------------------------------------------------------------------------------------------------------------------------------------------------------------------------------------------------------------------------------------------------------------------------------------------------ELTDTMIEGVVSDMVIAAFSTTHGALCGTFLLMMKYPEVQRRLQLEI-EERISGEE---PSLADRSKLPYTNAVILECLRYIRHIPLGISHYV-REDIEIEGYTIPAKSTLITNIYYACI-D-------------------------------------------------------------------------------------------------------------------------------------------------------------------------------------------------------------------------------------------------------------------------------------------------EMEW-EKPDQFYPERFLDVDGNLLPSDHPTRQQLI---------------------------------------------------------------------------------------------------------------------------------------------------------------------------------------------------------------------------------PFSVGRRNCVGE-------------------------------------------------------------------------------------------------------------------------------------------------------------------------------------------------------------SFAKSRMFLYVTRLLQKF-----------------------------------------------------------------------------------------------------------------------------------------------------------------------------------------------------------------------------------------------------------------------------------------------------------------------------------------------------------------------------------------------------------------------------------------------------------------------------------------------------------------------------------------------------------------------------------------------------------------------------------------------------------------------------------------------------------------------------------------------------------------------------------------------------------------------------------------------------------------------------------------------------------------------------------------------------------------------------------------------------------------------------------------------------------------------------------------------------------------------------------------------------------------------------------------------------------------------------------------------------------------------------------------------------------------------------------------------------------------------------------------------------------------------------------------------------------------------------------------------------------------------------------------------------------------------------------------------------------------------------------------------------------------------
>gi|556103352|gb|ESO92004.1|_hypothetical_protein_LOTGIDRAFT_163010_Lottia_gigantea
-----------------------------------------------------------------------------------------------------------------------------------------------------------------------------------------------------------------------------------------------------------------------------------------------------------------MLNLGVWSLTGIVVGVLVVALLVLMIIGCVLSKREIPGIPPGPSFL-PLVGNVI-------DMSWKYRTRKYKYFEKMEKKYG--SVYRLYFGRQL-LIFLNDMDSVKEAFVIK---------------------------------RYLYRQTHGEVLGGSPAFLIEA------------------------------------------SHGEGPLTPIN----------------------------------------------------------------------------------------------------MLPQLLY--LPGARGKFKKLIAGA-----ELTKTYISKRIVEHKKTWNKDKPR-----DLIDCGLAA-----------------IADADSQEFNNRILMYIFFDMFIAGSDTIANSMDWAFLHMIVNTDTQIKCQKEI-DEVVGSER--RVVWADKPNMPYCTATLMECLRYSNVAMTSLPHTA-TKDTMIKGFVIPKGSIILAGINSIHH-D-------------------------------------------------------------------------------------------------------------------------------------------------------------------------------------------------------------------------------------------------------------------------------------------------ENLW-EKPEQFKPERFIDGDGKIIHNE--KDQRLI---------------------------------------------------------------------------------------------------------------------------------------------------------------------------------------------------------------------------------------------------------------------------------------------------------------------------------------------------------------------------------------------------------------------------------------------------------------------------------------------------------------------------------------------------------------------------------------------------------------------------------------------------------------------------------------------------------------------------------------------------------------------------------------------------------------------------------------------------------------------------------------------------------------------------------------------------------------------------------------------------------------------------------------------------------------------------------------------------------------------------------------------------------------------------------------------------------------------------------------------------------------------------------------------------------------------------------------------------------------------------------------------------------------------------------------------------------------------------------------------------------------------------------------------------------------------------------------------------------------------------------------------------------------------------------------------------------------------------------------------------------------------------------------------------------------------------------------------------------------------------------------------------------------------------------------------------------------------------------------------------------------------------------------------------------------------------------------------------------------------------------------------------
>gi|556099664|gb|ESO88316.1|_hypothetical_protein_LOTGIDRAFT_86790_partial_Lottia_gigantea
-----------------------------------------------------------------------------------------------------------------------------------------------------------------------------------------------------------------------------------------------------------------------------------------------------------------------------------------------------------------------------------------------------------------------------------------------------------------------------------------------------------------------------------------------------------------------------------------------------------------------------------------------------------------------------------------------------------------------------------------------------------IISAGFVTTKGTLSGFFLLMLYHPDVQKRIQDEI-DDKIGHRE---PSIEDRSKMHYTYAAILETLRFIRHVPYGVPHCN-RMDVDIDGYKIPANSTMFTNLWSIAF-S-------------------------------------------------------------------------------------------------------------------------------------------------------------------------------------------------------------------------------------------------------------------------------------------------DNYW-KNPTKFTPERYLDENGEILPLDHPKRQQFI---------------------------------------------------------------------------------------------------------------------------------------------------------------------------------------------------------------------------------PFGVGRRGCVGE-------------------------------------------------------------------------------------------------------------------------------------------------------------------------------------------------------------SFSKSRVFLYVTSLLQKF-----------------------------------------------------------------------------------------------------------------------------------------------------------------------------------------------------------------------------------------------------------------------------------------------------------------------------------------------------------------------------------------------------------------------------------------------------------------------------------------------------------------------------------------------------------------------------------------------------------------------------------------------------------------------------------------------------------------------------------------------------------------------------------------------------------------------------------------------------------------------------------------------------------------------------------------------------------------------------------------------------------------------------------------------------------------------------------------------------------------------------------------------------------------------------------------------------------------------------------------------------------------------------------------------------------------------------------------------------------------------------------------------------------------------------------------------------------------------------------------------------------------------------------------------------------------------------------------------------------------------------------------------------------------------
>gi|405973296|gb|EKC38018.1|_Cytochrome_P450_2J2_Crassostrea_gigas
----------------------------------------------------------------------------------------------------------------------------------------------------------------------------------------------------------------------------------------------------------------------------------------------------------------------------------------------------------------------------------------------MRAKYG--DVFRITRFGRH-FIYVNGMENLREIFIKR-------ADAFS--DRPSNYHTEYILK------GHGILASSGTIWKEHRTFALTT------LRGFGFGRRC-LESQIMEE-----VTCLSDKI---AALDGKPFDPNE--YIHVSVSNVMCSIAFGKRYE----HSDA---DFQHMLTLVTKLLIVPRRPV-L--------------------------------------------GMFPFLGK--LPGDFFGAKELHAIE-----DEVKDFVGRIISEHKESFDGENIR-----DYIDAFLLE---------------------------------------------------------------QTKHQQNE-DSTFSGNA-------------------------------------------------------------------------------------------------------------------------------------------------------------------------------------------------------------------------------------------------------------------------------------------------------------------------------------------------------------------SELR--------------------------------------------------------------------------------------------------------------------------------------------------------------------------------------------------------------------------------------------------------------------------GH------------------------------------------------------------------------------------------------------------------------------------------------------------------------------------------------------------------------------------------------------------------------------------------------------------------------------------------------------------------------------------------------------------------------------------------------------------------------------------------------------------------------------------------------------------------------------------------------------------------------------------------------------------------------------------------------------------------------------------------------------------------------------------------------------------------------------------------------------------------------------------------------------------------------------------------------------------------------------------------------------------------------------------------------------------------------------------------------------------------------------------------------------------------------------------------------------------------------------------------------------------------------------------------------------------------------------------------------------------------------------------------------------------------------------------------------------------------------------------------------------------------------------------------------------------------------------------------------------------------------------------------------------------------------------------------------------------------------------------------------------------------------------------------------------------------------------------------------------------------------------------------------------
>gi|405954658|gb|EKC22039.1|_Cytochrome_P450_1A1_Crassostrea_gigas
-------------------------------------------------------------------------------------------------------------------------------------------------------------------------------------------------------------------------------------------------------------------------------------------------------------------------------MAVLLFIVLCVLIGAFILFRKRSRQIPGPIGK-SLIGNVS----------DLNLKSLHIKLFEWNQQYG--DIFQFSIFSKK-FVVINSSDVLREAFLKE-------PNASIFAARPEMFFAKYFYKN-----SDLAFSSLDPTWNKRKKLVHQK------LNAYGEGLLR-LEKQINRN-----LTALMEEI---QLIEGQSIDPAS--MIEDFISNTVETLVLGKVYG----KHAG----FQGIMEKIDSLENEVSN---------------------------------------------------------------------------------------IGPDMSENPEDNGMY-----QSLKKVLEE------K-----------DETGHYWFMDENLWGIIITIFGGAYLTTRGTIMSMLHILAKRPDVQKSLQTEI-DNVIGDVR--EPEIRDRQQCPLVEAFVLETLRQISHTPLAMHSI--REATSIAGHHVEKNTSTSNRFYLIREIP-------------------------------------------------------------------------------------------------------------------------------------------------------------------------------------------------------------------------------------------------------------------------------------------------STRWKPASDP-------------------VRKRFL---------------------------------------------------------------------------------------------------------------------------------------------------------------------------------------------------------------------------------LFGTGRRSCPGE-------------------------------------------------------------------------------------------------------------------------------------------------------------------------------------------------------------VFAKSRLFLFLSTLLQSFNVMEPEDHSLPEFDP-REMDSG-LILQ----------------------------------------------------------------------------------------------------------------------------------------------------------------------------------------------------------------------PKPFKIRFERRKQRF-------------------------------------------------------------------------------------------------------------------------------------------------------------------------------------------------------------------------------------------------------------------------------------------------------------------------------------------------------------------------------------------------------------------------------------------------------------------------------------------------------------------------------------------------------------------------------------------------------------------------------------------------------------------------------------------------------------------------------------------------------------------------------------------------------------------------------------------------------------------------------------------------------------------------------------------------------------------------------------------------------------------------------------------------------------------------------------------------------------------------------------------------------------------------------------------------------------------------------------------------------------------------------------------------------------------------------------------------------------------------------------------------------
>gi|405965738|gb|EKC31092.1|_Vitamin_D(3)_25-hydroxylase_Crassostrea_gigas
-----------------------------------------------------------------------------------------------------------------------------------------------------------------------------------------------------------------------------------------------------------------------------------------------------------------------------------------------------------------------------------MAQEQKELDMVDRDPNGINSHVKFSVFGKS-YVSLNSPEVIREVMGQE-------PSATVTSSREPTFFGNYIVGED----TDIVFASYGKEWAKRRKIASQI------MQIYGEGMYS-----TEKE-----THILRDTKQYIGENQGRDIDPVF--MVESHLLKDLTSLVSGTTDE-----------DLRRHVKEMDDNSNKIAL----P-------------------------------------LFDLTFQMFPFLRF--LPFPITKKPFLVIQS----IDRMMDSIKKLTTEN---------------NIESGIYCE------LKNA--------AEKYGCNITDAEVKGIIVNLIGAGSLTLRGTFMSLVHLMAEHPDIQRRIQEET-DLVFGGKE---VNVKDRKDCPFSQAVLLETMRFVTNLPLGGPHFT-HDDCIIRGKLVKKGTRILMNLWTINH---------------------------------------------------------------------------------------------------------------------------------------------------------------------------------------------------------------------------------------------------------------------------------------------------SDDW-GDPFNFRPERFLDESGSLLPATHPTRRRLM---------------------------------------------------------------------------------------------------------------------------------------------------------------------------------------------------------------------------------PFGYGKRSCLGE-------------------------------------------------------------------------------------------------------------------------------------------------------------------------------------------------------------LFGKNRAFLFLVNLMQTCTISKPTGETLPKFDP-RTMMPG-KRISGKKIVGQGMIQGGEKVIINEIRDSVVMSFSVRKCTYVVFGPCRNKTRQKINMSQEKELDMTDRDPNQLNAHVKVQFEDVLAEPDGAHSIDCVWRCSYMCFNCGKNCCYKLMTTLCGLFIALYWGCEFAFITFDQVWCITPGLRIFSIYMGCAQKFFGTCVTFIKDLKKLNMSQEKELDMVDRD-------------------------------PNQLNAHVKVQFEDVLAEPDGAHSIDCVWRCSYMCFNCGKNCCYKLMTTLCGLFIALYWGCEFAFITFDQVWCITPSLRIFSIYMGCAQKFFGTCVTCFLAPICETCGLMFSRITVKNQ-----------------------------------------------------------------------------------------------------------------------------------------------------------------------------------------------------------------------------------------------------------------------------------------------------------------------------------------------------------------------------------------------------------------------------------------------------------------------------------------------------------------------------------------------------------------------------------------------------------------------------------------------------------------------------------------------------------------------------------------------------------------------------------------------------------------------------------------------------------------------------------------------------------------------------------------------------------------------------------------------------------------------------------------------------------------------------------------------------------------------------------------------------------------------------------------------------------------------------------------------------------------------------------------------
>gi|556099663|gb|ESO88315.1|_hypothetical_protein_LOTGIDRAFT_126351_Lottia_gigantea
-----------------------------------------------------------------------------------------------------------------------------------------------------------------------------------------------------------------------------------------------------------------------------------------------------------------------------------------------------------------------------------------------------------------------------------------------------------------------------------------------------------------------------------------------------------------------------------------------------------------------------------------------------------------------------------------------------------------------------------------MEKDPEITNDHAEGVVTDVLVAGFITTKGTLNGFFLLMMYYPEVQRKIQQEL-DEKIERDR--HPSLDDRPELHYTNAVILEVFRYIRHTVIGVPHLA-SKDLEFEEYTIPAHSMIILNHWVMAR-D-------------------------------------------------------------------------------------------------------------------------------------------------------------------------------------------------------------------------------------------------------------------------------------------------DSVW-DDPYSFKPERFLDEDGKLVSVDHRLRQQLI---------------------------------------------------------------------------------------------------------------------------------------------------------------------------------------------------------------------------------TFGIGIRSCVGE-------------------------------------------------------------------------------------------------------------------------------------------------------------------------------------------------------------SFARTRIFLYVTSLLQKFTFSPGDNVLPPEDSARWMTKAVLC-------------------------------------------------------------------------------------------------------------------------------------------------------------------------------------------------------------------------PQFLNCVVEKRK----------------------------------------------------------------------------------------------------------------------------------------------------------------------------------------------------------------------------------------------------------------------------------------------------------------------------------------------------------------------------------------------------------------------------------------------------------------------------------------------------------------------------------------------------------------------------------------------------------------------------------------------------------------------------------------------------------------------------------------------------------------------------------------------------------------------------------------------------------------------------------------------------------------------------------------------------------------------------------------------------------------------------------------------------------------------------------------------------------------------------------------------------------------------------------------------------------------------------------------------------------------------------------------------------------------------------------------------------------------------------------------------------------
>gi|405966176|gb|EKC31488.1|_125-dihydroxyvitamin_D(3)_24-hydroxylase_mitochondrial_Crassostrea_gigas
-------------------------------------------------------------------------------------------------------------------------------------------------------------------------------------------------------------------------------------------------------------------------------------MADKAIQKLIPRRAAAKRLFQNQKRNCFTDVSSNSVSAVRLIANAVADRTDNAPSAASVSVPKTIDDLPGPSGY-PVVGTAP------EYFRKANRGQMHEVQRRFHEKYG--KMFKEKLGPVT-NVSIADPNIVEELVRKE-------GVYPFRPPYDSWILYKKIRNQ-----KAGIMSSVGPEWHKLRQSLAKY--------TLRPKTVAEYTDVMNDV-----ADIFVNRLRFLREKDGDVENLHS--ELQKWALECVAGVILEEKLGCLENEIEP---RVADFIKAVGNMFLTGHQ-----------------------------------------------LMVFADVHK----KFNTKPWRTHVEA----WDTIYSFATELFEKKIDEIQNGHVEKDAVAGFLRHMIAH-----------------------TKLDMDEVYVNTTELLLSGVDTSSHALCFAMYNLAKNPNAQARLQHEV-DTICKGNT---CTSANLQNMPFLKAVVKESLRMYPVIPINARVM--QEDTVLNGYVIPKNTCVLLNGYTMGY-N-------------------------------------------------------------------------------------------------------------------------------------------------------------------------------------------------------------------------------------------------------------------------------------------------EKYF-PDPESFKPERWLRSSGDEK-----HPFAML---------------------------------------------------------------------------------------------------------------------------------------------------------------------------------------------------------------------------------PFGFGSRMCVGR-------------------------------------------------------------------------------------------------------------------------------------------------------------------------------------------------------------RIAEQELFLTLTKMTQSFWMEATGDIETTLRTV-ITPKVM-NNAFLFQQQ-----------------------------------------------------------------------------------------------------------------------------------------------------------------------------------------------------------------EETFEIQNDRQFTKT-------------------------------------------------------------------------------------------------------------------------------------------------------------------------------------------------------------------------------------------------------------------------------------------------------------------------------------------------------------------------------------------------------------------------------------------------------------------------------------------------------------------------------------------------------------------------------------------------------------------------------------------------------------------------------------------------------------------------------------------------------------------------------------------------------------------------------------------------------------------------------------------------------------------------------------------------------------------------------------------------------------------------------------------------------------------------------------------------------------------------------------------------------------------------------------------------------------------------------------------------------------------------------------------------------------------------------------------------------------------------------------------------------
>gi|556095328|gb|ESO83981.1|_hypothetical_protein_LOTGIDRAFT_108496_partial_Lottia_gigantea
---------------------------------------------------------------------------------------------------------------------------------------------------------------------------------------------------------------------------------------------------------------------------------------------------------------------------------------------------FKKLGIRGPRPS-LVYGNLK----------EILEKGQHQAIQDWTQKYG--RIFGYFEGYTP-VITVGEPDLLKEILVKD-------YPNFK--RRKSFPLAPKK--------SLGLFLEEGDQWKKSRSMLTPA---------FSSGKMKKMFSIMNDC-----TDLFVENLDGKAD-DGKSFDIYS--MFQCLTVDVIGRCAFGLQTDAQKDSTDPFLTQIRTLFNGLTKSIILPLV------------------------------------------------MFMPFLRY-----FIFAVKNIVVIFGMNPVVWLREQLTEVISIRRDMGPRSTIV-----DLVQLMIYP------EIKNQHKNI---DSILKRPMSDREVVAQSLTFLLAGYETTSTGLAFMSHVLAMNPSIQLRLQEEI-DEKIGENE---IDYDSIQKLTFFDQVFDEVCRMYPTASLIVTRRA-SETKIYNGITIPEGINIQANIWALHR-D-------------------------------------------------------------------------------------------------------------------------------------------------------------------------------------------------------------------------------------------------------------------------------------------------SSYW-QQPSTFDPDRFSQRRRSEI-----QGYTYL---------------------------------------------------------------------------------------------------------------------------------------------------------------------------------------------------------------------------------PFGAGPRACIGM-------------------------------------------------------------------------------------------------------------------------------------------------------------------------------------------------------------RFAILETKITIVKVLRKFQIIKGDNMKADLDVE-SRGAIV-P-------------------------------------------------------------------------------------------------------------------------------------------------------------------------------------------------------------------------KDPVNVKVIRRETNINAGIKDS------------------------------------------------------------------------------------------------------------------------------------------------------------------------------------------------------------------------------------------------------------------------------------------------------------------------------------------------------------------------------------------------------------------------------------------------------------------------------------------------------------------------------------------------------------------------------------------------------------------------------------------------------------------------------------------------------------------------------------------------------------------------------------------------------------------------------------------------------------------------------------------------------------------------------------------------------------------------------------------------------------------------------------------------------------------------------------------------------------------------------------------------------------------------------------------------------------------------------------------------------------------------------------------------------------------------------------------------------------------------------------------------
>gi|405968505|gb|EKC33570.1|_Cytochrome_P450_1A1_Crassostrea_gigas
-------------------------------------------------------------------------------------------------------------------------------------------------------------------------MGSYLYLGFLDTITAKAMTRQSYKVNNVDQTFVNLVVRHLRGNKQYDSILKQITPYADKPLSVQYNLATGYNTPKNAKKMGPYLFLGFLDKITAKSKTRQGYKVNNVDQTFINCDANPNSYLTFYFNPQNKPPVGYYKRCCYTPLMKSWLDAGVQVDPARHLPKSYFMQFEMHFGGCGGYAI-NGYSTLA-NIQGAALGMRFDISKLHEKLYEWTQQYG--DVFQFQMLGKK-FICINSVDVLRETFFKE-------PCATISAARPPTFVGKYVIRNY----TDVIFSSPSPPWTKRRKLVHRL------LHTYGEGISS-LENQVLQN-----LLYFKGKVNDTNSANVNPFE-----IVDEFILSTIETLFIGRRFG----REGP----LQPLMKIEEELGNRLSS----P-------------------------------------GTDAVYSAAPFLRF--LPLPMSLIFHEVKSV----HQRILETLETLSKEDCEE------------KGIYHTLKE------ATEEK-------DENGEPCINEDNIYGILFNLAGAGYLTTRGTLLSVIQILAKRPGLQKLLQKEV-DEVIGRDR--NPRLSDRSKCPLLEAVVMETLRYISHVPVFVLHST-SQSTTIGGYNVEKDTVIVPNSWTMHHSEKHWDEPFRFKPERFLDRDGMLLPATNPVRKSMLEYVLCVAVLIACIFITLQSYTGAKDRPPGPKGYPFLGVVFEVDPPTLYKKLYEWTKQYGDVFQFQMLGKTFENVRKTISNNVNPFEFVDDFLLSSIEVLYIGRRFGKEGPLQSLIKLEQDIGNRLANPGTDTVFSALPFLRQKRTSANFGHSGDIIAYLTTRGTLLSVIQLLAKRPQLQKSLQREVDEVIGRDREPRFSDRKKCPLMEAVVTETLRYIAHSPVYVLHSTSQPTKIGGYSVEKDTVIIPNSWTMHHSEKYW-DDPFSFKPERFLDEDGQLLPATDPVRKRFA---------------------------------------------------------------------------------------------------------------------------------------------------------------------------------------------------------------------------------AFGLGRRSCIGE-------------------------------------------------------------------------------------------------------------------------------------------------------------------------------------------------------------VFAKSRIFLFLSSLLQMVTIAEPEGIPLLDLDP---RNMV-P-GIVLQ-------------------------------------------------------------------------------------------------------------------------------------------------------------------------------------------------------------------PQEYEVRFLLR-----------------------------------------------------------------------------------------------------------------------------------------------------------------------------------------------------------------------------------------------------------------------------------------------------------------------------------------------------------------------------------------------------------------------------------------------------------------------------------------------------------------------------------------------------------------------------------------------------------------------------------------------------------------------------------------------------------------------------------------------------------------------------------------------------------------------------------------------------------------------------------------------------------------------------------------------------------------------------------------------------------------------------------------------------------------------------------------------------------------------------------------------------------------------------------------------------------------------------------------------------------------------------------------------------------------------------------------------------------------------------------------------------------
>gi|556104658|gb|ESO93310.1|_hypothetical_protein_LOTGIDRAFT_206515_Lottia_gigantea
------------------------------------------------------------------------------------------------------------------------------------------------------------------------------------------------------------------------------------------------------------------------------------------------------------------------MAATLGLLGIAVIILVLTWIYQSYKRQKVFGKIPGPAAL-PILGNAH--------QLETDGTKFYKQCLSYSDEYGRDSIFVIWLGHKP-MICLSNANSAEILLNSS-------KHMEK--ASEYRFLHPWL--------GTGLLTSTGDKWRSRRKMLTPT---------FHFKILNDFVSVFNDQ-----ADFMLTKL--KKKADGKVFNIFN--YITLCALDIICETAMGRDVG----AQTNSESTYVKSVYKMSEFAQNRMK--------------------------------------------------LPWYWN-DTLYRIIGPGREHDQC----LKVLHNFTEKVIREKREELNRRGPMHDK--DFHDSAEEDKFVGAKKRRLAFLDMLIHMSENGEKLSEEDIREEVDTFMFEGHDTTAAGINWATYLIGANSEVQTTLQDEL-DGIFGSSE-RYPTMEDLKDMKYLDCCIKEALRLYPSVPIFGRTF--SEDAVIDGHLIPKGTTGSIFTAAIHK-D-------------------------------------------------------------------------------------------------------------------------------------------------------------------------------------------------------------------------------------------------------------------------------------------------PKYF-PEPDVFDPERFSDDNKVGR-----HPFCYI---------------------------------------------------------------------------------------------------------------------------------------------------------------------------------------------------------------------------------PFSAGLRNCIGQ-------------------------------------------------------------------------------------------------------------------------------------------------------------------------------------------------------------KFAMLEEKVLLSTIFRNFNVESVQKREELDPTG-ELILRP-E--------------------------------------------------------------------------------------------------------------------------------------------------------------------------------------------------------------------------SGILVKLTPRN----------------------------------------------------------------------------------------------------------------------------------------------------------------------------------------------------------------------------------------------------------------------------------------------------------------------------------------------------------------------------------------------------------------------------------------------------------------------------------------------------------------------------------------------------------------------------------------------------------------------------------------------------------------------------------------------------------------------------------------------------------------------------------------------------------------------------------------------------------------------------------------------------------------------------------------------------------------------------------------------------------------------------------------------------------------------------------------------------------------------------------------------------------------------------------------------------------------------------------------------------------------------------------------------------------------------------------------------------------------------------------------------------------
>gi|405969246|gb|EKC34228.1|_Cytochrome_P450_4F22_Crassostrea_gigas
----------------------------------------------------------------------------------------------------------------------------------------------------------------------------------------------------------------------------------------------------------------MLITQKIYLYDTSIKICHDITASAISWILFSLAENSECQQKCPEVIDKVVSETKFGQLKWLAVISVVVIIIFQLLIKLLRVKYAYHGLPEPLEDKHWLLGHLP------IFSNKIAGQSVVDKFLEWTAKYP--RMYVLWFGPFDARVVLNHPDPIKKILKTS--------------DPKPVNFGQVYRHGIPWLGEGLLIAG-GAKWKRSRRLLTPA---------FHFDILRPYVKIYKSC-----ADILARNI-EISVEKNESVEIFS--LVSSCTLDIILQCAFSYKTD-----CQNFCGTIHPYISAVNEISATWNRR-----------------------------------------------NRAPWLHP-DFIFYRTAEGKSFKAK----CDYVHQVAEDVIDKRRNTLETQGISSQKYLDFLDILLTA------------------KDENGKGMSKEDIRSEVDTFMFEGHDTTASAISWILYSLAENPECQRKCQEEI-DKVISETKSGQLEWKDLGGLEYLTQCIKEGMRLHSPVPGILRDI--QSPLREGDHEIPARTSVLISINGLHH-N-------------------------------------------------------------------------------------------------------------------------------------------------------------------------------------------------------------------------------------------------------------------------------------------------PTVWGKDHAQFKPERFSPENTEER-----DSFAFC---------------------------------------------------------------------------------------------------------------------------------------------------------------------------------------------------------------------------------PFSAGPRNCIGQ-------------------------------------------------------------------------------------------------------------------------------------------------------------------------------------------------------------NFAMSEERTVLATLLQRFTFSVDKTHKVEKQISAVMRARY-----------------------------------------------------------------------------------------------------------------------------------------------------------------------------------------------------------------------------GIKLFAAPR-----------------------------------------------------------------------------------------------------------------------------------------------------------------------------------------------------------------------------------------------------------------------------------------------------------------------------------------------------------------------------------------------------------------------------------------------------------------------------------------------------------------------------------------------------------------------------------------------------------------------------------------------------------------------------------------------------------------------------------------------------------------------------------------------------------------------------------------------------------------------------------------------------------------------------------------------------------------------------------------------------------------------------------------------------------------------------------------------------------------------------------------------------------------------------------------------------------------------------------------------------------------------------------------------------------------------------------------------------------------------------------------------------------
>gi|405968506|gb|EKC33571.1|_Cytochrome_P450_1A2_partial_Crassostrea_gigas
----------------------------------------------------------------------------------------------------------------------------------------------------------------------------------------------------------------------------------------------------------------------------------------------------------------------------------YLTTRGTLLSAIHILAKRPELQRSLQKEVDKVIGRNENPRLSDRKKCPLLEAVVMETLRYISHA----PVLILHATSQS--TTIGGYTVTKDTVIIPNVWTMHHSDKYW--DEPFSFKPERFLDE-----DGQLLPATHPVRKR--------------FAAFGLGKRSCIGEVFAKSRIFLFLSSLMQMATISEPAENDLLDFDPRKMAPGIVLQPQEYKIIGRSFG----KEGP----------------------------------------------------------------------LQPLLKL------------------------------------------------------------------------------EHDLVNRLANPGSDALLSAAPFLPYLTTRGTLLSAIHILAKRPELQKSLQREV-DEVIGRDQ--EPKLSDQKNCPLMGAVVMETLRYISHVPVLILHAT-SQSTIIGGYYVEKDTVIVPNVWAMHH-S-------------------------------------------------------------------------------------------------------------------------------------------------------------------------------------------------------------------------------------------------------------------------------------------------EKYW-DDPFSFKPERFLDREGQLLPATNPIRKRFA---------------------------------------------------------------------------------------------------------------------------------------------------------------------------------------------------------------------------------AFGLGKRSCIGE-------------------------------------------------------------------------------------------------------------------------------------------------------------------------------------------------------------VFAKSRIFLFLSSLMQMATIAEPEGKPLPDLDPRNMVPGAALQPQEYDIIPNSWTMHHSEKYWDDPFSFKPERFLDEDGQLLPATDPVRKRFASFGLGKRSCIGEVFAKSRIFLFLSSLMQMATIAEPEGKRLPDLDPRKMIPGIVLQ---------------------------------------------------------------------------------------------------------------PQEYEVRILMR-----------------------------------------------------------------------------------------------------------------------------------------------------------------------------------------------------------------------------------------------------------------------------------------------------------------------------------------------------------------------------------------------------------------------------------------------------------------------------------------------------------------------------------------------------------------------------------------------------------------------------------------------------------------------------------------------------------------------------------------------------------------------------------------------------------------------------------------------------------------------------------------------------------------------------------------------------------------------------------------------------------------------------------------------------------------------------------------------------------------------------------------------------------------------------------------------------------------------------------------------------------------------------------------------------------------------------------------------------------------------------------------------------------
>gi|405969214|gb|EKC34197.1|_Cytochrome_P450_2D9_Crassostrea_gigas
------------------------------------------------------------------------------------------------------------------------------------------------------------------------------------------------------------------------------------------------------------------------------------------------------------------MEGQAALFSDLWTFLGVSSIAVCVYAAARAMLRRRYRLPPGPWAW-PIVGNLL---------QLKGKKGIYYDIIMFRKTYG--DVFRLKMGVHE-VVFVFGYKYAHEILVKN-----------------------------------GALTTRHPNWMYIPNKIFKG------KVKHGHGDPA----------------------------------------------------------------------SMNEIRNRLAELFTFTQSGN--------------------------------------------PENYLPFLAN-FERAKVCKSFEIIKIRLLLTELLLITRFREIIQKKRDNPEDPPT------DFLQIYLSN----------------YEQEGSKNDISEADLLQTLIDMFSAGEVNLFMSTKWILMALVKYPEVQSKCRSEM-RQVIGQGQ--KVQSKDRSRTPYTVATIKEIQRLYSPVPFTVFHCP-IQDIQVGGYDIPKDTFTMIDCKSTCR-D-------------------------------------------------------------------------------------------------------------------------------------------------------------------------------------------------------------------------------------------------------------------------------------------------RQVW-KDPDIFNPDRFLGIDLEGQL----PERCFT---------------------------------------------------------------------------------------------------------------------------------------------------------------------------------------------------------------------------------PYGAGPRYCIGK-------------------------------------------------------------------------------------------------------------------------------------------------------------------------------------------------------------YVADMFMYSLVANILQNFKITTKHPEQPLSFEDVYCLFGLQP-------------------------------------------------------------------------------------------------------------------------------------------------------------------------------------------------------------------------LHFSEVTLVPLE----------------------------------------------------------------------------------------------------------------------------------------------------------------------------------------------------------------------------------------------------------------------------------------------------------------------------------------------------------------------------------------------------------------------------------------------------------------------------------------------------------------------------------------------------------------------------------------------------------------------------------------------------------------------------------------------------------------------------------------------------------------------------------------------------------------------------------------------------------------------------------------------------------------------------------------------------------------------------------------------------------------------------------------------------------------------------------------------------------------------------------------------------------------------------------------------------------------------------------------------------------------------------------------------------------------------------------------------------------------------------------------------------------
>gi|405975543|gb|EKC40102.1|_Cytochrome_P450_1A2_Crassostrea_gigas
------------------------------------------------------------------------------------------------------------------------------------------------------------------------------------------------------------------------------------------------------------------------------------------------------------------------------------------------------------------------------------------------------------------------------------------------------------------------------MWMKEMDETANE------------------------------------------------------------IASPIVDLMF----------------------------------------------------------------------------------RTFPVLLK--LPFSITKKPSYCKNT----INEVMNSIRKISIEK---------------DIKQGMYYE------IKNG--------VEKHGHLISEKEIKGIFANVIGGGFLTSRGTLMSLIYLLAEYPTIQKKIQHEI-DDVVGERE---AHVTDRHSCPLTEAFLLETLRYIAHAPLSLPHYA-SETCSIRGHTIEKGTTILTNLWTVLH---------------------------------------------------------------------------------------------------------------------------------------------------------------------------------------------------------------------------------------------------------------------------------------------------SNEW-GDPFTFRPDRFLDESGLLLPASHPSRQSLL---------------------------------------------------------------------------------------------------------------------------------------------------------------------------------------------------------------------------------MFGFGKRACIGE-------------------------------------------------------------------------------------------------------------------------------------------------------------------------------------------------------------VFAKNRAFLFFATLMQICTVTKPSDEILTHLDPREMMPGLALQ------------------------------------------------------------------------------------------------------------------------------------------------------------------------------------------------------------------------PKPYKVQFKLRNNFA-------------------------------------------------------------------------------------------------------------------------------------------------------------------------------------------------------------------------------------------------------------------------------------------------------------------------------------------------------------------------------------------------------------------------------------------------------------------------------------------------------------------------------------------------------------------------------------------------------------------------------------------------------------------------------------------------------------------------------------------------------------------------------------------------------------------------------------------------------------------------------------------------------------------------------------------------------------------------------------------------------------------------------------------------------------------------------------------------------------------------------------------------------------------------------------------------------------------------------------------------------------------------------------------------------------------------------------------------------------------------------------------------------
>gi|405957828|gb|EKC24008.1|_Cytochrome_P450_3A24_Crassostrea_gigas
-------------------------------------------------------------------------------------------------------------------------------------------------------------------------------------------------------------------------------------------------------------------------------------------------------------------------------MACKMSIYKDGLKRREAEKYEKMTGIPVPEGVLPLLGHLP-------RILKMGVDDYENKWFELKKS----KLILTWYGKTP-TITVADPDLLKHIMVKD-------FPHFQ--DRPRRLYKMTQSPI-----NKGVFFHYGSHWKRIRSILTPT---------FSTGKLKMMDHDINRC-----SVNLANKLEELAK-AKENVEVKI--LYGGFTLDAISATAFGLDVDCINNPDGS-------FIKNIKGIFQKGMGNW-RR-------------------------------------ICITLATIFPTLIS--VIRFFNMNFFNQENV-----DFFLRQCQAMIDDRKSETSQRHL------DFLQLMVNA------ELDQELLEEQH-ISTGQKKLTNDEIMAQAFLFFIAGYETTASTLNYVSYCLAVHQEIQDKVVQEI-HDQIGENE---PTYDEMNKLQYMEQVILESLRMFPPLTRLSREI--GETVTVKGYTFPQGCSLVIPVYGLHH-N-------------------------------------------------------------------------------------------------------------------------------------------------------------------------------------------------------------------------------------------------------------------------------------------------PEYW-PEPERFDPDRFEKSKNIQ------NKFFYM---------------------------------------------------------------------------------------------------------------------------------------------------------------------------------------------------------------------------------PFGQGPRMCLGM-------------------------------------------------------------------------------------------------------------------------------------------------------------------------------------------------------------RLAMLELKIALVHVLRRVKIVPCEETQIPLKPI-TYRGLI-TT------------------------------------------------------------------------------------------------------------------------------------------------------------------------------------------------------------------------EKPVKLRFELRK----------------------------------------------------------------------------------------------------------------------------------------------------------------------------------------------------------------------------------------------------------------------------------------------------------------------------------------------------------------------------------------------------------------------------------------------------------------------------------------------------------------------------------------------------------------------------------------------------------------------------------------------------------------------------------------------------------------------------------------------------------------------------------------------------------------------------------------------------------------------------------------------------------------------------------------------------------------------------------------------------------------------------------------------------------------------------------------------------------------------------------------------------------------------------------------------------------------------------------------------------------------------------------------------------------------------------------------------------------------------------------------------------------
>gi|405975544|gb|EKC40103.1|_Cytochrome_P450_2J6_Crassostrea_gigas
-------------------------------------------------------------------------------------------------------------------------------------------------------------------------------------------------------------------------------------------------------------------------------------------------------------------------------MLELISVIAMFLFSLFYFSKKYRSGLSGPSGL-PFFGVIF----------RIEFSRLHLKLYEWTNKYG--DIFQFSLLGKT-YVTLNSAEIIREVLGTE-------PNATITSSREPSFFGEYCLENY----SDIVFSPNDKEWTKRRKLVHKL------LHSYGEGIQL-LEDEVLEK-----LKIVKRYV--AEN-KNKDLDPND--VVAEFLFENLASLYRSDLIY------------HQRRLQLNPGFTFGINLGF----------------------------------------------TLGPVFKN-------------LVPI----------------------------------GFYFGFPRG------LRLGPP------YAPKQHFISEKELKGIFNNVIGAGFLTSRGTLTSVIHLLAEYPTIQKKIQDEI-DEVIGNRE---AHVTDRRSCPLTEAFILETLRYIAHTPLAIPHYT-SETCTIRGHTIGKGTTILTNLWTVHH---------------------------------------------------------------------------------------------------------------------------------------------------------------------------------------------------------------------------------------------------------------------------------------------------SKEW-GDPFTFRPDRFLDNSGLLLPASHPRRQRLL---------------------------------------------------------------------------------------------------------------------------------------------------------------------------------------------------------------------------------IFGFGKRSCIGE-------------------------------------------------------------------------------------------------------------------------------------------------------------------------------------------------------------VFAKNRVFLFFATLMQICNVTKP---SAETLIH--LDPRD-M-M-----------------------------------------------------------------------------------------------------------------------------------------------------------------------------------------PGLVL-Q-----------------------PKPYKVQFKLRNDPMSSER---------------------------------------------------------------------------------------------------------------------------------------------------------------------------------------------------------------------------------------------------------------------------------------------------------------------------------------------------------------------------------------------------------------------------------------------------------------------------------------------------------------------------------------------------------------------------------------------------------------------------------------------------------------------------------------------------------------------------------------------------------------------------------------------------------------------------------------------------------------------------------------------------------------------------------------------------------------------------------------------------------------------------------------------------------------------------------------------------------------------------------------------------------------------------------------------------------------------------------------------------------------------------------------------------------------------------------------------------------------------------------------------------
>gi|405955028|gb|EKC22296.1|_Steroid_17-alpha-hydroxylase/1720_lyase_Crassostrea_gigas
------------------------------------------------------------------------------------------------------------------------------------------------------------------------------------------------------------------------------------------------------------------------------------------------------------------------MLKLSINIQTILVGMGIGLFVYYVIKRMRYRLPPGPWCI-PLIGHYK----------IYSSPEIHLKTAELAKEYG--PIVRLSVGPQT-WVVLNDINSVLEAMVKK-------KADFA--GRPQITSGDVFTEGG----KDIALGNYSASWKFHRKIAGKA------LRNYLQGDL--LENMIQDN-----MNKFLDKM----AEEKGPFVFKE--YADLIIFHQLYTICFGEKRP----VDDP---EVKRFIKLDNDLLEKFGSGF--F-------------------------------------E-----DLFPYLKN----IFTTAKWKKLLVL----TEDILNVLRKKLKEHEETFQPGVNR-----DFIDSMLIA------KQEAKDEG----NEAALEILDDTHLVQTISDIFFAGVDTTRYTMDWFVYFMTRFPETQAKCQEEI-DRVVVYSS---------PEIHVKTAKLAK--EYGPIVRLSVGPQT----------------------WVVLH-D-------------------------------------------------------------------------------------------------------------------------------------------------------------------------------------------------------------------------------------------------------------------------------------------------INSV------------LEAMVKRKA-------------------------------------------------------------------------------------------------------------------------------------------------------------------------------------------------------------------------------------------DFAGRPHFASGT------------------------------------------------------------------------------------------------------------------------------------------------------------------------------------------------------------------------------------------------------------------------------------------------------------------------------------------------------------------------------------------------------------------------------------------------------------------------------------------------------------------------------------------------------------------------------------------------------------------------------------------------------------------------------------------------------------------------------------------------------------------------------------------------------------------------------------------------------------------------------------------------------------------------------------------------------------------------------------------------------------------------------------------------------------------------------------------------------------------------------------------------------------------------------------------------------------------------------------------------------------------------------------------------------------------------------------------------------------------------------------------------------------------------------------------------------------------------------------------------------------------------------------------------------------------------------------------------------------------------------------------------------------------------------------------------------------------------------------------------------------------------------------------------------------------------------------------------------------------------------------------------------
>gi|405963106|gb|EKC28708.1|_Steroid_17-alpha-hydroxylase/1720_lyase_Crassostrea_gigas
----------------------------------------------------------------------------------------------------------------------------------------------------------------------------------------------------------------------------------------------------------------------------------------------------------------------------------------------------------------------------------------------MSAKYG--DLFSLRLGMRERVVYVVDPEIMKQLFS---------SPYLA--DRPEIPFFDIISQDG----HGIGSRPYDFIWKLHTRIVHSS------ISKVIQTQLDDMLHNSLDH-----LFKILDDT------CGNPYAPEE--SIPTIILMVMGSSIFGHKYS---SVHDP---RLRLIIWLNDQTTSGLNP-F-NP-------------------------------------I-----NMIPGLKY--ISLPFFPNYRDLNQA-------KDKMLAEEFERHWANFDGNLR------DIMDTVIKE-------LKSDEDGMKLRQEQGKDFLQPKGLLMSLFTLIVAGQQTLAINLLWLLLYLAKHQDCQEKIYRELRNNTVGPED--FVHIENKDMFPYTTAFYMETLRFVTSAHLGVPRTA-SADIPIRGYNIPKGTTVFSNTWSMSR-N-------------------------------------------------------------------------------------------------------------------------------------------------------------------------------------------------------------------------------------------------------------------------------------------------AKYW-SNPDVFLPERFLNINNKDSL----SIPGFY---------------------------------------------------------------------------------------------------------------------------------------------------------------------------------------------------------------------------------IFGYGRRPCTGH-------------------------------------------------------------------------------------------------------------------------------------------------------------------------------------------------------------QMGRTCLFSFLSNIVNKFHVSLPDG-EYPDMKG-TANLFI-E-------------------------------------------------------------------------------------------------------------------------------------------------------------------------------------------------------------------------PPKYKLLFKKRY----------------------------------------------------------------------------------------------------------------------------------------------------------------------------------------------------------------------------------------------------------------------------------------------------------------------------------------------------------------------------------------------------------------------------------------------------------------------------------------------------------------------------------------------------------------------------------------------------------------------------------------------------------------------------------------------------------------------------------------------------------------------------------------------------------------------------------------------------------------------------------------------------------------------------------------------------------------------------------------------------------------------------------------------------------------------------------------------------------------------------------------------------------------------------------------------------------------------------------------------------------------------------------------------------------------------------------------------------------------------------------------------------------
>gi|405958853|gb|EKC24938.1|_Cytochrome_P450_2D6_Crassostrea_gigas
------------------------------------------------------------------------------------------------------------------------------------------------------------------------------------------------------------------------------------------------------------------------------------------------------------------------------------------------------------------------------------------------------------------------------------------MDMFT------------------------------------------------------------------------------------------------------------------------------------------------------------------------------------------------------------------------------------------------------------------------------------------DLNGDLNTEADLLQTLIDMFTAGEVNLFMSTKWILMALVKYPEVQSKCRSEM-RQVIGQGQ--RVQSQDRSRTPYTVATIKEIQRLYSPVPFTVFHCP-IQDIQVGGYDIPKDTFTMIDCKSTCR-D-------------------------------------------------------------------------------------------------------------------------------------------------------------------------------------------------------------------------------------------------------------------------------------------------RQVW-KDPDIFNPDRFLGIDLEGQL----PERCFT---------------------------------------------------------------------------------------------------------------------------------------------------------------------------------------------------------------------------------PYGAGPRYCIGK-------------------------------------------------------------------------------------------------------------------------------------------------------------------------------------------------------------YVADMFMYSLVANIIQNFKITTKHPEQPLSFEDVYCLLGLQP-------------------------------------------------------------------------------------------------------------------------------------------------------------------------------------------------------------------------LHFSEVTLVPLE----------------------------------------------------------------------------------------------------------------------------------------------------------------------------------------------------------------------------------------------------------------------------------------------------------------------------------------------------------------------------------------------------------------------------------------------------------------------------------------------------------------------------------------------------------------------------------------------------------------------------------------------------------------------------------------------------------------------------------------------------------------------------------------------------------------------------------------------------------------------------------------------------------------------------------------------------------------------------------------------------------------------------------------------------------------------------------------------------------------------------------------------------------------------------------------------------------------------------------------------------------------------------------------------------------------------------------------------------------------------------------------------------------
>gi|556097219|gb|ESO85871.1|_hypothetical_protein_LOTGIDRAFT_235674_Lottia_gigantea
------------------------------------------------------------------------------------------------------------------------------------------------------------------------------------------------------------------------------------------------------------------------------------------------------------MITSRLMRTLVRSSVCRFQSTTGAGVAESDDVVDSPRPLSDMPGPGGIYRM-PYLGLAF----MLKPFTNISQQDFHLLLDQLHDKYG--EIVRMKVGNGD-WVCTADPHDIERIYKSE-------GKY----PKRFGLLMIEHHFNKTKKEKTIAFLQ-GPKWAELRQHIQRK-----------LVRPKSALYYIDGQ-----ASVSRDFV--ERLKTTKPEDVRD--LLFSYSTESIGVVCFNKRMGFMDEEMDP---EVADYFENNKQFFTLLNKGI----------------------------------------------TGFPFYKY-----FETPMYKKVINT----YEKTYSFGRKQVEESLEQTKKMKEEGTFDAEEPNFMMSL------LAE--------------ERLTTDQISGIVLDLLIGGTDSTAKTLEVMLDVLARHPEEQEKLYKEV-HQFLGDDG--DPTAENLPKMKYLVACCKESMRMNYPVVSGSNRIL-TEDIILSGYHVPKNTLILLNNRRMVL-D-------------------------------------------------------------------------------------------------------------------------------------------------------------------------------------------------------------------------------------------------------------------------------------------------RKYA-SDPDRYIPERWLRDAEGNKNVNI-PSVGMI---------------------------------------------------------------------------------------------------------------------------------------------------------------------------------------------------------------------------------PFSIGVRNCVGR-------------------------------------------------------------------------------------------------------------------------------------------------------------------------------------------------------------RFAEQEIYLATAKIIQKFKV------GLVNPEV--KNTIT-Y-Q-----------------------------------------------------------------------------------------------------------------------------------------------------------------------------------------TFATL-------------------------QDPAMLTFTSRR----------------------------------------------------------------------------------------------------------------------------------------------------------------------------------------------------------------------------------------------------------------------------------------------------------------------------------------------------------------------------------------------------------------------------------------------------------------------------------------------------------------------------------------------------------------------------------------------------------------------------------------------------------------------------------------------------------------------------------------------------------------------------------------------------------------------------------------------------------------------------------------------------------------------------------------------------------------------------------------------------------------------------------------------------------------------------------------------------------------------------------------------------------------------------------------------------------------------------------------------------------------------------------------------------------------------------------------------------------------------------------------------------------
