# Supplementary material for: Transcriptomic Analysis of the Mussel Elliptio complanata Identifies Candidate Stress-Response Genes and an Abundance of Novel or Noncoding Transcripts
Source: PLoS One. 2014 Nov 6;9(11):e112420. doi: 10.1371/journal.pone.0112420 (PMC4223053; doi:10.1371/journal.pone.0112420)
Supplement: File S3 — Fucosyltransferase alignment. Multi-sequence alignment of sequences with fucosyltransferase domains from E. complanata and two other molluscs, which is the basis for the gene tree in Figure 3. (FASTA) [file pone.0112420.s003.fasta]

>gi|556116082|gb|ESP04734.1|
LLNLHQFNYLINSDKCQQNVFVVAFVHSSADHWQQRNQIRTTWGGYKGSRVQNFRTLFMLGKPTNRALQPVIEREAKKYNDMVQGDFDDSYKNLTYKHIMSHSWIIENCPDVRYILKVDDDIVVNVYNMMKYLNTHKKPMKNFLYCNALWYEGPHRNNQSKWSMTKSEYPFTKYPQFCEGFAYITTPDVSAKLVKVSEDAKFYWIDDVFVTGVL

>gi|556114462|gb|ESP03114.1|
LCDGDVFLLFMVLSVPSDFTLRQQIRESWGSLASRDRGIRLAFILAQSESKTFKEKIAEESKTHHDIIQKDFIDSYRNLTLKSESILHFAAFYCQNAQFIVKTDSDIFVNVPLLLDILNDFKEGADILGYTKRVRLPFRDKSNKWHIDYSEYPLTFYPDYVDGSCYVIPRTFIKPLFQMSLKTRLLSMEDVYVTGILRSRISLPLRYHNRFSLKPCVFDSC

>gi|556113790|gb|ESP02442.1|
MPRCVTNSKFLVVITSAPTHSDRRSAIRKTWCNPYASEHSQDSWQCVFLIGSVEGDIISRKVKKEMSVYRDILLGSYIDSYRNLTYKVLNAFSWSKTYCPINFVLKTDDDCFVNTKLLYQFLITYNDKTTDLYAGNIFMEDSNRPVIRNELNKWHVAEDTYSRESYPPYASGTGYILSQDVVGRVVDESVYHKPIPIEDAYTGILVNSLGIEPVQSARFMTFSSGLTLCNYLYLFVSHNVKANQQFEMHNNMMMAHSKCHNDEEVTSWF

>gi|556113358|gb|ESP02010.1|
MPVTTVKHPTLLYEPIFLMNPFQVCSDKTVNILVYVHSAQDNLRKRLAIRKTWGSSDDLNKYKAKIVFVSGMSNNAAISDNLNMENKRYGDILQANFHDTYKNLTMKAKSAITWISKYCKNITYVLKTDDDTFVHLERLQKYIVTLETNSRPLTDLLACNIFKNQFLFRNTKSKYYISKEEYPWVKWPPFCPGMAYLMSFDLVHKLNEGVRNPTKNQPFVSLDDVYITGVVFKNLD

>gi|556113302|gb|ESP01954.1|
MNPFQVCSDKTVNMLVYVHSAPDNLHRRLAIRGTWGSSDNLKKYKVKIVFVSGMSNNFTIADKLNMENKRYGDILQANFHDTYKNLTMKAKSAITWISKYCKNVTYVLKTDDDTFVHLERLQKYIVTLETKSRPVTDLLACNYKNNYVFPFRDKNSKYYVSEKEYPWDKFPPFCQGMAYLMSSDVVHKLNKGVRNPSKNQPFVWLDDVYITGVVFNNMELKHTHFGMAFRNYADIKLIKSDESLIFFQTNEMHSLWKKLTLV

>gi|556113299|gb|ESP01951.1|
MPVKHPTLLYEPIFLMNPFQACSDKTVKMLVYVHSAQGNLRKRLAIRKTWGSSDNLNKYKAKIVFVSGMSDNFTIADKLNMENKRYGDILQANFHDTYKNLTMKAKSAITWISKYCKNITYVLKTDDDTFVHLERLQKYIVTLETKSRPVTDLLACNIFKNHNPMRNKNSKNYISKRKYPWDKWPPFCQGMAYLMSFDLIHKLNEGVRNPTKNQPFVWLDDVYITGMVINNLKLKLTNLTISYRLNADFKQLQHIKSLIFFQTNEMHLLWKRLHMLSPTK

>gi|556113298|gb|ESP01950.1|
MPVKHPTLVYEPIFLMNPFQVCSENTVNILVYVHSAQDNLRKRLAIHITWGSSDNLNKYKAKIVFVSGMSNNAAISDKLNMENKRYGDILQANFHDTYKNLTMKAKSAITWISKYCKNITYVLKTDDDTFVHLERLQKYIVTLETNSRPVTDLLAGNIFMNQFLFCNTKSKYYISKEEYPWDKWPPFCQGMAYFMSRDVVRKLNEGVKNPTKNQPFVWLDDVYITGVVINNLKLKLTNLTISYRLNADFKQLQHIKSLIFFQTNEMHLLWKRLHMLSPTK

>gi|556109154|gb|ESO97806.1|
NFNFLIKSNVCKGKPNPLLLILVLSKAENARQRHAIRSTYGSVVRDVNLVFLFGKTNSSEMESLVQKEADVFGDIVQADFVESYYNLTYKVLMGFKWVKHFCPGAINIMKADEDTFMDIPRLTNIMASTDMTNIIYGHFHFADDVDRKVEKTKVVMEAFPFKYYLPHVKGNMYFMSKTLAFQILELSEYFPYVNIEDAHITGTL

>gi|556108798|gb|ESO97450.1|
PYLVICILSSPATKSLKLRRAIRRTWASSTYNGQVRFIFFVGHSKVLEKKNQSKLMEESNLHGDIVIIDYEDKYRRINYKSVSILKWCSNYCLNSRYIAKVDEDMFLDLPNLLSLLNSIEIPKVILGFVISNGKPIRNTKHKWYVSEQIYRYEHYPVYISGTTYVISSDLLSGLLLAASQSPTIPNEDVYITGICGKKAGATLLGHCGFNTSKLPVFMWAFKLNVNAHHYTPKEFQEIWN

>gi|556108080|gb|ESO96732.1|
MYFIVLFISYILCARIYYLYYFSPSSKVISNFYLNETIQNQDFCEKQPPYLTILVFSIAECIDKRQVIRETWGNVNHYPEKMKRFKVLFLLFKRPSIILNDKVKSEGEMYKDILLFDFTESYFHSMYKIMSGYIWIQEHCPGTQFIAKADDDVLLDIVMLLNKLYQNMDKKDEAIFGSSVKFGHTKRFGKHPVSYKAYPFIMYPRYCIGPLYVMSSEMAFRTIHPSSRLTFVWPEDVFLTGIVREVLKFNIIELKLEENVNSSEFPSNVSVAFYELKPSEIRDTWTKLQNKDV

>gi|556107790|gb|ESO96442.1|
FVNPHDYKYILNEPEACTESTHLIIMVCTSIKNFAERQTIRETWGSVGKEPKTNITVLYLVGSGVPKYMQLQLENESRTYHDVIQEDFKDSYRNLSIKSQAMLKWVSTYCMTAKYLLKADDDMYVNIPNLLTALHKQKHAKFILGVTFVGAQPVQSQSSKWYTPVKDFNEKFYPKYTSGTSYSMSTAAVPDLFKASLQIKMFWLEDIYITGICARKAGITRINDYGFHYVKMPAKGCVHSKSVTGHRNNITEIRKIHKELMDPKLNCSKP

>gi|556107256|gb|ESO95908.1|
NICPRDRYVTALVLVHTAAQHFERRRNIRSTYGSKKLFLPTEVRVVFLVGIVQNLKIQEKIQEEHTQYGDIIQGQFIDTYHNLTNKGIMGFRWILNYCNNVDYVIKVDDDVIFDMWRFLDNLEAFNSTRSMFCTPIYDGQIFRDGKWTVPESQFVGVTNWPWTYCQGFVVIMTGDVIRELFHAAHVTPFLWIDDVYLFGYL

>gi|556107255|gb|ESO95907.1|
MKHKKIIKILVILCILTVLYFYNLNINLSIILNISTKQFELKTDSEVTYPVTLSGEFVLNNLTICPRDRYVTALVLVHTAAQHFERRRNIRSTYGSKKLFLPTEVRVVFLVGIVQNLKIQEKIQEEHTQYGDIIQGQFIDTYHNLTNKGIMGFRWILNYCNNVDYVIKVDDDVIFDMWRFLDNLEAFNSTRSMFCTPIYDGQIFRDGKWTVPESQFVGVTNWPWTYCQGFVVIMTGEVIRELFHAAHVTPFLWIDDVYLFGYLPFQTGNITIRPMPKMLQLEPNPEGGLCLSVAGSECPMVAVGVEEKMFKFHWKMILLRNNKTFS

>gi|556107139|gb|ESO95791.1|
LSRSDHRDPLLNLHQFKYLINADMCEQNLFVLAFVHSSPNNVKERNEIRSTWGGDKRAHCRTVFLLGDPQNDQIQLAITEEARKYKDIVQGDFKDSYRNLTYKHIMGLSWTTRNCPNVRYILKTDDDTMVNVFNMMEYLSKANPLKNFLYCRVFPKSRPFRSINKWRVNFTEYPFSFYPSYCAGFAYLMTPDVAVQFLKVSKYVKFYWIDDVFITGIL

>gi|556107138|gb|ESO95790.1|
MCKQNLFILAFVHSSPNNVKERNQIRLTWGGDKTFNGKDFRTVFMLGDPLNSTIQRIIVEEARKYKDIVQGDFKDSYRNLTYKHIMGLSWTIRNCPNVRYILKTDDDTMVNVFNMMEYLNFTEQNKNFLYCSIFTVQTPFRFFTKWLVSILEYPFAKYPYYCQGFAYLMTPDVAEKLLNASECAKMFWIDDVYVTGILNVYANVPFLQMTSNHSFTIMKKENLGASVKNVMFILSRKKRMRESWNTAWNSILKYSRG

>gi|556105285|gb|ESO93937.1|
MVTITTAFTRPQQVIIGSLLAAIFLLAYSIFTLNVQSHVDISFGNLRVDAIYKHARQLADGSVELTLNIPSGSVPLSKSHILALSVKDAKADAEKKTLPKDRKTSYPLTINSPYVINSPDVCKNVKNLAFITIVHTATDHFDRRRLIRETFANKDLFKNVTSRIVFVFGLSPDITVQTLLENEQTIHGDIVQGDFLDTYHNLTHKGVLAFRWVSEYCNHSKLVVKIDDDMFLNPFSIVQDIIPKYANKKRFMLCHLRSKGTSGIMRGKKYKWHVENDQFKGYKSYPVSYCNGYFVIISPEIISPMYRASSFTPFFWVDDVYLYGLLPSKIGHVVHENIRGFLTLNMNHGIKCYAAKTPCPYIAVNAWQTTAVENLWRSTLEKLTKEQRALVNDRFLIT

>gi|556105284|gb|ESO93936.1|
HPAVFDYVITNSGLCGNEPVDILIYFHSAWNNRGKRRFLRETWASVKTFHNISIKTIFILGSPKDAKHQLTIDFENVVYRDIVQGDFNDTFKNLTLKSALAIQWINTHCMQTRYVIKADDDIFINVFKIIEDLFPVLSQRKQTVMCHFHKAGQSVIVRNPKSQWYIPNGVFKGVKHFPRFCSGYVAIFTSDLIPLLYRSSFQSPIIPVDDVYM

>gi|556105246|gb|ESO93898.1|
IFIIIFSIPRNIASRNAIRFSWASVSNNNTASTRYAFFFGNSSDKNILFQEAKIYKDIIMEDFQDSYQNLTYKTMMGFKFVTLFCNNAKYILKTDDDMWINLNSLNEYLQTNSEKLTHSVGGSCHQTAGPIRSKSSKWYASFESYPSAKYPGYCSGTGYILTTKTAQQVLEISKNVPFFHLEDVYVSLCIRKLGYSLEGIPGFFYGAGAKSDLCRYKKKGVITWHMVPPDTLLKIWSRNCRN

>gi|556105233|gb|ESO93885.1|
MRLSNKTVRKENVILSNETVRKDKILSNEKVRKDKILSNKTVRKENVILSNKIVRKDKILSNKTVRKENVILSNKTVRKDKCSNCFLHNFKYEIINSNICKVQNDITVDIFIIIFSIPRNIANRNAIRKTWVSASRNNTANTRYAFFFGISSDKNILFQEAKIYKDIIMEDFQDSYQNLTYKTMMGFKFVTLFCNNAKYILKTDDDMWINLNWLNEYLRTNSQKLINSVGGYCFKSASPIRKKSSKWYAGFESYPSKKYPGFCSGTGYIFTNKTAQQVFEISRNVPFYHLEDVYVSLCIRQLGYTLEHIPGFRNGTGTNADLCRYKKKSVITWHKVPPGKLLKIWSKNCTQ

>gi|556105232|gb|ESO93884.1|
IFIIIFSIPRNIANRNAIRKTWVSASKNNTANTRYAFFFGNSSDKNILFQEAKIYKDIIMEDFQDSYQNLTYKTMMGFKFVTLFCNNAKYILKTDDDMWINLNSLNEYLKTNSEKLTHSVGGSCHQTAGPIRSKSSKWYASFKSYPSSKYPGFCSGTGYILTTKTAQEVLEISKNVPFFHLEDVYVSLCIRKLGYSLEGIRGFFYGAGTKSDLCGYKKKGVITWHMVPPDTLLKIWS

>gi|556105229|gb|ESO93881.1|
IFIIIFSIPRNIANRNAIRKTWVSASRNNTANTRYAFFFGNSSDKNILFQEAKIYKDIIMEDFQDSYQNLTYKTMMGFKFVTLFCNNAKYILKTDDDMWINLNSLNEYLQTNSEKLTHSVGGSCHQTAGPIRSKSSKWYASFESYPSAKYPGYCSGTGYILTTKTAQEVFEISKNVPFFHLEDVYVSLCIRKLGYSLEGIRGFFYGAGTKSDLCRYKKKGVITWHMVPPDTLLKIWS

>gi|556104426|gb|ESO93078.1|
MSFQCGFHPFANSECFTDSREHNYIYIHNESRLCNGEVFLLMVVLSTPSDFIIRQTIRETWGSFASSKSNIRLAFMLGKLESEIFDKKIEEESENHHDIIQKDFIDSYGNLTLKSESILHYSAFFCQNAQYILKVDSDMFINVPLLLDSLKNSDDGVSIIGHKLVNERPIVNKTEKWYIDPSTYPLSYFPDFTSGTCYVIPGIFTKSLFKMSLKTRLIRLEDVYITGILRARLSLPIRDDDRFHTQKCGLNPCSTLLNSISCHRHTSDEIIQLWGVFEKCFKMCSDSNTCFNVT

>gi|556104425|gb|ESO93077.1|
MSFQCGFYPFTNSECFTDSRKHNYIYIHYESRLCNGEVFLLMMVLSTPSDFIIRQTIRETWGSFASSKSNIRLAFMLGKLESEIFDKKIEEESEIHHDIIQKDFIDSYGNLTLKSESVLHYSAFYCQNAQYILKVDSDMFINVPLLLDSLKNSDDGVSIIGHKLDQIRPTVDKTNKWYIDPSTYPLSYFPDYTSGPCYVIPGTFTKSLFKMSLKTRLIRLEDVYITGILRARLSFPIRHNTKFQLRKCYFDSCNILNGISCHRHSSNEIIQLWGVFEKCFKMCSDSNTCFNVT

>gi|556102515|gb|ESO91167.1|
CNTSEIFLMIYIHSSPKNFKKRMSIRETWGNQKLLNTIHARIVFVLGKVTDVDVMSSAKLEYNEYGDLLQEDFLDTYRNLSHKAIGALKWLKHNCGHSKYVLKTDDDIFVNIYRLVHHIHSKLESNKKPATNLLLCNQWINMMVVRNEKSKWYLSKAEFPLDRFPMYCSGSAFLMSNDVALKMYDATLRTPFFWIDDYYITGMV

>gi|556101049|gb|ESO89701.1|
MTVSWHLLWQSYETAIIKTSQLKTVIEKPGLIISQIQMNRSDISFTSQYGIQSTIIPNDFKNILMKMTNIYDFQPIIQQSQLCKSNDRIRLLMFIISAPNNRESRVVIRKTWAAKCREPNSELKCVFVLGRSKNSSVNMNLITENKTYGDILQIDFMDSYSNLTYKTMSSFKWAAKYCSNARYVMKTDDDMYVNTELITQMLQAAPRGKFVGGFCWGTSKPNRDLTSKWFVSYRMFQKPRFPPMCSGTGYILSMDVVRRILMVSHNVPFFHLEDVYVSLCLQKFGIMPNNLVGFSNMYTEFDACSYKNSVMTSHRVPSQMLEDFWPVIQDCPPKHVAPRDLYIVLPYPVNE

>gi|556100730|gb|ESO89382.1|
GSSVTNVIVMVHSSIPNYHRRNSIRETYGSKTLFLPFKIRVVFLVGRPSNRNIQAAIESESMKYRDMVQGDFFDSYHNLTHKAVMGLRWVTEHCQNSEWTLRVDDDVVFDMQLFLELFASRLNPNNIHCCTINYPRVLRTGKWKVARNEFHGRKRYPWSYCPGFAAVFRSEMAKRLYRAAFVSPFFWIDDIYVYGILRHQAKIQL

>gi|556100361|gb|ESO89013.1|
LAPILLVVVCSHPSHVHNRLTIRNTWAFNFSKQISVVFLIGKVKDDSWNSVIRRESLIHKDIVKVDVIETYRNLTVKMMAGFKAILTQFQFVKYILKTDDDTFINLPYLLRELNTNINFVPADQVVGALCIKSRVIRDPRDVWFVPYSIYSNSTYPPYVHGGAYLLQYSTLNKLLSYSISPYLQLEDVYITGILSRDSGIIPVSHRAFSF

>gi|556099097|gb|ESO87749.1|
IRSTFALRSRYLPEEVRVVFFTGISSNKNGMKRLIEEQKRHGDIVQGNFVDSYHNLTHKAVMALRWIYEYCSSARYVIKSDDDVVFDTKMFFDKLAPTIVSEKKTLRCTVCPRSMIYRVGKWVVVKDQFKGFDYWPWPYGAGFVVLISSDLLTTLYRAAIISPFFWVDDVY

>gi|556098492|gb|ESO87144.1|
MNQAYYDDSEELGTTNRPEYCNGCFNNNFQLIIQQFQLCKSNDRIRLLMFITSTPNNKESRVVIRKTWAAKCWDPNSVLKCVFVLGRSKNSSVNMNLITENKTYGDIIQIDFMDSYRNLTYKTMSSFKWAAEYCSNAHYVMKTDDDMYVNTELITQMLQAAPRGKFVGGYCWDTSKPNRDHSSKWFVSYRMFQKPHFPPMCSGTGYILSMDVVGRILMESPNIPFLYLEDVYVSLCLQKFGIIPKNLLGFSNTYTWFDACSYKNLVMTSHKVPSQMLKDSWPMIQDCPCKNVAPMYIVLPYPDNE

>gi|556097172|gb|ESO85824.1|
MVVTKKYDDLIVTPKHNDAIVVTPVYNETSEAFLAYEDRYSTSTHLNTFKFHIHKNTNFLQQSSYYSLQKYKINSENYQYLIQPRNFCKENPYLIILVPSIHTNKMVRDSIRRTWGSQEWPSGILNNVKLLFLFGVHLHKEIEFIIQEESEIFNDIIQGDYLDSYYNLTVKVLNGLRWVSNQCAGVKYVLKADEDTFTNIPLLLEFLQTSGMPETVYGHLHVDSNVKRVGKWAVSKSDFPFPTYPDYMAGNTYVISGDLLSKLVKTSEYVKYLHIEDVYITGILIRILKITHIDVEGFTQWYSSKPTVCDIINRYIITGNNIDSQYAQTIWNTLNNHSQTDCK

>gi|556096734|gb|ESO85386.1|
LLILIFSHCDAKQNRDTLRQTWLTYSNKNTANIRYMFLLGEGSANQNSKSKMEAEIHRDVLLGNFQDTYTNLTLKTVMGLQWVVHICNQTKFILKTDDDVWVNVPMLLKRLETFRSTTFTLGGMCQLGRPHRDMNSKYYVSHKDYPSDVYPPFCTGTGYVTTPNVAAKIINMSAVVPYFHLEDIYVAMCLTKLRI

>gi|556095088|gb|ESO83741.1|
PTLFILILTQHDAYNQRKAIRETWGRIARHEPWPGRRLLGEVRLIFLLGAIDNAPLNKAVQIEASEHRDIVEANFIDSYFNLTLKVLMGIKWVRTHCPKTKYIMKMDEDSFVDIPRLVNMLMSVSPQNAIFGPYSYSEKVTRPNLYGNSSKGAVSYEAYSPEWYPPHVKGNFYIMPYPLAVKIMNVSQYFPYMNIEDAYITGILAKVFDARHMEISVDQYDKYPEMDLDHCAFVLERRIACQKVYPELLYNFWKRIENTE

>gi|556095086|gb|ESO83739.1|
PTLFILILTQHDAYNQRKAIRETWGRIARHEPWPGRRLLGEVRLIFLLGAIDNAPLNKAVQIEASEHRDIVEANFIDSYFNLTLKVLMGIKWVRTHCPKTKYIMKMDHDAFVDIPRLVNLLVSTYMENGIYGPFSYSEGVARGTGKGSVAYEAYQPKMYPPHVKGNSYIIPYPLAVKIMNVSQYFPYVNVEDACI

>gi|556093737|gb|ESO82390.1|
MPFLVILVLSVHHRTEERRVIRETWGRVAHGQSWPGKTIPEKIKIVFLFGLPQVQIKYNTELVKRESEVHRDIVMFEFSETYFNLTLKVLMGFKWIKELCPTTQFVMKADEDIFVDVPQLVARLHTPEWTNKISGLLFTIDKTHRKGKYRVSESLYPFQYYPPHVKGNIYVMPTDIAMKLLNISEYMPYLNMEDVHITGILAIAAKVNKYQRLLNEEFSPMGLIRSCDFSRRNMIAAAFIRPQQARDIWTSIVNPKICNPG

>gi|556093736|gb|ESO82389.1|
KNPPLLTVLVLTIHAHVAYRDAIRQTWGSEASKVVFIVGLNKNESVNANLIKEAERTKDIVMFDFIDSYFNLTYKVLMGFKWIKEHCNNTKYVMKADEDTFVDINVIYKKLQSPLWNDKIIGPYFTNQLCQRKGKYKVLISSYPFHVYAPHVKGNMYLMPKDVAMKLLNVSYYMPYCNMEDAYI

>Contig_10504
-----------------------------------------------------------------------------------------------------------------------------------------------------MFVQSMRYLQVMLHANGRRMLECSRSRSCRRSVSLRRTLIITIGLLLYSLFLYYLSQSIVEKNLDRIQFYFKNVTPSRILVESDKSFHGLFYISSSIPVIRPSKHYHVHEVANSKQLEKWGNIHALSTSNNVYKSKIIYQYISSRDKNNVKYPLTAFGSLYSIQNGDICM---GANNLVLLAIVHSSPKYFQRRHSIRNTWGNIN---MFKKFDVRIVFLLGLP-GDRSTQIKIDEESSKYGDIVQGKFLDTYRNLTNKAVLGLRWIFEFCPHAKRIVKVDDDVFVNIFTLLD--NVLNLFPSDHR-MIRCFHAKP-GSAPILRKGTKWNVESDVFPVY-----KTWP---MNFCY---GFFVLETPDVIPELYQAAMTTPFLWLDDVYVFGLLAEAIGGITFSKLNVAYLEGNRA---------------------------------------------------------------------------------------------------------------------------LK----CFTESQ--------------------------------------------------------------------------------------------------------CHSLTAFARN--DKLMRNL-----------------------------------------------------------------------------------------------------------LSGVVK-------------------------------------------------------------------------------------------------------------------------------------------------------------------------------------------------------------------------------------------------------------------------------------------------------------------------------------------------------------------------------------------------------------------------------------------------------------------------------------------------------------------------------------------------------------------------------------------------------------------------------------------------------------------------------------------------------------------------------------------NYGELIKNLTGSLSLSISNTF-------------------------------------------------------------------------------------------

>Contig_21759
-------------------------------------------------------------------------------------------------------------------------------------------------------------------------------------------------------------------------------------------------------------------------------------------------------------------------------------------MVHTATDNFYRRSVMRETWANKD---VLRNYSMRVLFLLGRP-TDKKVQTVIEHESSLHKDIVQGNFLDTYHNLTHKGVLGYRWISEFCPQAKFVVKVDDDVFVNVFKLLL--DMSKSYNADKR-KIRCYVRMN-GTSPIQRKTGKWRVDDWEFINM-----THFP---VTYCN---GFFVLMTTDIIKELYEASKKTPFFWVDDVYIFGLLPAKVGSVTFESVQG-LNLNQKQ---------------------------------------------------------------------------------------------------------------------------ALE---CFQKGE-------------------------------------------------------------------------------------------------------PCDYLAATAVD--KGNMETL-----------------------------------------------------------------------------------------------------------WYGAIQ-------------------------------------------------------------------------------------------------------------------------------------------------------------------------------------------------------------------------------------------------------------------------------------------------------------------------------------------------------------------------------------------------------------------------------------------------------------------------------------------------------------------------------------------------------------------------------------------------------------------------------------------------------------------------------------------------------------------------------------------QYKNLVEAYAKPELLSV-----------------------------------------------------------------------------------------------

>Contig_3166
----------------------------------------------------------------------------------------------------------------------------------------------------------------------MAVNSIQCFRRLLFYCVSVVAFLIVIFTSMNLFKDVFPKYHGSFHSLDSKEVESRASYKHTTRDEKVKTLFYTSTPMTPTINTILHNTFLERRSTVSNISIKEITTQRKELFTTKAAMTMKTVDSNQEARIAYPLTAFGS--PYVLNNDKICA---GANNLTFIVLVHTATDHFYRRSVIRETWANKD---VLTNHSLRVVFLLGRPQDNKKIQASIEHESSLHKDIVQGDFSDTYHNLTHKGVLGYRWISEFCLQAKFVVKVDDDVFVNIFKLLL--DTSVSYNADKR-KLRCYIRMN-GTSPIQRKTGKWKVDDSEFKNM-----TYFP---VTYCN---GFFVLMTTDIIKELYEASKVTPFFWIDDVYIFGLLPAKVGSITFESMEG-LTLSERD---------------------------------------------------------------------------------------------------------------------------SLE---CFKMEK-------------------------------------------------------------------------------------------------------PCSYLAATAVA--KGNMETL-----------------------------------------------------------------------------------------------------------WYGSIK-------------------------------------------------------------------------------------------------------------------------------------------------------------------------------------------------------------------------------------------------------------------------------------------------------------------------------------------------------------------------------------------------------------------------------------------------------------------------------------------------------------------------------------------------------------------------------------------------------------------------------------------------------------------------------------------------------------------------------------------QYNSLAKAYAKPQLFSI-----------------------------------------------------------------------------------------------

>Contig_5604
---------------------------------------------------------------------------------------------------------------------MCLKKLTRGKFRRLSNISFMLCIASGLTSLFNIYIYFVSRTMIQHISTSMTDYIIVGSKGEVYQRLLRGSGMAELANKTIFAKHAPITGVRHHEPYLVNNTSNNGHDNRDGIFNKQLEGEVYQCRDHGNSSNCDNLENNAEYKQEKQVNLSWIPLKFYKPADGPHMLRLRNGKMVRYTNFSYFPLTTNS--SYMLNNENLCR---VKGELTFLIMVHTAVPHFHRRQVLRETWANKE---LFKDINMRILFLLGRP-KNENIQVLLVNESKQYQDLVQGDFIDDYHNLTHKGVLGFRWITENCRNAKFILKIDDDVYVNIFRVVE--ELLPMYRRQPH-QIMCPLE---KKGKIFHNNSKWAVSSDYFPDL-----KQYP---IPYCL---GPFVLIPGKFIPPLFDAAKRTPYFWVDDVYLFGILVELIQGSRFFPLR-IKFEHEIK---------------------------------------------------------------------------------------------------------------------------SVA---CFNGNE-------------------------------------------------------------------------------------------------------PCKMLMAFAWK--DDTMHKY-----------------------------------------------------------------------------------------------------------WNATLV-------------------------------------------------------------------------------------------------------------------------------------------------------------------------------------------------------------------------------------------------------------------------------------------------------------------------------------------------------------------------------------------------------------------------------------------------------------------------------------------------------------------------------------------------------------------------------------------------------------------------------------------------------------------------------------------------------------------------------------------QYKELVKKYANSHFII------------------------------------------------------------------------------------------------

>Contig_7075
--------------------------------------------------------------------------------------------------------------------------------------------------------------------------MSLCSVMRRRMYSLRFLIFTCVCFVCITMVIQYLQFVRVTARFQLPITCNE------------------------------------------STSNTYQVLESSSLETVSPIGKSNKEIPDDISNFSEPIYPLMLWNKYILNNPDLCN---MAANISVLIVVKTDPLNFERRKIIRDTWSNYT--YFQHLGVIRALFLMGKV-QKGEIQQNISREFDENLDILQGDFLDTYRNLTNKGVMGLRWITENCMQAKMVVEVDDDIMLDTYNLLQ--IVYPNYKTKIR-YILCNIFMDGKAPIVRDVKHKWYVKDSELKNIGLLDKKIYP----PYCS---GFTVILATDLIPAMFGIAHVTQFFWVDDVYMYGLLPLKAGRIDYYSLASNYTFIYQD---------------------------------------------------------------------------------------------------------------------------AMK---CFSSTS-------------------------------------------------------------------------------------------------------TCNILSVAETK--THEMRSV-----------------------------------------------------------------------------------------------------------WNMIQS-------------------------------------------------------------------------------------------------------------------------------------------------------------------------------------------------------------------------------------------------------------------------------------------------------------------------------------------------------------------------------------------------------------------------------------------------------------------------------------------------------------------------------------------------------------------------------------------------------------------------------------------------------------------------------------------------------------------------------------------YHLKQQIPQKEK----------------------------------------------------------------------------------------------------

>Contig_8288
---------------------------------------------------------------------------------------------------------------------------------------------------------MKESSGTKLPYAHSKRIRSDREQKSNNKYTGAILNMDNILNTFMSAATAQWIIRYILLFTVFLGMSCIILSVHYTSTVNHASIITPHVIDLHRLTWSNYSKKTIKSDDGNQRIIDSAQAKYGNQSFLKYRVTAITSVNNSRSRHTRTQYPVTLDAPFLLSNPNLCK----------SVXVHTAPSHFERRDVMRKTWTNNS--YFHHLGSVRILFLLGTV-LENSTQRKIEDEFKKHEDLVQGNFIDAYRNLTHKGVMGFKWISENCMNTKMIVKVDDDVVVDTYKLLK--EYIPKLSGRTR-YILCNHIAPGTMPIIREKKNKWYVDSDLFRGH-----KFYP----RYCS---GFGVIMSADIIPFIYRAAYLTPFFWVDDVYLYGMLPSKVKDIAYISLSGNFSLNFKN---------------------------------------------------------------------------------------------------------------------------SLD---CIANKT------------------------------------------------------------------------------------------------------KICPFLISGGGK--PEDVVKL-----------------------------------------------------------------------------------------------------------WDAMGK-------------------------------------------------------------------------------------------------------------------------------------------------------------------------------------------------------------------------------------------------------------------------------------------------------------------------------------------------------------------------------------------------------------------------------------------------------------------------------------------------------------------------------------------------------------------------------------------------------------------------------------------------------------------------------------------------------------------------------------------AHERTFTINNISANNSSENGNNNKKSGESEGKTYSDKSQIPKHANVNIEKEGANAAIKDGAKLAANKTEVAKTGINSTSTLERDSRNKETTNKIRNI---------------

>Contig_89435
-------------------------------------------------------------------------------------------------------------------------------------------------------------------------------------------------------------------------------------------------------------------------------------------------------------------------------------------------------------------------------------------------------------------------------------------------------------MSNSYKADKR-TIRCYFREN-GTSPIMRKNGKWKVNDWEFRNM-----THFP---VSYCN---GFFVILTSDIIKEMYQSSRKTPFFWIDDVYLFGLLPAKVGSVTFK----------------------------------------------------------------------------------------------------------------------------------------------------------------------------------------------------------------------------------------------------------------------------------------------------------------------------------------------------------------------------------------------------------------------------------------------------------------------------------------------------------------------------------------------------------------------------------------------------------------------------------------------------------------------------------------------------------------------------------------------------------------------------------------------------------------------------------------------------------------------------------------------------------------------------------------------------------------------------------------------------------------------------------------------------------------------------------------------------------------------------------------------------------------------------------------------------------------------------------------------------------

>Contig_9928
---------------------------------------------------------------------------------------------------------------------------------------------------------------------------MLNRTYRKLGFAAAVLIVILIIYKDVVWIYIRNKNECSENVFLTHMLPDHVAYLDNAGK--------------------PDGKIHLHDDVMIPGKYAWIPYPVKRKPSGPFIIKTNNEEIIKYTNYTFYPLTFNS--SFLINNPNLCV---DAENLTFLIMVHTSVHHFDRRKALRDTWANPR---LLKNHQFRILFLVGRS-KANIFQNALKLESEKFKDIVQGDFIDDYHNLTHKGILGYRWIVTYCENAKFIFKIDDDIFVNIFLFIH--ELLPKYQEEQR-IITCRLL----TNETIAREGKFAVDPDYFPGY-----QRSP---LQYCA---GPFVLMHRNIVPEMYEAAKSTPFYWIDDLYLFGILPNQIRNISFHFVE-NVDNNEEV---------------------------------------------------------------------------------------------------------------------------ALT---CFQAEK-------------------------------------------------------------------------------------------------------PCTYLAAYAWT--QGLMYKY-----------------------------------------------------------------------------------------------------------WEALLV-------------------------------------------------------------------------------------------------------------------------------------------------------------------------------------------------------------------------------------------------------------------------------------------------------------------------------------------------------------------------------------------------------------------------------------------------------------------------------------------------------------------------------------------------------------------------------------------------------------------------------------------------------------------------------------------------------------------------------------------MHKDLVQRYAFKL---------------------------------------------------------------------------------------------------

>gi|405950132|gb|EKC18136.1|
----------------------------------------------------------------------------------------------------------------------------------------------------------------------------------MAVFGRRLALFLGGLITALVMIDQFISTPVSEMSRLQNLMNERQVYNED-----------------------------------------ATNSRNLNIKTIGEIQPSTVASTLTTRPVKRTSYPLTLMSSYLINNPSICK---SNSNLNFLFIVHTSTDHFKRRRAIRETWGNTN---IFRNISFRVAFFFGLT-SDKKIQIMLENESTVYGDIIQGQFIDSYRNLTHKGVLTYRWISEFCSNVEMVVKVDDDMFVNVFNLLE--YYLPLYQKASR-KIMCHLRPK-GTSPIMREKSKWKVHANQFKNM-----THYP---VPYCN---GYFVLISADIIRPMYKASYLTPFFWVDDVYLYGLLPAKIGKVEFTSITANLTLHQET---------------------------------------------------------------------------------------------------------------------------GMK---CYTGNT-------------------------------------------------------------------------------------------------------TCKYLASYAEK--QGYMESM-----------------------------------------------------------------------------------------------------------WFAALK-------------------------------------------------------------------------------------------------------------------------------------------------------------------------------------------------------------------------------------------------------------------------------------------------------------------------------------------------------------------------------------------------------------------------------------------------------------------------------------------------------------------------------------------------------------------------------------------------------------------------------------------------------------------------------------------------------------------------------------------MYRTIAKKFVSQELL-------------------------------------------------------------------------------------------------

>gi|405950581|gb|EKC18560.1|
--------------------------------------------------------------------------------------------------------------------------------------------------------------------------------------------------------------MNHAMDQLYNLKRTAYDGEETSGKTITKIV---------------------------TTTSGIAMSQTSRYTTETSRAITTKAYPKERQLNCTACFQHNF--TFVLNNKNMCKPTEESSSIELIVLISSVHSNSEKRKALRETWLTPT---DQNKSKFRYAFLLGMN-PNNKLQVALETESATYNDIVQEDFTDTYQNLTLKTIMAMKWASSFCQNAKFVMKTDDDMFVHLPALHK--ILLKHEKKLQYSIGGQCRI---NEGPIRSKGYKWYVPKELYPQ------SKYP----GFCS---GTGYVTSMSVAKQIYEVSQHVPFFYLEDVYI-GLCVNRLGMGVTSLPG--FHTVKVP---------------------------------------------------------------------------------------------------------------------------IG----CNYKNG---------------------------------------------------------------------------------------------------------VVITSHQLD--PKLLRDV-----------------------------------------------------------------------------------------------------------WSLKCN-------------------------------------------------------------------------------------------------------------------------------------------------------------------------------------------------------------------------------------------------------------------------------------------------------------------------------------------------------------------------------------------------------------------------------------------------------------------------------------------------------------------------------------------------------------------------------------------------------------------------------------------------------------------------------------------------------------------------------------------ATIF------------------------------------------------------------------------------------------------------------

>gi|405950775|gb|EKC18740.1|
-------------------------------------------------------------MLKIGRKLSVLGILTFTLGFLAIVSSGNRGSHYPDFAKITGILSKSIRCAENSNQCKLPKNQIPIRPNLTESKPQLNPGFTSGLLEWTQSKPKVNDVCDQRNPVKFIMTEEKRATCSRLCNTRTSIYILAGLSVIVLINMLNANNHLTSIIDLSKQVRDGFKELLSYNDSSIEEIASPNRPYIIAAIQSDLNRTDTKTSSPKSTTSTPKPTTTTTKVTTKPTTKSNTAQPTPRPDDCKACFEHNF--KYIIDNEHICDTGNGKSNVDIAVFILTVHANRKARDTLRETWLTPT---KNNTAEIRYAFLLGST-PDQSLQKKVEEENAIFHDIIQEDFVDKYMNLTYKTIMAFKWASTKCKQAKFIMKTDDDMFVNLNSVKN--VVAVHGSSLQTAVGGACHM---SAGPIRDRNSKWYASKISYPR------NSYP----GFCS---GTGYVTSMNVASKIYEVSRHVPFFHLEDVYV-ALCIKRLGYKLKPIAG--FNSGRTP---------------------------------------------------------------------------------------------------------------------------PG----CAYKTN---------------------------------------------------------------------------------------------------------NVVTSHYLG--LDLIRKM-----------------------------------------------------------------------------------------------------------WNLKC------------------------------------------------------------------------------------------------------------------------------------------------------------------------------------------------------------------------------------------------------------------------------------------------------------------------------------------------------------------------------------------------------------------------------------------------------------------------------------------------------------------------------------------------------------------------------------------------------------------------------------------------------------------------------------------------------------------------------------------------------------------------------------------------------------------------------------------------------------

>gi|405952273|gb|EKC20105.1|
-------------------------------------------------------------------------------------------------------------------------------------------------------------------------------------------------------------------------------------------------------------------------------------------MKNILNDINDRIKTENYPGR-------------------CEDDLELLILVPSSMWNFKHREAIRKTWGNKN----SSDAKTRLLFFTGTSLSNETFQQMFKDEQGQFQDIVQVNITESYDSLTKKSVALLKWAHLNCPGVRYVLKSDDDMFINIQNLVN--VLRKTKPKNA--ILGVKNS---HSVPFRDKGSKWYVSREQYPK------DKFP----IYIS---GTAYVITGDIITPLYNSTLYVPSLFIEDVYLNGICRERIGAEAIHLSG--FDTARSR---------------------------------------------------------------------------------------------------------------------------GKV---NGLSFE---------------------------------------------------------------------------------------------------------KRITGHHFS--PKDIILM-----------------------------------------------------------------------------------------------------------WDELKT-------------------------------------------------------------------------------------------------------------------------------------------------------------------------------------------------------------------------------------------------------------------------------------------------------------------------------------------------------------------------------------------------------------------------------------------------------------------------------------------------------------------------------------------------------------------------------------------------------------------------------------------------------------------------------------------------------------------------------------------VLKPPRSVDTQ-----------------------------------------------------------------------------------------------------

>gi|405956945|gb|EKC23187.1|
--------------------------------------------------------------------------------------------------------------------------------------------------------------------MAFNLWRPLRRFFCTPCGMLNFVYVLATSSVLLLMHLMYINNNLKSFAPIVKTVNTDVKRVLYFQT---------------------------------SNLATKAPTHSINVVKTDWISAQNRTIVSKRPDVCDSCFPHHY--TYILDSEEICSVGADKKDVKVIVLISTTHVNTARRKALRETWLTHT---RSNTGDVRYAFLLGAT-SNTADQVALETESATYRDIIQEDFEDSYNNLTLKTIMAFKWASLKCKVAKFFMKTDDDMFVNLNSLKD--AVTKYSSVLEKGIGGYCNL---SREPIRSKTEKWSVTYEMYPN------KLYP----PYCS---GTGYVTSMNVVEKVYKVSKDVPFIYLEDVYV-SLCLNRLGLNATHLPG--FHAALQK---------------------------------------------------------------------------------------------------------------------------IG----CEYQSK---------------------------------------------------------------------------------------------------------KLVTSHRLT--PKMLHEA-----------------------------------------------------------------------------------------------------------WNLKNC-------------------------------------------------------------------------------------------------------------------------------------------------------------------------------------------------------------------------------------------------------------------------------------------------------------------------------------------------------------------------------------------------------------------------------------------------------------------------------------------------------------------------------------------------------------------------------------------------------------------------------------------------------------------------------------------------------------------------------------------SKKA------------------------------------------------------------------------------------------------------------

>gi|405962745|gb|EKC28394.1|
-------------------------------------------------------------------------------------------------------------------------------------------------------------------------------------------------------------------------------------------------------------------------------------------------------------------------------------------------------------MSPYT----GNTGPVRYMFLLGRI-SDKALQVALETESASYRDILQEDFIDSYNNLTLKTMMAFRWASTFCQKAEFVMKTDDDMFVNINGLLR--AVNQHKDVLQRSVGGFCVL---SASPIRDKGSKWYASEKMYPH------RKYP----GYCS---GTGYVTSMFVTRRVFEISKHLPFFHLEDIFV-GLCINKLGYTFTRIGG--FSTNFIP---------------------------------------------------------------------------------------------------------------------------IS----CSYKQS----------------------------------------------------------------------------------------------------------IITSHGVS--PKQMRQA-----------------------------------------------------------------------------------------------------------WDLKC------------------------------------------------------------------------------------------------------------------------------------------------------------------------------------------------------------------------------------------------------------------------------------------------------------------------------------------------------------------------------------------------------------------------------------------------------------------------------------------------------------------------------------------------------------------------------------------------------------------------------------------------------------------------------------------------------------------------------------------------------------------------------------------------------------------------------------------------------------

>gi|405963451|gb|EKC29021.1|
------------------------------------------------------------------------------------------------------------------------------------------------------------------------------------------------------------------------------------------------------------------------------------------------------------------------MRHKTY----SNGEVFLLIMVPSAVSNFEQRDAIRRTWGNIS----TIKPTVLLKFVLGKS-KDTVHQSLAETENSIHNDILFEEILETYENLSQKSIALLRWASANCNGVKYLLKIDDDMFLNLPRLLN--ELNAHPKTNT--ISGCIVS---GASPFRFAFSKWKISRSEYKN------DYYP----DYIA---GTAYLISGDIISNLHRATQNVPYFIFEDVYITGLCRKHIGAVALENKG--FNCGYRN---------------------------------------------------------------------------------------------------------------------------RGP---CGNNFR---------------------------------------------------------------------------------------------------------YQITGHHYT--PREIQRM-----------------------------------------------------------------------------------------------------------WLELQD--------------------------------------------------------------------------------------------------------------------------------------------------------------------------------------------------------------------------------------------------------------------------------------------------------------------------------------------------------------------------------------------------------------------------------------------------------------------------------------------------------------------------------------------------------------------------------------------------------------------------------------------------------------------------------------RW--------------------------------------------------SNCRLVDHYFIYKLVD--------------------------------LFKYMFL----------------------------------------------------------

>gi|405964171|gb|EKC29688.1|
-------------------------------------------------------------------------------------------------------------------------------------------------------------------------------------------------------------------------------------------------------------------------------------------------------------------------------------------MIPSAVTNFEQRNVIRRTWGDVS----KVRPNVVVRFIVGRS-EQPFLQELVLKENRIHHDLVIKDIPEFYENLTQKSVAMLSWIVSHCSRARYFLKIDDDMFLNLPRLLN--FLSNYAQTNS--IVGCKYE---HSKPRRYPFSKWRVSWEQYSK------NEYP----VYIS---GPAYVISGDIISKLYQATKEVPQFVFEDVYITGMCRKHIGALAKSHPE--FTCGYRD---------------------------------------------------------------------------------------------------------------------------VAP---CGSHFR---------------------------------------------------------------------------------------------------------NQITGHHYS--PTEISRM-----------------------------------------------------------------------------------------------------------WTELQDRINSIGIQERTSAEVIKKWRDISSQTKKKEAQYRRELGKTGGGPAPSPVNTSDVGQKVVAILGKTSVEGIEGGLDTDDVNEVDLFKVEELWLSPPMTSESERAVVPSHVPSQSPGPSHLPDNPAVTPTLPKSPSHGELLQMKKKKCAVKRKRTAEDVYDLQCQVLEQEMEKNKLEMEKTQLQIDLLRTLNAGVAPGGRSALAELFTSLRFLFLKDIHMLTRSHPGFIEVVLSPHQSVLTIESQIMGTGYRSAFDMDQNQTRLIIDTDEHPGFYIISLIQNGTILTTRYINAVCQKQTQLDLNQTYVIQSPEFPLSYHAGMRCSWNITKSTQNTWFKMSALELGNNCLTSFQMDFKDKLCSKTRENKSLLVTDDSVFLTFSSLRPGEPSSLLVEVVPEIPSPANLTAVSHGNSMTLTWDWSGPEYDDLLCVIEYAVYPSAVPKCHLEVFISSGNETNIFSDGYPNHLQPFSNCSWKINTDYESYLKVQIHDLNFCYNPIGCRSTCLHIDDKNICSRSPKKKEYLLQNNSTLITFNTTNEIGGRGFNLSIKAVDSPPPFGENFQLHSEQGFINVSWQPYSGSKRLLRYVNTYRIVPEVAYHVKPIHVNTTHYVINTRSHLGQLFALRLSYLTEGGEGTPSGVKIIRAENSIMCQKDYVEFSANQKYCGNRTGSFVIRNSKAVIAFVTDDSNSGTGFSGTITALYPPSSKPTNPSISKTQYGLLVKWTEPLVNPGLVRGYRVSYKHADRPLVSVIIVSANENAAFINTRSYPGSLYEVWISAIGETEDSKETNHMYSYSGHLASTNAYPVGHVTTRLVASGTYPDASAPS

>gi|405964497|gb|EKC29973.1|
---------------------------------------------------------------------------------------------------------------------------------------------------------------------------------------------------------------------------------------------------------MLLISEKKEMNHPRVMTLRRIIKWIAVVFLTTYLVCTPFRGYKERSEKIFYTLIQAYVKSGLLHLPIPSQVHCRNRNVFLLIMVPSAVSNFEQRSAIRKTWGNVS----IITPSVLVKFMLGKS-RNSIDQTLAETENSIYNDILFEDILETYENLSLKSIAILHWAMENCEGVSYLLKIDDDMFLNLPRLLK--ELKAHPKMNS--ITGCKVS---GAYPFRSAFSKWKISRDEYEN------DYYP----EYMA---GTAYLISGDIISSLYSAAKRVPYFIFEDVYITGLCRQHIGAAALQHKG--FSCGYRDAEIHGSRNYMKCWDQGSIFRDSFLFLEVLLDSRLLCGTKCTEHSGICWSYAWNGDSKRCLLFYEMCSIDSPTEQEVTNWEHYKVQECSTYLQNGVLDAEQAFLPGLTVTGTCNEGYVPLLGSLNAT---CDSDYKTIMSDRCVQTLTDIAVGKSATQSSTFETNVADHAVDGDRGTDLIENTCSHTDIKDFNPWWRVDLQAVYYIIKVRILNRGLDMYLVDDSHRLRDVKVAVGMTASSVNSVCGFFAG--PGTLSQLVVLDCPPLTMGRYVEISMVTEYLTLCEVDKKIQRPVNGQCTKRSYIVGLKRKRNYRTGYIHSQSKRHRRDRIIKSCAMERNPTSRQTVMAAILGRLLPFKLFADCGFWLTIPE-----------------------------------------------------------------------------------------------------------------------------------------------------------------------------------------------------------------------------------------------------------------------------------------------------------------------------------------------------------------------------------------------------------------------------------------------------------------------------------------------------------------------------------------------------------------------------------------------------------------------------------------------------------------DPLFPGTSAKRVHKEKTVITIRWELISDGLVSSVILGESMNLIYLAPRKSGISIGFMHRPYPPLLMGEELNFLNECDVPDTEVTFTRVDPKANGEKNMATKHVDDFIYTVGIPGMKVKPQNILRAFFNERGKG-----------------------------------------------------

>gi|405968358|gb|EKC33435.1|
----------------------------------------------------------------------------------------------------------------------------------------------------------------------------------MRFTKFRWKLFGSLAASIFLWTVLSSKGNESELTVEY-----------------------------------------------------DFPKSVCNDSENNVYVHHFYLHNDPNNKNHSYSLRAHN--PFHLQNPGLCF---DDHALDFLVLINTEPNHFLRRKVIRMTWGDVNLPGYQKYGNFRILFLVGKS-PSKKIQKAVEKEAVKHGDILQGRFSEAPNNLPQKALLGLRWIAEYCLKAKMIMRIEDTVILNMFEILR--EYKSRYSCTKN-FMMCKFV----------KQRIKFMDHENLKKM-----NLSP--TITHCK---SKAVMMTRDMILSIYHAAPHMTPYWSDEVYVYGMLPAQIQEKTLKSFK-QFEENSDR---------------------------------------------------------------------------------------------------------------------------AID---CYETNQ------------------------------------------------------------------------------------------------------NNCGLVAIDTQT--RSHHNIL-----------------------------------------------------------------------------------------------------------WSHIKH-------------------------------------------------------------------------------------------------------------------------------------------------------------------------------------------------------------------------------------------------------------------------------------------------------------------------------------------------------------------------------------------------------------------------------------------------------------------------------------------------------------------------------------------------------------------------------------------------------------------------------------------------------------------------------------------------------------------------------------------YFA-------------------------------------------------------------------------------------------------------------

>gi|405969225|gb|EKC34208.1|
----------------------------------------------------------------------------------------------------------------------------------------------------------------------------------------------------------------------------------------------------------------------------MESATVGRTRKLPLSNRTSDNWNSRNLRGNLTEQKFDTAAEFPVNHPNVCR-----GDVDLVVVVCSGLGNFKAREHVRKSWGLYS---KQEIYKTRLVFLVGT--GDKANLEQVLQENRVHGDIIVGNFIDTYRNLTLKSISVLKWMSSFCGNAKYGLKADDDVFVNIPNLIS--AMSSKRQTMEKFIIGSKQI---GAKPIQDKNSKWYTPKEDFGE------REYP----PYVS---GTAYAFTIPAAKALYRVTGRVKAFWLEDIYITGLCARAAGIPRYDHAG--FTFQRRK---------------------------------------------------------------------------------------------------------------------------PTG---CAFRRH-----------------------------------------------------------------------------------------------------------ISGHYVT--GEQMVKI-----------------------------------------------------------------------------------------------------------YNELLQ-------------------------------------------------------------------------------------------------------------------------------------------------------------------------------------------------------------------------------------------------------------------------------------------------------------------------------------------------------------------------------------------------------------------------------------------------------------------------------------------------------------------------------------------------------------------------------------------------------------------------------------------------------------------------------------------------------------------------------------------SDLKCD----------------------------------------------------------------------------------------------------------

>gi|405973240|gb|EKC37964.1|
----------------------------------------------------------------------------------------------------------------------------------------------------------------------------------------------------------------------------------------------------------------------------MSVKYTGRRRRLQFKSRTADSRPFGDMDYTLISNEHNF--SYIISESDACR---QKDSIFLLVVVCISPANIFHRQTIRQTWGSIV----TRDPQVKLVFLLGNP-GNASIQTDIMKESSEHHDIVQEDFVDSYRNLSIKSVAMLKWVSQFCAEAEYILKADDDMFIHIPNLVS--ILKKTRPSNA--VIGCLNN---GAVPIRDPTSKWYASYKEYSK------RFYP----SYCS---GTAYVLTKDSIGPIYNVSQHVNMFWLEDIFITGICRRMAKVQVINRNE--FTYQKRE---------------------------------------------------------------------------------------------------------------------------PTA---CSFKHA-----------------------------------------------------------------------------------------------------------VSGHRYS--LTEIQKI-----------------------------------------------------------------------------------------------------------WSEIQN-------------------------------------------------------------------------------------------------------------------------------------------------------------------------------------------------------------------------------------------------------------------------------------------------------------------------------------------------------------------------------------------------------------------------------------------------------------------------------------------------------------------------------------------------------------------------------------------------------------------------------------------------------------------------------------------------------------------------------------------NTQCP-----------------------------------------------------------------------------------------------------------

>gi|405974560|gb|EKC39195.1|
MVPSAVSNFEQRNAIRSTWGNISNLTVMLKFVLGKSKRSLHQNLAGVENSICHDILFTDISETYENLSKKSIALLHWASTNCKGVKYLLKIDDDMFLNLPRLLDELKTQPKLNSISGCKVSGASPIRLPFSKWRISRSEYEKDYYPDYIAGTAYLISGDIIPKLYSATGSVPYFIFEDVYITGLCREHIGAVPLENKGFSCGYRDRSPCGQNFRYRITGHHYTPAEIQRLWRELQDRNVDGLDGGEVNLNTYNMHFPRIRTRTWKNVKNVLKWMIILFLATYFICTPFRASRKRAEEAYLKSGFLR--PSVSTQPTTC----STGEVFLLIMVPSAVSNFEQRNAIRSTWGNLS----YTNCTVVLKFVLGKS-KQSLHQNLAGVENTIYNDILFTDISETYENLSKKSIALLRWASTNCKGVRYLLKIDDDMFLNLPRLLD--ELKTQPKSNS--ISGCKVS---GASPFRLPLSKWRISRSEYEK------DYYP----DYIA---GTAYLISGDNLPKLYSATGSVPYFIFEDVYITGLCREHIGALALENKG--FSCGYRD---------------------------------------------------------------------------------------------------------------------------RSP---CGQNFR---------------------------------------------------------------------------------------------------------YRITGHHYT--PAEIKRL-----------------------------------------------------------------------------------------------------------WRELQD--------------------------------------------------------------------------------------------------------------------------------------------------------------------------------------------------------------------------------------------------------------------------------------------------------------------------------------------------------------------------------------------------------------------------------------------------------------------------------------------------------------------------------------------------------------------------------------------------------------------------------------------------------------------------------------RW--------------------------------------------------SVCQRGDNYLFFKLFD--------------------------------LFQYLFL----------------------------------------------------------

>gi|405975622|gb|EKC40176.1|
-------------------------------------------------------------------------------------------------------------------------------------------------------------------------------------------------------------------------------------------------------------------------------------------------------------------------------------------------------MAIRNSWGSVV----KGDDSLQLVFFIGKI-VNKENKDTIAKEKEKYMDIIEVDIEEKYENLAKKSISILQWIHLNCENPKYILKVDDDIFLNVNLLKT--YLDVKNLSNS--IVGCKVK---GASPFRFPLSKWRISREEYKE------DVFP----DYIS---GPAYVISGDILSKLYLATKKVPYIFLEDVYLTGICRRQINAIAVGHPG--FSCGYRD---------------------------------------------------------------------------------------------------------------------------QGP---CGGHFR---------------------------------------------------------------------------------------------------------YKITGHHYM--PEEMERM-----------------------------------------------------------------------------------------------------------WTELND--------------------------------------------------------------------------------------------------------------------------------------------------------------------------------------------------------------------------------------------------------------------------------------------------------------------------------------------------------------------------------------------------------------------------------------------------------------------------------------------------------------------------------------------------------------------------------------------------------------------------------------------------------------------------------------RW--------------------------------------------------YTCPFKHSHWVSKLKD---------------------------------FIFYFV----------------------------------------------------------

>gi|405976305|gb|EKC40817.1|
--------------------------------------------------------------------------------------------------------------------------------------------------------------------------------------------------------------------------------------------------------------------------------------------------------------------------------MCAGKDVYFIVYVHTSPTNFRKRQTIRHTWGDPH---LLKKYKARLVFVLGKV-ADDKVMTKIKMEYSHYGDIVQEDFMDSYRNLTYKGIAALKWITHHCRQASFAIKSDDDIMINFFKIVDEIKHQTVNKYGTKNLILCNQWV--RMKVLRDEKSKWYIPKKDFKP------DFFP----PYCS---GSAFILSVDVCEKMYNASFFTPFFWVDDYYITGALAKAINVKQKRWND-FYMLNGKI---------------------------------------------------------------------------------------------------------------------------VSD---ILRNNS------------------------------------------------------------------------------------------------------K-NKYAFFHIGK--LNSIYKM-----------------------------------------------------------------------------------------------------------WKNLIN-------------------------------------------------------------------------------------------------------------------------------------------------------------------------------------------------------------------------------------------------------------------------------------------------------------------------------------------------------------------------------------------------------------------------------------------------------------------------------------------------------------------------------------------------------------------------------------------------------------------------------------------------------------------------------------------------------------------------------------------GMNEIP-------------------------LNATTAKS-------------------------------------------------------------------------

>gi|405976966|gb|EKC41443.1|
----------------------------------------------------------------------------------------------------------------------------------------------------------------------------------------------------------------------------------------------------------------MQIDRKIDKHRQDVKEEEIWKFSRHELNGTIVFDAAERPKFCNGCFKFGY--HMLKEEPATCQ---NQENIHLVFLISTTPLSLKKRMIIRDTWASYS---KKNTANIRYAFLLGDI-AEEGIQEMINTEDKFYRDILQGDFPENYYTLTVKTLMGYHWAAKHCPNNTFIIKTDDDVFINIPAVLD--MIKKHENVLQSSIGGFCKK---DIEPVRDIKSKYYVSHVEYPR------KRFP----GYCS---GTGYVTSINVVKRVIEVSRNIPFFHLEDVYI-AFCLDHLNFTLQNIEG--FNTVYDE---------------------------------------------------------------------------------------------------------------------------DEHADLCELKSN---------------------------------------------------------------------------------------------------------SVLVVHNFKKRPSFIKEI-----------------------------------------------------------------------------------------------------------WNKHCD-------------------------------------------------------------------------------------------------------------------------------------------------------------------------------------------------------------------------------------------------------------------------------------------------------------------------------------------------------------------------------------------------------------------------------------------------------------------------------------------------------------------------------------------------------------------------------------------------------------------------------------------------------------------------------------------------------------------------------------------I---------------------------------------------------------------------------------------------------------------

>gi|405977870|gb|EKC42297.1|
--------------------------------------------------------------------------------------------------------------------------------------------------------------------------------------------------------------------------------------------------------------------------------MAPTQFFRRFLHGLSNFGNDVRADTCDACFKNDF--NYVINRDVCG----SYDEVDLLVLIMTAPKEAVVRGTIRDTWGSLC----TKDRHIACVFILGLT-SDVQLNEKIKSESSKHSDIVQLDFKESYGNLTYKTMSGFRWSRDFCSKARFVMKADGDMYINLELLPT--LLSAVPQGVF--IGGNCWG---EQSPHRSKSSKWYVSFQNYPH------KNFP----PICS---GTAYVISFSFLEGLMAVSQNLPFFHLEDVFV-GMAAKSLGVRPVSIKG--FNNMRAA---------------------------------------------------------------------------------------------------------------------------FTP---CSYRNE----------------------------------------------------------------------------------------------------------VMTSHYLD--PFVLRRY-----------------------------------------------------------------------------------------------------------WKMSRN-------------------------------------------------------------------------------------------------------------------------------------------------------------------------------------------------------------------------------------------------------------------------------------------------------------------------------------------------------------------------------------------------------------------------------------------------------------------------------------------------------------------------------------------------------------------------------------------------------------------------------------------------------------------------------------------------------------------------------CVLQNRTPKELYVFYNV-----------------------------------------------------------------------------------------------------------
