# Supplementary material for: Transcriptomic Analysis of the Mussel Elliptio complanata Identifies Candidate Stress-Response Genes and an Abundance of Novel or Noncoding Transcripts
Source: PLoS One. 2014 Nov 6;9(11):e112420. doi: 10.1371/journal.pone.0112420 (PMC4223053; doi:10.1371/journal.pone.0112420)
Supplement: File S4 — Galactosyltransferase alignment. Multi-sequence alignment of sequences with 1,3 beta-galactosyltransferase domains from E. complanata and two other molluscs, which is the basis for the gene tree in Figure 4. (FASTA) [file pone.0112420.s004.fasta]

>Contig_11565
MRMIRDIALNCPTLFRSRKLWRIRRILIIVLIVALLLFVLSSHDETLFTFDVTSGDRFITVFSDDVWRNKTTKKILVWTTFFDSWEWYDDGNSCLNNSCPFKCEVTNDKDKITESDAVLFHPNDVWKYKGIPSYLYQSYIDMPRYRSRDQVWIWYSMEPPIFLWGESKPNIFNWTMSFRRDSTIKMPYGTVREMTDEEKRKLYHESFEFGTNRKKMAVTLISNCYDQAHRYRLIYELQKHGLETEVLGKCGLGKICTEFENAHLNYNCMEDRLGRYKFYIAFENSFCRDYITEKFWLSLSRNQVPIVAWKFPAVGIVPPRSYINIFDFPSLKSAAEYIVSVSKNDTLYKSYFEWKRRYKIGGDLCNFCKVCKELHTKRPAQVYTDLEGWLRQDTCKKTGLKTLISTILSRVLYNLGLG

>Contig_12216
MKRALILFRLKPILHRRNRLCLCVFLLVMLTLLVRLLVFLSEVHETVPEQDRGQFVQYYPLHSIKNGRPLIKIKKILIWTKFFGTHPDVFAEQERSCVSDCGYKCSLVSDKRELNSSDAIMFHLYDSWPENWVLGTRKLVDLPNYRDPSQVWVLANMEPLGNLWGDFSVLNGLINWTVWYRRDATIVHPYGEVYELQPEDKSKVNTTVNYYRQKSKMAAVRISNCADYARRYRVVKELQKYIDIDTYGTCFSNVCGARTDNPYDEECHDKMTEYRFYLAFENSFCRDYVTEKYWLSISRQQIPIVNWKHVDPATVLPHSYINVYDFPNLREAAKYIKEVNDNETLYNSYFKWKETHIPGRKCVSCQVCRALNERPVGPQVYTNFSGWVYNDYCESVNKYKIWRKNIDRLFFNIFNMFF

>Contig_12455
MVIPTYCKLMMKMICRNLYQRRIKNVCFVLLLVFAFLILNLTHLLLTDDRFTKNSELFYASASETFIQKFPDVKWQNKTVKKILTWTTFFDSWEYFEDAKTNCLPTCPYSCTVTKNKSEVLDSDAVIFHPNDVWKYKGFPSYFYQSLIDLPKVRHPNQVYVWFNMEPTIFLWGKDLPNFYNWTMSYRNDSTIHMPYGKFFKLTEEERRARAKNDFDLLKKKTRMAAALISNCYDQTYRYRIIGELRRYGVDISVYGKCGSGKICFNEKRGRNFQCMEDFLKTFKFYFAIENSHCRDYISEKFWMVLSRDQIPVVAWRQHLKNYAPPGSYINLFDFPSFKEAAEYLLEVANNESLYNSYFKWKYEYKVGGELCNFCKICKTLHTPMPAQVYSDLDGWVRDDTCKKTSINTLISSYIRRKLYDIGLVS

>Contig_14030
MEKKRTMTVLVVLTTFGILILTYSISTQSPLTARSRNFLTVFHQRNLTGLNYEKKILFWTPMFELSSEELAANHRRCLLQCDVKCAVTSDRREVSSVDAVMFHLRDLWVGGIGTKRFVPLPGYRRASQVWVLYNMESLAYLQGDLNALNGYFNWTVWYRKDSTISIPYGQVSDLSKTEIMAMSKHLETRNFFREKSKAVTGMISHCKDYARRYKVINELKKYIKVEMFGDCYGTPCKGNFTECENLLKDYKFYLALENSICKDYVTEKYWGALARNQVPIVNWKNISDYIVIPNSYINIHDFKDMKALASYLNMVGNNETLYNSYFTWKKRFTNRSVCFTCKLCRALNNGSILHQVYSKIDTWLENDICQKTSTFDNIYNDLDWHLFKIYS

>Contig_14152
MATVQVDTQQGHFSVLTMELKSKTFLLIFIMCVLYFLLMVELNTEQYNPSRTYPSSGYVKYFKSINYTYRENNSIPVILLWTSFYSEAPESWRKRSEQCMEACPWKCVLSTDKNVVDDSNAVLFHLSDTFWVGKNTDIYRMFFKFPEYRRPDQVWIVYHTEPLSKIWGNLQVFNGVFNWTQTYRRDSDIFNPYGEFRSTTSEEAESVTKQLVSKSYFREKNNSALIINSYCNDNARRFRIVDILSKYINVDQYGECGRDCPDNRDSCEKLHPSYKFYLAFENSYCRDYITEKYWRRPTYHQIPVVAWRQDYSGLVVPKSYINVFDFPDIDAAGRYIADVDRNETLFNSYFEWMKQYKIGGKCDLCRTCESLHTKRIPHQVYTNFEGWLTDDTCQKATVVRVLHETVDRFVFDGTFRLL

>Contig_19126
MYRRESDIYLPNAEFRHRTEAEKTEFLTNSGAINFFRNKTKTAVALISHCADDARRYKIIQDLGQYIDIDIYGNCGKKCPGDFHSCDKLQYSYKFYLSFENSKCRDYVTEKFWLRQKFHQIPIVTWDMHWNGLVPPKSFINLLDFSDLGAAARYITQVGKNETLFNSYFDWQANFINTFECSMCKICKTLHSGHIPPQVYSDFGGWMKNDTCHPASISGYVSRVVDRFLFDGRI

>Contig_21753
MWYRTDATIYDPYGRAVNLDQVEKKVAREQYERRNIYSEKSKFMVGAISNCKDPVRRYLLIDQMSNYLDIDMFGKCYGNKMCGTAWRDGNTDCDEILRKYRFYLAFESNHCMDYVTEKYWFALDRHQIPVVNWKRKDLLSGYIPNSYINVYDFPSVKEFADFIKNVNSNETLYNSYFEWRKQFKIDLTHRLPWCDACERLHMMDVKYEPQTVNLSKYIYSDVCPPTTRDIYDDAVQARNDFLARKAAS

>Contig_22205
MAIEVSHTESLRFHDNFVQTFPHREWRNKTRKRILAWTSFWFTDYWCDMSIKGEPGRCNDRCELTRDKSRVAESDAVVFHFPDVLPWTTLPPRTPDQVWVLYNLEPPPRQIWYTGGTPWRNIYNWTMSYRKDSTIFVRPYHGYEPLSEEEKIKVKQENKNFAEGRNKIAIATVSDCYDDARRYKYTHQLMKYIDIDIYGSCGNKECPQWKPECENIHKQYKFQLAFENAYCKDYITEKYWEAHMRKIIPVVNWKTDPKGLVFPNSYINIWDFPDMKSVAEYMIKVANNDTLYNSYFDWTKEFKMNCHCGCHWCVLCDALFNTSIPAQVV

>Contig_25615
MTKHLKSSNYFREKNKTGLIINSNCNDDARRYKLVHELSKYVDIDWYGGCGLKCPDDYRCDVLNTKYKLYFAFENAHCRDYISEKFWRRHTYHQIPVVAWKIDYKGMVPPNSYINVFDFPDLNSAGKYIAHVAKNETLFNSYFDWMKDYTADGGYCGMCRVCRALHTKNRSAQVYEDFNGWLTDDSCKPASITRFAQRSIDRLVFDGKTGIFNTKFLETA

>Contig_29412
MQVDMFGACYGRQCGSNINDPRSCDENVKQYRFYLALENSNCRDYVTEKYWYTLQRHQIPIVNWKQVSGHVAVPNSYINIYDFETPEAAAQYVAKVRDNETLYNNYFDWMSQYSLQEVCSMCRLCRALHDDKMQAQVYSDLKGWVEDDVCPTAGYTSTFKRNFLFWTYRLLGL

>Contig_7082
MKPCRRFSFRGRILVLCCIICLLFYMQMFSKTSFEQNSSNIEYFADKTWKNKTRKLILLWTKFWSLEYWTEVDKFGIPPCARRCDITVDKSRIKEADAVLFHWGNLWWYTDLPNYRRSDQVWVFYNAEPLHKQSNLAPWRNVFNWSMSYRTDSTVFSPFGIYFEMTDKEKAEAREKFSERNFAIEKKYNISMTYSNCYDDARRYRIADDINKYIKIDIFGRCGGKDDCKFNTPECNSKLSSYKFHLALDNSFCKDYFSEKFWECLEKDVIPIVAWKQLPGKLVPPKSYINMFDFPDIKSFAKFIESLMRNDAEYNSYFEWKQKYTFTNTYNRHWCPLCDALFNSTIPHQVVKDPYRWLADDFCEPVSIRQWIGIILDRWLFDLGF

>gi|405950242|gb|EKC18241.1|
MPDYPPPKPKDQKWIFTSKESPVYTHNTSLLREWNKKFDWIMSYRKDGDFYDGYGDLVQREHSINKNYSDIFSHKKLDVSWAVSNCKSHSQREVYVRELMKYIPVTVFGKCGNRYCGPKTDDENDPCLHVVSHNFKFYLAFENSLCEDYTSEKFYFIFLYDMPVIPVVRGALNGKIKLPRGTFIDTNDFKSPQLLAKYLKEVGDSSEEYIKLLKKKDEYVSRSMSEIFQSALCNLCERLHFDNSTSEAYDMKEWSVTYTILYYNQPAEWKCGNDVVNFKKCPYTDCSVTTERSRMMDCEAVIFQHKSLPVAPPIKNPKQVWIFTSSESPYYTRRPVLMPKWRHVFDWSMSYRRDSDVFLGYGLIIPRKTPLVRDYDLVFSEKKGEVAWIVSNCRTQSKREKYVEELKKHIKVDIFGKCGEACEPYRFPGNDSCHKRISRDYKFYLSFENSLCVDYTSEKLYYIYELDFPILPVVRGALTGKTYIPNGTYIDTLDFKTPKDLAKILKEIGNNKSKYAKMLRAKDAYTSEPYSRTYEDALCNLCQLLHRGNPNRPPLNVSQWFLVDSCREPFDLG

>gi|405950243|gb|EKC18242.1|
MIPSGRSPNFRMFLLTRKLNKNVVFIIGGIGVVYVVLKFFDNFLKANEEVQLSLDNMRTKRILYYNPPSWFSDFDFGHCRYSSCVISTNMSYLPESDAVIFNHNQLSSVPPIKTPNQKWIFTCSESPYYGKKTSSEPQWRHKFDWVMSFRRDSEFFFGYGDIVPKTRFIEKNYEKIFEQKKKLVAWIASHCDTQSKREQYVHEMSKIEKVDVFGSCGNLKCEKYTGSENDSCHDFVGKNYKFYLAFENSLCRDYTSEKFYNVYAFDHPIIPVVLGSFTLENYSHGAVYIDVNKYRTPLHLTRRLLSLGNDKEAYIDLLRKKDRFSALTSPQTFRTAMCKMCEYLSLDKPGRSDLDIADWFYGQDHCRSPKQIHKPVTRNSINMKEAQKYLNKV

>gi|405950939|gb|EKC18893.1|
MTYRRDSDFTYFYGKIQKREIPLSRNYSEVFKRKNKTVSWAVSNCNSFSKREEYVKKLQKYISVDVYGKCGKLKCGQRSAGVTDCHKKFAEEYKFYLAVENSICKDYTTEKLFNFFFYDLPMIPIINGPKNAREYIPNGTYINMLDYASPEELAKDLERIGSNETLYSEYLKEKDKYTGSRFRWEVALCPMCSRLQENSLTSSKIIPDISSWIWNDTCIKP

>gi|405950942|gb|EKC18896.1|
MTYRRDSDFTYFYGKIQKREIPLSRNYSEVYKRKNKTVSWAVSNCNSFSKREEYVKKLQKYINVDIYGKCGKLKCGQRSAGVTDCHKKFAEEYKFYLAVGNSICKDYTTEKLFNFFFYDLPMIPIINGPKNAREYIPNGTYINILDYASPEELAKDLERIGSNETLYSEYLKEKDKYTGSRFRWELVLCPMCSRRQEYSLASSKIIPDINSWIWNDTCIKP

>gi|405957815|gb|EKC23995.1|
MNEQNPPEGIHGVSRLGDFSAYFIVNKLLSGSVSLACCDAVIFVVDLLGGGALPKKLPNQVWIFAQYESTNYLLKETGSKFLTKNNMRKYNNKVNWTISYRRDSDFPFVHGVYKVKKKRDVEEKVKNSNFKRGIAWFVSHCSTTSRREKYVRSLQKSISVDIYGSCGKLKPPKSCPKTRDVAIRECWGLVKSRCYDILDEKYLFYLSFENAICKDYVTEKGLHHVTQHNIIPIMRGGANYSLFSPPRSYIDTKDFSSPGKLSSYLKSVENDSGLQKQFVEWKRNYVSSYAAESWRGNMCNICRRLNNREKYVRIYGDIYKWIVTPNNRPDCFPPSDLI

>gi|405959578|gb|EKC25598.1|
MISYNTGNSYPILNRRKTSLGDRTAGDLVDWSTTGPQTSGSNRQYAIRAIVKQGNTPQFSFGTSVTVTVPESTASGAAVYVFTVTDADPQDTLTMEMVSTDNSFFSLDINNKQIVTTQSDIPNEVSYVMEVKVYDDCRLTQTGTVTLTVPNTALTIDNLPSNGTVKEDETAERKLLDLTVTELHDGYTCTLTTSNVPFIVKQVNTANPITDVACRHGSSPSAREGVCWLSYQESDCFCRGRMGTVENMPFQQHTIYFFIVIVTSVLVSVFWINFLSEFKMDFISFGITNTSKQKFLIVPKKEVVKSKENLTFIILIYNGPYLKPYIEPFRKKKCPSVTNCIVTDNVKDINKSHAVIFTHMSLPGKPPYKASNQFWIFHAMETVHYTHKPPKHWDNKFDYTMSFRRHSEVLRSYGKIVRREKELMRNYSEVFRKKKFGAVWMSGHCPVPSKRKALAQELGKYMHVDLFGSCGTRPCGGRTTLLSDCLKNVSRDYKFYLSFENTICPDYTTEKLFNLFLYDLEIVPVVNGPPNAAKYIPNGTFVNYQDFPSAAELAKKLLEIGSNEENYTKYLKEKDKYHDIGNGGVFDLAMCQLCNKLATNPTRNSSLNYWTSLMKNKC

>gi|405961660|gb|EKC27425.1|
MVAWAVSNCHTPSKRENYVTSLQKYVTVDIFGKCGHLSCGVRSAGVTDCHFKFAKDYKFYLAFENSICKDYTTEKLFNFFFHDLAMIPVINGPPNAHEYIPRGTYINARDFSSPVELARELHRIGSNETLYVQYLREKDKYGAKHFNWKDALCPLCKTLQTNPPLNNTIPDIDKWLKRCRSF

>gi|405962481|gb|EKC28152.1|
MERLYRYFLFVVIVFIIASCVINFSSIFRCTSLQKRELSKAVPCVPVKSRGSARDVVKVLRKETSPNLTSVWDATSGEDRIYQQITYRPEVDLSRNRIILISGSGDFDIPRGQEKFIQDQCPIKNCEIHRDDSKSLKADARLFNIQISYSELTLFKRNPGEIWILYILEGPLATIDYTLLGEVFNWTATYRHDSTIVAPYEKWHAFQEEKKNQTLSVKNYASGKKKLAAIFVSNCETSNNRMGYVRELQKYMTVDVYGACGHHQCDRSSELECFEMLKKDYKFYLAFENSNCRDYITEKFFRNALMNDVVPVAMGAHPDDYARSAPPNSFIHVEDFESPQHLARYLKVLDKNDELYNDYFRWKGTGDFIDTKFWCRLCAMLNDLNKPELIIRDIAAWWRQPEVCIRGDQRWRR

>gi|405964270|gb|EKC29773.1|
MASKADAVVFGNPNQIRVHPPLQKTNRNQIWILSAIEAPPNTGRHRNYHGLFNWTMTYRTDSIIVTPYFKYKTFTQVTSLPPKNFAEGRTKKVVWFVSNCNRVNSGRMAYARELQQYIPVDVYGRCGDRKCPKTNPRCKTMVKTDYKFYLAFENNKCKNYMTEKIMTAYENDVIPIVLGAASWEYKNALPSHSYIDVDDFETPRDLAKYLQKLDENDDLYNEYFLWKSYGDFVASKPWCRVCSLLHEPALPAIWYDDVDAWWRSKDTCIDRKTKWSSVLDK

>gi|405969269|gb|EKC34250.1|
MTYAIISNCVDDAGRYSYIKKLRHFTPIDLYGRCGNLTCPRNSSCSQMLKPYKFAITFENSNCKGYISEKFWNGLVRGSIPIVNWIPEQVPDDAPPKSYINVHDFKSMSDLAKYLDYLDKNDTEYNSYFDWHKTHHIVHGFTMWNQFCYLCKALHNQSIPAQVVDYPAWYADDTCRQWTLPNEITRLKQDVATYDSQHDNKKNKELFFVRTLSEHQSMCSTPFHGSNHHVYYFDQNHYVNKSEKRILLWTRYFYDANWERSVKRVLNAPCSHKCSVTTDKSTIREADAIVFHLLDLYIWERPPQYRAPHQVWVLHNNEPPPHQYYTGRSLVYSRFAFNWTLSYRRDSTIRCPYGRSWRKAKTAEEKPRYENFAEGKTKMTYGVISNCVDDAGRYSYVKRLREHTPLDLYGRCGNLTCPRNGSCEALLKPYRFAVTFENSNCKYYTSEKFWNALNRRNIPLVNWIPEQVPFDAPPKSYINVHEYQMEDLAKLLKRLANNDTEYNSYFEWRKNYTVIADHFAGFCDMCKALHNDSVPAQVVDYKSWLADDTCQGWTVRLCFL

>gi|405976596|gb|EKC41097.1|
MYRVISARLARVAYPVKTESQAVGRDWGQEGDNVRSHATMRIHLRKVVTYGLLALVVFVVFLLYNQNTLTSVDKEPPWIASRKTRPNGFKVDPQGPFHKHVIRAKKSSPPTTEKPRPFGSRLWPTLDYYDDDRILAQMAHRPKSVLEKEKKGESVKDKVILAYHGYGSWGVQPGRKQFQDQKCPVQNCHVTDDRRRVNDADIVMFHHSPSRPWAARPPNQIWLLFMLESPYHTPGLTGVNDVFNWTATYRHDSVIVAPYERFTLFNESVRTLPLKKNYAAGKTKKIAWFVSNCGARNGRRQYVEELAKYIQVDIYGACGPLRCPRHKANDCFTMLTKDYKFYLSFENSNCRDYITEKFFVNGLMNDVLPIVMGAAPEDYKRAAPYHSFIHVDEFETPKDLAEYLYKVDKNDTLYNEYFRWKGTDSPSSDRNPSPPPEFQEDKDLLEAGVIRNTTFSKHWLFSTLMKLIEEVEKENDNKESEEGQNDFSVDVDEELQTELCKLWDMSMNSEVVQFLNEFKAVEIFVGIIGKSKAPRVTEICIGILGNMACDSEVCVTMSENEKVRFLYTSLSNPAAREEWIRAINEAENIQEHINFIFQSSTNSDLLRNTAEFLDVLLDVDEELCQKWATPLLIQSMLEAFKQIGCKHSTALETYLHIFQLMSTTETGVESLVECADSLCPPLMKYLGILCEDEIVGLEGREAALASALSVLNVIFTSHDDTAAMLLKDERLLRIFLKILEPLMPYIQKINDESLSETKPDTATSAGECAKGDNIESNQEPTISTKDETKEEDLDGETDESDEDEMSEKSKQLMMMLYQVLQGFTFDFLFSIHVAMTEEDEEEKEKTSTECSNQHKKLFTYMNESVSRVRLNHFIATLKDAANDTFNPVDTIKTAATKFQLDRLERIIKSVEEGRYVHRENSNDNGT

>gi|405977027|gb|EKC41499.1|
MEPIKKVFLVLGLSVLLGIFILGCLATLEDRRFVYIAPTIKRNTAINTQVTLSTVKNGSRDTIILWYNIPSYLRSYVKYSKTKKCENVRSNCVLSMDNSDLHKSSVVIFTHSSLPGFPPTKSKSQIWMFNSLENKAYTQRPSPAWKNKFDWIMSYRRDADVSRPYGKIIRPDKSIERNYSEVFRQKTKFGVWMSGHCPVPSRRKEYIEKLQKYIDIDTFGACGKKKCGTRTVFKNDCLKNLAREYKFYFSFENNICRDYSTEKVFSIYKYDFNLSIIPVINGPPQASEYLPKGTFLSTLDYTSPESLAKKLKEIGSSESLYTQYLKEKDKYSSPDEPEIFRQAICNACQKLDQMGGETVSPKPDVMDIYKTEC

>gi|556095670|gb|ESO84323.1|
PFTSCRFSNCVLTSNKSDVYTADALLFHTQDLYDLFWFVKMKSYYNPLPKYRTKEQLWILINQEPPVHIMIDYSRFNGLFNWTGTYRQASEIHMPYGRVIKRTNKDVEVVKRTGVVWMAGNCFDHARRQQLIQELEKYIRIDKFGSCGKGWISQEDFDQRRYKFYISFENSICEEYITEKFFGILKQGILPIVLGGANYKKLAPPHSYIDIRDFTSVKNVADYLNYLERNDTAFKEYFKWTKEYAITTIPRECSICEELNSQRPHQVYTNLDGWFGNDICHP

>gi|556097790|gb|ESO86442.1|
DRILEQMAFIPKIKDGKLGKQKGILLDGGISSWGVQYGDQTFKDHKCRVQNCNILQMNGDKSEVDAVLFGQMLPNMEYYLQTYRKPHIVWLFFALESPMATLDYSSFKDYINWTATYRSDSTIVAPYEKWVYHFNESVSNTKELSRNYATGKSKMAAIFVSNCAGNNERLYYVYDLQKNISVDIYGFCGPHKCPRNSDKCSKKLNKDYKFYLAFENANCKDYITEKFFVNALQHDVIPIVMGARREEYEKLAPRNSFIHVEDFKSAEELAIYLQKLDQNDDLYNEYFKWKGTGSFLNTKFWCRLCAMLNDDKKPTLSVNLEEWWRAPDTCTRSRWDKLIKQKNSE

>gi|556099770|gb|ESO88422.1|
KDTVNWTMNYRLDSDIPAPYGIVKNTSGQSNNYKEIMARKTKLAAQLVSHCPTQSLREQYVKSLEKYIPVMVYGRCGPEKKKRREAHLLLEIEKSYKFYLAFENSLCRDYVTEKFFEWQNRSIVPIVRGDGNYEHFYPKNSYIDVRNFKSISDLAKYIKYLDRNDTAYIEYLKAKENYVLTDSLGTSVVKSFCQLCKMVHNPDKYRHIYSNVQNWYSNGTCRN

>gi|556099774|gb|ESO88426.1|
KDKVNWTMTYRLDSDIPAPYGIVKNTSGQSNNYKEIMARKTKLAAQLVSHCPTQSLREQYVKSLEKYIPVMVYGRCGPEKKRSSGTHLFLEIEKSYKFYLAFENSLCRDYVTEKFFEWQNRSIVPIVRGDGNHEHFYPKNSYIDVRNFKSISDLAKYIKYLDRNDTAYIEYLKAKENYVLTDSLGTSIVKSFCQLCKMVHNPDKYRHIYSNVQDWYSNGTCRN

>gi|556102401|gb|ESO91053.1|
MFPLSVSNSLTCLGGKCRKEKKESFITYFKEKHVRNVPKKRILAWTGFFSDTTWEDMHDNHFQTCKVKSCTFTNDRKYFDESDAILFHSGALSNVMSSLDLPSYRHFFQRWVIHNIEPPPRTLLGYEQLAGVFNWTAWYRLDSDIPVKYGGLVELNDNNAPKSVNISKNYGLTNTRMAAWMSSNCHDYVRRQLFIREMKGHLGTDMDLYGACGTKQCPETICRDFLENYKFFFTIENSNCKDYITEKFWEALRRRQVPIVTGSKGYEKVAPSHSYINADDFQSSKSLSDYLLYLAKNEAKYNEYLSWTNKYDIYGEIAGRRKFWCDLCEALHDTDRPSQVYRDLNGWVQDDMPDCPQFTVSFIFSEFLNVIT

>gi|556104545|gb|ESO93197.1|
MFDKCEISTCRFHYKEPFKYVNDSDAVILYAVGYSSRLLTRKPKNGQIWIFAVFESPIFSYSQEFNNAILKDKINWTMTYRLDSDIPAPYGIVKKISGQSKNYTKIMAEKTKLATQVVSHCSTPSLRERYVKSLQKYISVTVYGRCGPEKQRSRDKHLFQNIEKSYKFYLAFENSLCRDYVTEKFFIRQNSSIVPIVRGDGNYQHFYPNNSYIDVRDFKSISDLAKYIQYLDRNDTAYIEYLKAKENYVLTGGTPYNVVEPFCQMCKMVNNPDKYRNSYSNVQDWYSNGACRNPTDLNIM

>gi|556104547|gb|ESO93199.1|
MNTRVGYSSKLLTRKPKNGQIWIFAVFESPMFSYSQEFNNAILKDKINWTMTYRHDSDIPAPYGIVKKISGQSKNYTKIMAEKTKLAAQVVSHCSTPSLRERYVKSLQKYISVTVYGRCGPEKQGSKDTNLFQKIEKSYKFYLAFENSLCRDYVTEKFFIRQNSSIVPIVRGDGNYQHFYPNNSYIDVRDFKSISDLAKYIQYLDRNDTAYIEYLKAKENYVLTGGTPYNVVEPFCQMCKMVNNPDKYRNSYSNVQDWYSNGACRNPTDLNII

>gi|556104548|gb|ESO93200.1|
IFDKCEISTCRFHYKEPFKYVNDSDAVILYAVGYSSRLLTRKPKNGQIWIFAVFESPIFSHSQEFNNAILKDKINWTMTYRHDSDIPAPYGIVKKISGQSKNYTKIMAEKTKLAAQAVSHCSTPSLRERYVESLQKYISVTVYGRCGPEKQGSKDTNLFQNIEKSYKFYLAFENSLCRDYATEKFFIRQNSSIVPIVRGDGNYQHFYPNNSYIDVRDFKSISDLAKYIQYLDRNDTAYIEYLKAKENYVLTGGTPYNVVEPFCQMCKMVNNPDKYRNSYSNVQDWYS

>gi|556107071|gb|ESO95723.1|
ILLWTPYFGSEDWNYDNRATVFSSCPVSNCVLSYDKSELKSSDVLLFHTRDFYTSYYPLPKYRTNEQLWVLMNNESPVNEYLDYSKFNNFFNWTGSYHKNSEIHTPYGNVEKTSQTIVTKDAAVDEKRTGVVWIASNCGDHARRQLLVHELQKYIHVDKFGSCGEGKLSSNSYEKVLRTYKFFLSFENSVCDDYITEKFFRMLRAGILPVVYGGGNYKEIAPPHSYIDIRDFNNAQEVADYLSYLERNNTAYNKYFKWRKEYKVTMGNDWCKLCQTVNVKRIPNQVYTDLDGW

>gi|556107072|gb|ESO95724.1|
MRILDNRVVCYNFLIFATILIIFYVPSLLNKPDFFSNFTALDHRQNLSRYIYKYPNTYRHLKSEYKILLWTPYFESEDWNLDNLSTVFSSCPVSNCVLSYDKSELKSSDVLLFHTRDFYTSYYPLPKYRTNEQLWVLMNNESPVNEYLDYSKFNDVFNWTGTYHKNSEIHTPYGNVEKTSQTNVATDAAVDEKRTGVVWIASNCGDHTRRQLLVHELQKYIHVDKFGSCGEGKLSSNSYEKVLCTYKFFLSFENSVCDDYITEKFFRLLRAGILPVVYGGGNYKEIAPPHSYIDIRDFNNAQEVADYLSYLERNNTAYNKYFEWRKEYKVTMADNWCKLCQAVNVKRIPHQVYTDLDGWINAGSCKQFT

>gi|556107197|gb|ESO95849.1|
EPPKRYDNQVFVLHNHEPQCSFSKNHVIFKDTWKSCFNWTMWYREDSDIHEPYGLIVKRRQVLETNFTEIYFKKTKMAAAMVSNCNGQSQRMKYIRKLMTLGVEIDVFGACGEHSCPRGKDGDCRDNINKRYKFFLSFENSFCPDYISEKFFHPYQGDIINVARGGGNYSKEAPEGTYINTRDFKTIKDVADYIIRLSKNKDEYIHILKQKNKY

>gi|556108910|gb|ESO97562.1|
MKKKARKVAVISVCAFSSDHSQDRIVNQMEFIPENVKQFKTNEEMPMKTILLYNGFGGWQVKRGQQTFIEQKCPVNRCILSSDRQKAADADAVLFSQSPSRPRFNRPLNQIWVLFMLESPYHTPGLSAYKNVFNWTATYRHDSTLVAPYERFQPFNESELTKPQNKNYAAGKTKTVAWFVSNCGARNGRRQYADKLAEHIKVDIYGGCGPLKCPRHQSGKCFDMLNKDYKFYLAFENSNCRDYITEKFFVNGLQHDVIPIVMGGSPEDYRRAAPVHSYIHVDDFNSPKELAEYLHKLDTNDKLYNEYFLWKGTGSFINTYFWCRMCALIHDENRPQSVFENIDKWWRGPGICIGQETWRSYYSKNKKTS

>gi|556109478|gb|ESO98130.1|
MMNSPSWFQKGLVPNVFDKCEISTCRFHYKEPFKYVNDSDAVILYAVGYSSRLLTRKPKNGQIWIFAVFESPIFSHSQEFNNAILKDKINWTMTYRHDSDIPAPYGIVKKISGQSKNYTKIMAEKTKLAAQVVSHCSTPSLRERYVESLQKYISVTVYGRCGPEKQRNRDKQLFQNIEKSYKFYLAFENSLCRDYATEKFFIRQNSSIVPIVRGDGNYQHFYPNNSYIDVRDFKSISDLAKYIQYLDRNDTAYIEYLKAKENYVLTTGSRLLIDHFCQVCKMIHNPDKYRNSYSNVQDWYSNGACRNPTDLNNSNNII

>gi|556114367|gb|ESP03019.1|
MLNTPQWLAGKLTSNMFDKCEVSACTFYHKTPFKYVNESDAVILYAVGYSSKRWLARKPKNGQIWIFAVWESPYFSYSGEFNKEIFKNKVNWTMTYRLDSDIPAPYGIVKKTSEQFTNYTKIMAEKTKLAAQLVSHCPTPSLRERYVKSLEKYIPVQVYGRCGPEKKRIKDTHLIQKIEKSYKFYLAFENSLCRDYVTEKFFDWQNKRIVPIVRGDGNHEHFYPKNSYIDVRDFKSISDLGKYIKYLDRNDTAYMEYLKAKENYVVTESLGSSIVKSLCQLCKMVHNPDKCRNNYSNVQDWYSNGTCTKPIDLEIKKKS

>gi|556114778|gb|ESP03430.1|
MNYRLDSDIPAPYGIVKNTSGQSNNYKEIMARKTKLAAQLVSHCPTQSLREQYVKSLEKYIPVMVYGRCGPEKKKRREAHLLLEIEKSYKFYLAFENSLCRDYVTEKFFEWQNRSIVPIVRGDGNYEHFYPKNSYIDVRNFKSISDLAKYIKYLDRNDTAYIEYLK

>gi|556116905|gb|ESP05557.1|
MLNAPQWLTGELRSNIFDKCEVSACQFHYKEPYKYVNDSDAVIIIPLGYSNKRFIIRNSNKGQIWIFAVWEPPILSYSAEFNETISKRKINWTMTYRLDSDIPVPYCLVEKTSGQSKNYPKIMAEKTKLAAQVVSHCPTPSLREQYVKSLQQYITVMVYGACGHAKQRSRDKHLFHNIENSYKFYLSFENSLCRDYVTEKFFQRQKSNIVPIVRGDGNYEHFYPKNSYIDVRDFKSISDLAKYIQYLDRNDTAYMEYLKAKENFSSTRGIGRTIVKSFCQVCKMLHNPDKYRNIYSNVQDWYNNGVCRQATDLEI
